# Supplementary material for: An integrative pharmacology-based study on the pharmacological activity and mechanism of xiaoji-chenpi formula (XCF) against MAFLD
Source: Front Pharmacol. 2025 Mar 7;16:1521111. doi: 10.3389/fphar.2025.1521111 (PMC11925881; doi:10.3389/fphar.2025.1521111)
Supplement: Supplementary file 1 [file Table2.xlsx]

## Sheet: Figure 1. A-F
Fig 1.A	Body length (cm)									Fig 1.B	Body weight (g)									Fig 1.C	BMI (kg/m^2)
	8%Fat	18%Fat	20%Fat	22%Fat	24%Fat	26%Fat	28%Fat	30%Fat			8%Fat	18%Fat	20%Fat	22%Fat	24%Fat	26%Fat	28%Fat	30%Fat			8%Fat	18%Fat	20%Fat	22%Fat	24%Fat	26%Fat	28%Fat	30%Fat
1	3	3.3	3.4	3.3	3.3	3.4	3.2	3.3		1	0.309	0.527	0.657	0.457	0.519	0.442	0.43	0.563		1	0.343333	0.48393	0.479912	0.543401	0.476584	0.392103	0.459592	0.459592
2	2.9	3.2	3.5	3.2	3.5	3.4	3.2	3.4		2	0.288	0.401	0.659	0.398	0.302	0.518	0.279	0.486		2	0.377778	0.451172	0.537959	0.388672	0.517551	0.460648	0.448642	0.448642
3	3	3.3	3.5	3.1	3.4	3.3	3.5	3.4		3	0.317	0.441	0.568	0.429	0.54	0.532	0.394	0.407		3	0.352222	0.430664	0.463673	0.44641	0.467128	0.482449	0.436523	0.489619
4	3	3.3	3.4	3	3	3.2	3.2	3.4		4	0.307	0.511	0.587	0.513	0.365	0.498	0.307	0.287		4	0.346939	0.469238	0.507785	0.457856	0.405556	0.381894	0.425306	0.455017
5	3	3.2	3.5	3.1	3.1	3.3	3.2	3.4		5	0.337	0.418	0.523	0.44	0.307	0.495	0.417	0.483		5	0.374444	0.408203	0.416992	0.408632	0.341111	0.475666	0.407227	0.446281
6	2.9	3.3	3.4	3.3	3.1	3.2	3	3.2		6	0.306	0.516	0.61	0.445	0.552	0.324	0.447	0.492		6	0.363853	0.473829	0.426939	0.512397	0.425926	0.519531	0.502551	0.480469
7	2.9	3.3	3.3	3.2	3.2	3.3	3.3	3.3		7	0.324	0.533	0.512	0.558	0.368	0.427	0.521	0.517		7	0.385256	0.461073	0.470156	0.417778	0.476735	0.454545	0.475666	0.474747
8	3.1	3.4	3.3	3.3	3.2	3.3	3.2	3		8	0.321	0.462	0.523	0.376	0.309	0.367	0.233	0.463		8	0.334027	0.483565	0.480257	0.471074	0.382934	0.514233	0.419922	0.514444
Fig 1.D	Body length (cm)									Fig 1.E	Body weight (g)									Fig 1.F	BMI (kg/m^2)
	0%Chol+8%Fat	0%Chol+20%Fat	1%Chol+20%Fat	2%Chol+20%Fat	4%Chol+20%Fat	6%Chol+20%Fat	8%Chol+20%Fat				0%Chol+8%Fat	0%Chol+20%Fat	1%Chol+20%Fat	2%Chol+20%Fat	4%Chol+20%Fat	6%Chol+20%Fat	8%Chol+20%Fat				0%Chol+8%Fat	0%Chol+20%Fat	1%Chol+20%Fat	2%Chol+20%Fat	4%Chol+20%Fat	6%Chol+20%Fat	8%Chol+20%Fat
1	2.6	2.7	2.7	2.6	2.8	3	2.6			1	0.289	0.329	0.367	0.31	0.409	0.261	0.299			1	0.427515	0.451303	0.503429	0.45858	0.521684	0.486667	0.442308
2	2.6	2.9	2.6	2.6	2.7	2.7	2.7			2	0.167	0.411	0.359	0.309	0.349	0.377	0.34			2	0.357988	0.488704	0.474623	0.457101	0.478738	0.517147	0.466392
3	2.4	2.9	2.7	2.9	2.6	2.8	2.8			3	0.234	0.316	0.397	0.409	0.383	0.281	0.385			3	0.40625	0.520809	0.472057	0.486326	0.566568	0.477041	0.491071
4	2.2	2.7	2.8	2.9	2.7	2.5	2.5			4	0.242	0.214	0.42	0.398	0.33	0.291	0.313			4	0.345041	0.293553	0.516052	0.473246	0.488166	0.4656	0.5008
5	2.6	2.7	2.7	2.4	2.7	2.7	2.7			5	0.28	0.277	0.276	0.24	0.366	0.352	0.339			5	0.414201	0.379973	0.378601	0.416667	0.502058	0.482853	0.462277
6	2.5	2.6	2.9	2.7	2.8	2.4	2.7			6	0.318	0.438	0.434	0.378	0.358	0.434	0.337			6	0.436214	0.534024	0.516052	0.518519	0.456633	0.501111	0.412722
7	2.6	2.7	2.9	2.7	2.7	3	2.6			7	0.283	0.398	0.346	0.324	0.367	0.374	0.279			7	0.413265	0.390947	0.499405	0.444444	0.503429	0.386095	0.465021
8	2.6	2.7	2.7	2.7	2.7	2.6	2.4			8	0.291	0.285	0.373	0.367	0.335	0.365	0.244			8	0.430473	0.467456	0.51166	0.503429	0.459534	0.465561	0.423611

## Sheet: Figure 1. G and H
Fig 1.G and H		Diff_Express_Gene_ RSEM_DESeq2
Gene ID	Gene Name	Gene Description	FC(HFCD/NC)	Log2FC(HFCD/NC)	Pvalue	Padjust	Significant	Regulate	NC1	NC2	NC3	HFCD1	HFCD2	HFCD3	Group_NC	Group_HFCD
ENSDARG00000000760	znf511	zinc finger protein 511 [Source:NCBI gene;Acc:368916]	0.291	-1.77891	0.0421547	0.999934	yes	down	119.73	12.29	27.03	3.51	33.22	6.64	53.0167	14.4567
ENSDARG00000001249	pcgf1	polycomb group ring finger 1 [Source:NCBI gene;Acc:368900]	0.288	-1.7974	0.031529	0.999934	yes	down	123.6	16.64	36	5.64	38.48	6.24	58.7467	16.7867
ENSDARG00000001559	csmd2	CUB and Sushi multiple domains 2 [Source:ZFIN;Acc:ZDB-GENE-030616-39]	0.144	-2.79198	0.0260313	0.999934	yes	down	21.58	0.32	5.08	0	2.79	0.3	8.99333	1.03
ENSDARG00000001870	atp1a1a.4	ATPase Na+/K+ transporting subunit alpha 1a, tandem duplicate 4 [Source:ZFIN;Acc:ZDB-GENE-001212-4]	2.983	1.57687	0.0308344	0.999934	yes	up	24.05	75.04	17.81	127.95	76.91	52.53	38.9667	85.7967
ENSDARG00000001912	drd4-rs	dopamine receptor D4 related sequence [Source:ZFIN;Acc:ZDB-GENE-051113-172]	0.131	-2.93546	0.0393267	1	yes	down	2.53	0.24	0.88	0.24	0.17	0	1.21667	0.136667
ENSDARG00000002204	hspb11	heat shock protein, alpha-crystallin-related, b11 [Source:NCBI gene;Acc:796767]	0.14	-2.83276	0.0215213	0.968964	yes	down	1.45	0.7	0.88	0.24	0.16	0	1.01	0.133333
ENSDARG00000002219	si:dkey-103j14.5	si:dkey-103j14.5 [Source:ZFIN;Acc:ZDB-GENE-090313-170]	12.886	3.68773	0.000508751	0.135977	yes	up	0.14	0.07	0.06	0.98	0.62	0.53	0.09	0.71
ENSDARG00000002298	ankrd22	ankyrin repeat domain 22 [Source:ZFIN;Acc:ZDB-GENE-040426-1120]	0.216	-2.21156	0.0088074	0.691174	yes	down	468.1	50.27	107.41	12.38	91.04	20.21	208.593	41.21
ENSDARG00000002311	fabp11b	fatty acid binding protein 11b [Source:ZFIN;Acc:ZDB-GENE-050522-391]	0.03	-5.05028	0.0107469	1	yes	down	2.17	0.34	0.61	0	0	0	1.04	0
ENSDARG00000002391	tlcd1	TLC domain containing 1 [Source:ZFIN;Acc:ZDB-GENE-041010-173]	9.616	3.26538	0.038253	0.999934	yes	up	0	0.16	0.09	0.8	0	0.8	0.0833333	0.533333
ENSDARG00000002509	zgc:153911	zgc:153911 [Source:ZFIN;Acc:ZDB-GENE-061013-174]	0.238	-2.06901	0.00750487	0.665017	yes	down	3.24	1.51	1.68	0.51	0.66	0.19	2.14333	0.453333
ENSDARG00000002745	tdh	L-threonine dehydrogenase [Source:ZFIN;Acc:ZDB-GENE-040426-2379]	2.753	1.46126	0.0241102	0.987519	yes	up	18.32	16.32	15.92	56.31	46.95	29.09	16.8533	44.1167
ENSDARG00000002872	zgc:113210	zgc:113210 [Source:ZFIN;Acc:ZDB-GENE-050320-83]	0.312	-1.67831	0.026239	0.999934	yes	down	13.22	3.37	8.45	1.07	4.15	1.55	8.34667	2.25667
ENSDARG00000003027	scnm1	sodium channel modifier 1 [Source:NCBI gene;Acc:321696]	0.314	-1.67008	0.0399238	0.999934	yes	down	135.25	17.14	42.91	5.88	37.5	9.47	65.1	17.6167
ENSDARG00000003061	cd276	CD276 molecule [Source:ZFIN;Acc:ZDB-GENE-070112-452]	4.368	2.12691	0.0217426	0.968964	yes	up	6.51	46.39	17.95	69.44	9.36	115.54	23.6167	64.78
ENSDARG00000003313	eps8l1b	eps8 like 1b [Source:ZFIN;Acc:ZDB-GENE-050506-143]	3.584	1.84167	0.0498092	0.999934	yes	up	0.87	0.08	0.14	0.98	2.17	0.29	0.363333	1.14667
ENSDARG00000003615	slc26a3.2	solute carrier family 26 member 3, tandem duplicate 2 [Source:ZFIN;Acc:ZDB-GENE-041210-179]	2.6	1.37832	0.0308802	0.999934	yes	up	12.59	9.21	8.63	25.7	23.17	15.36	10.1433	21.41
ENSDARG00000003991	fhl2b	four and a half LIM domains 2b [Source:ZFIN;Acc:ZDB-GENE-041010-121]	4.816	2.26787	0.0279896	0.999934	yes	up	0.66	0.08	0.47	2.76	0.34	0.75	0.403333	1.28333
ENSDARG00000004574	gtf3c2	general transcription factor IIIC, polypeptide 2, beta [Source:ZFIN;Acc:ZDB-GENE-041014-349]	0.287	-1.79844	0.0372665	0.999934	yes	down	57.6	6.07	16.79	1.49	16.45	1.42	26.82	6.45333
ENSDARG00000004721	mpp5b	membrane protein, palmitoylated 5b (MAGUK p55 subfamily member 5) [Source:ZFIN;Acc:ZDB-GENE-060531-2]	0.069	-3.858	0.0480174	1	yes	down	0.36	0.18	0.04	0	0.03	0	0.193333	0.01
ENSDARG00000005128	rnaseh2b	ribonuclease H2, subunit B [Source:ZFIN;Acc:ZDB-GENE-040426-1090]	0.365	-1.4522	0.0389755	0.999934	yes	down	124.77	41.98	45.69	10.51	34.33	15.47	70.8133	20.1033
ENSDARG00000005221	desmb	desmin b [Source:ZFIN;Acc:ZDB-GENE-061027-102]	4.325	2.11265	0.0079762	0.677867	yes	up	7.39	18.76	3.28	59.29	29.71	9.48	9.81	32.8267
ENSDARG00000005673	f3b	coagulation factor IIIb [Source:ZFIN;Acc:ZDB-GENE-050417-234]	0.286	-1.80804	0.0104482	0.735619	yes	down	28.54	12.56	20.13	2.74	11.53	3.13	20.41	5.8
ENSDARG00000005738	rpf1	ribosome production factor 1 homolog [Source:NCBI gene;Acc:415250]	0.319	-1.6482	0.0438702	0.999934	yes	down	208.15	23.35	52.88	10.06	47.99	17.58	94.7933	25.21
ENSDARG00000005828	faima	Fas apoptotic inhibitory molecule a [Source:ZFIN;Acc:ZDB-GENE-040718-323]	0.289	-1.79236	0.0355833	0.999934	yes	down	3.53	1.99	5.09	0.54	2.1	0.64	3.53667	1.09333
ENSDARG00000005894	slc7a9	solute carrier family 7 member 9 [Source:ZFIN;Acc:ZDB-GENE-080116-2]	6.724	2.74931	0.00132394	0.257011	yes	up	2.39	0.36	1.63	11.48	4.56	3.32	1.46	6.45333
ENSDARG00000006215	akr1b1.1	aldo-keto reductase family 1, member B1 (aldose reductase), tandem duplicate 1 [Source:ZFIN;Acc:ZDB-GENE-040625-7]	3.558	1.83097	0.0369838	0.999934	yes	up	15.52	25.47	20.97	72.07	12.32	67.18	20.6533	50.5233
ENSDARG00000006501	cyp2x10.2	cytochrome P450, family 2, subfamily X, polypeptide 10.2 [Source:ZFIN;Acc:ZDB-GENE-060818-12]	5.187	2.37483	0.00406402	0.451498	yes	up	6.4	6.56	13.98	29.91	34.17	50.36	8.98	38.1467
ENSDARG00000006816	gtf2f2b	general transcription factor IIF, polypeptide 2b [Source:ZFIN;Acc:ZDB-GENE-050417-374]	0.224	-2.15925	0.031447	0.999934	yes	down	43.46	3.49	13.49	0.53	13.55	1.11	20.1467	5.06333
ENSDARG00000007065	mrps18b	mitochondrial ribosomal protein S18B [Source:ZFIN;Acc:ZDB-GENE-050417-278]	0.387	-1.36851	0.0473565	0.999934	yes	down	224.32	58.66	75.72	23.82	67.27	25.83	119.567	38.9733
ENSDARG00000007241	mycb	MYC proto-oncogene, bHLH transcription factor b [Source:NCBI gene;Acc:393141]	3.537	1.82258	0.00555674	0.548008	yes	up	24.91	28.58	6.09	59.25	94.12	21.01	19.86	58.1267
ENSDARG00000007371	slc26a3.1	solute carrier family 26 member 3 [Source:ZFIN;Acc:ZDB-GENE-041210-180]	5.083	2.34569	0.00458633	0.484466	yes	up	0.14	0.61	0.25	2.24	1.58	0.58	0.333333	1.46667
ENSDARG00000007387	irf2a	interferon regulatory factor 2a [Source:ZFIN;Acc:ZDB-GENE-030131-4135]	0.275	-1.86461	0.0192359	0.940977	yes	down	153.59	19.4	39.95	7.26	32.13	11.02	70.98	16.8033
ENSDARG00000007709	adamts8a	ADAM metallopeptidase with thrombospondin type 1 motif, 8a [Source:ZFIN;Acc:ZDB-GENE-060526-202]	16.869	4.07634	0.0438516	1	yes	up	0	0.02	0	0.1	0.27	0.07	0.00666667	0.146667
ENSDARG00000007720	sub1b	SUB1 regulator of transcription b [Source:ZFIN;Acc:ZDB-GENE-040718-209]	0.358	-1.48336	0.0436561	0.999934	yes	down	468.49	111.59	149.81	30.33	151.35	47.11	243.297	76.2633
ENSDARG00000007971	cks1b	CDC28 protein kinase regulatory subunit 1B [Source:ZFIN;Acc:ZDB-GENE-040801-112]	0.347	-1.52722	0.0414482	0.999934	yes	down	140.61	33.64	45.49	8.24	39.3	16.29	73.2467	21.2767
ENSDARG00000008551	pole3	polymerase (DNA directed), epsilon 3 (p17 subunit) [Source:ZFIN;Acc:ZDB-GENE-040426-1773]	0.347	-1.52901	0.0163459	0.873415	yes	down	36.36	18.42	20.44	5.94	11.24	5.13	25.0733	7.43667
ENSDARG00000008866	cabp4	calcium binding protein 4 [Source:ZFIN;Acc:ZDB-GENE-081104-291]	0.051	-4.29511	0.0101754	0.735061	yes	down	3.06	0.38	0.29	0	0.19	0	1.24333	0.0633333
ENSDARG00000008886	msx1b	muscle segment homeobox 1b [Source:NCBI gene;Acc:30511]	0.147	-2.76547	0.00786837	0.677867	yes	down	2.67	1.05	0.82	0.16	0.54	0	1.51333	0.233333
ENSDARG00000010047	neu3.2	sialidase 3 (membrane sialidase), tandem duplicate 2 [Source:ZFIN;Acc:ZDB-GENE-040801-262]	0.35	-1.51289	0.0384133	0.999934	yes	down	58.53	13.12	21.65	4.68	17.03	6.47	31.1	9.39333
ENSDARG00000010186	myo3a	myosin IIIA [Source:ZFIN;Acc:ZDB-GENE-041026-4]	3.993	1.99757	0.0453312	0.999934	yes	up	0.03	0.03	0.03	0.08	0.1	0.09	0.03	0.09
ENSDARG00000010423	npsn	nephrosin [Source:ZFIN;Acc:ZDB-GENE-040420-2]	0.205	-2.28294	0.014528	0.836194	yes	down	22.63	138.53	16.71	11.85	3.08	9.58	59.29	8.17
ENSDARG00000010658	insig1	insulin induced gene 1 [Source:NCBI gene;Acc:334189]	3.184	1.67072	0.0391713	0.999934	yes	up	7.74	16.29	7.43	22.16	13.82	28.23	10.4867	21.4033
ENSDARG00000010936	abcb4	ATP-binding cassette, sub-family B (MDR/TAP), member 4 [Source:ZFIN;Acc:ZDB-GENE-080204-52]	2.511	1.3285	0.0488596	0.999934	yes	up	13.51	5.61	3.68	20.7	16.09	6.93	7.6	14.5733
ENSDARG00000011239	ppp1r14aa	protein phosphatase 1, regulatory (inhibitor) subunit 14Aa [Source:ZFIN;Acc:ZDB-GENE-050417-413]	0.311	-1.68634	0.0358028	0.999934	yes	down	119.26	20.73	35.14	6.33	42.1	6.04	58.3767	18.1567
ENSDARG00000011283	si:dkey-110k5.10	si:dkey-110k5.10 [Source:ZFIN;Acc:ZDB-GENE-060531-70]	0.211	-2.24367	0.0244902	0.997017	yes	down	3.39	1.12	2.7	0.07	1.39	0.11	2.40333	0.523333
ENSDARG00000011825	cetn3	centrin 3 [Source:ZFIN;Acc:ZDB-GENE-050522-152]	0.286	-1.80715	0.021151	0.968964	yes	down	77.91	11.58	29.35	2.24	24.57	3.75	39.6133	10.1867
ENSDARG00000011941	bmpr2a	bone morphogenetic protein receptor, type II a (serine/threonine kinase) [Source:ZFIN;Acc:ZDB-GENE-070618-1]	4.636	2.21278	0.0124639	0.798123	yes	up	1.1	6.16	7.79	33.37	10.51	16.2	5.01667	20.0267
ENSDARG00000012395	mmp13a	matrix metallopeptidase 13a [Source:ZFIN;Acc:ZDB-GENE-031202-2]	0.003	-8.34117	1.87325e-08	5.75775e-05	yes	down	5.52	1.24	1.31	0	0	0	2.69	0
ENSDARG00000012829	asah2	N-acylsphingosine amidohydrolase 2 [Source:NCBI gene;Acc:493602]	5.297	2.40516	0.000489578	0.13404	yes	up	2.84	3.16	1.38	15.71	7.79	5.58	2.46	9.69333
ENSDARG00000013430	bhmt	betaine-homocysteine methyltransferase [Source:NCBI gene;Acc:322228]	3.565	1.83385	0.0411149	0.999934	yes	up	342.03	29.65	106.26	865.24	319.97	133.74	159.313	439.65
ENSDARG00000013613	anxa13l	annexin A13, like [Source:ZFIN;Acc:ZDB-GENE-050522-310]	0.258	-1.9544	0.0186419	0.921699	yes	down	13.2	3.19	8.73	0.9	6.27	0.98	8.37333	2.71667
ENSDARG00000013721	g6pca.2	glucose-6-phosphatase a, catalytic subunit, tandem duplicate 2 [Source:ZFIN;Acc:ZDB-GENE-050309-17]	3.717	1.8941	0.00878739	0.691174	yes	up	51.26	19.26	36.6	93.49	112.59	102.87	35.7067	102.983
ENSDARG00000013749	slc25a55b	solute carrier family 25 member 55b [Source:ZFIN;Acc:ZDB-GENE-040801-184]	5.121	2.35642	0.0179748	0.908193	yes	up	0.27	0.48	0.03	1.53	1.2	0.3	0.26	1.01
ENSDARG00000013752	tnni2a.3	troponin I type 2a (skeletal, fast), tandem duplicate 3 [Source:ZFIN;Acc:ZDB-GENE-040718-80]	7.602	2.92631	0.0248086	0.999934	yes	up	0.22	0.69	0	0.4	0.4	2.32	0.303333	1.04
ENSDARG00000013871	slc5a1	solute carrier family 5 member 1 [Source:ZFIN;Acc:ZDB-GENE-040426-1524]	3.045	1.60651	0.0248556	0.999934	yes	up	21.07	45.49	18.43	108.13	50.48	38.76	28.33	65.79
ENSDARG00000013926	slc16a9a	solute carrier family 16 member 9a [Source:ZFIN;Acc:ZDB-GENE-040426-1364]	4.109	2.03882	0.00370437	0.425258	yes	up	1.41	1	1.14	5.2	3.49	2.79	1.18333	3.82667
ENSDARG00000014031	abcc2	ATP-binding cassette, sub-family C (CFTR/MRP), member 2 [Source:ZFIN;Acc:ZDB-GENE-040426-1523]	2.517	1.33171	0.0400619	0.999934	yes	up	19.56	12.23	5.88	32.85	37.39	8.57	12.5567	26.27
ENSDARG00000014039	si:dkeyp-93d12.1	si:dkeyp-93d12.1 [Source:ZFIN;Acc:ZDB-GENE-041014-303]	0.271	-1.88189	0.0452661	0.999934	yes	down	3.82	1.56	3.62	0.09	2.8	0.26	3	1.05
ENSDARG00000014655	itpr1a	inositol 1,4,5-trisphosphate receptor, type 1a [Source:ZFIN;Acc:ZDB-GENE-070604-3]	3.019	1.59394	0.0281262	0.999934	yes	up	1.85	1.41	2.05	8.95	2.07	5.22	1.77	5.41333
ENSDARG00000015607	si:ch211-220f21.2	si:ch211-220f21.2 [Source:ZFIN;Acc:ZDB-GENE-160113-17]	0.092	-3.43816	0.0196117	0.944405	yes	down	0.29	0.48	3.36	0	0.07	0.1	1.37667	0.0566667
ENSDARG00000015890	mafa	v-maf avian musculoaponeurotic fibrosarcoma oncogene homolog a (paralog a) [Source:ZFIN;Acc:ZDB-GENE-010605-2]	2.451	1.29326	0.0480147	0.999934	yes	up	3.21	4.88	2.74	6.84	9.43	6.03	3.61	7.43333
ENSDARG00000016022	zic5	zic family member 5 (odd-paired homolog, Drosophila) [Source:ZFIN;Acc:ZDB-GENE-040622-1]	0.252	-1.98683	0.0466324	0.999934	yes	down	2.28	0.57	1.04	0.03	0.84	0.16	1.29667	0.343333
ENSDARG00000016141	slc6a2	solute carrier family 6 member 2 [Source:ZFIN;Acc:ZDB-GENE-110408-4]	29.418	4.87863	0.0329147	1	yes	up	0	0	0	0.02	0.01	0.05	0	0.0266667
ENSDARG00000016718	mmp11b	matrix metallopeptidase 11b [Source:ZFIN;Acc:ZDB-GENE-070817-2]	0.144	-2.79667	0.0149484	0.837926	yes	down	3.15	0.48	0.37	0.24	0.23	0	1.33333	0.156667
ENSDARG00000016886	dnajb9b	DnaJ heat shock protein family (Hsp40) member B9b [Source:ZFIN;Acc:ZDB-GENE-050522-76]	0.372	-1.42581	0.0479369	0.999934	yes	down	16.89	5.35	10.32	3.09	8.95	1.92	10.8533	4.65333
ENSDARG00000016934	ttyh2	tweety family member 2 [Source:ZFIN;Acc:ZDB-GENE-040718-193]	2.98	1.57517	0.0485611	0.999934	yes	up	1.47	0.96	1.98	11.27	1.73	16.99	1.47	9.99667
ENSDARG00000017023	ak7b	adenylate kinase 7b [Source:ZFIN;Acc:ZDB-GENE-050309-170]	0.154	-2.69735	0.0235186	0.984035	yes	down	1.29	0.12	1.4	0	0.4	0.1	0.936667	0.166667
ENSDARG00000017163	sinup	siaz-interacting nuclear protein [Source:ZFIN;Acc:ZDB-GENE-050913-2]	0.232	-2.11072	0.0486472	0.999934	yes	down	1902.23	95.25	369.26	16.17	564.82	28.22	788.913	203.07
ENSDARG00000017165	slc3a1	solute carrier family 3 member 1 [Source:ZFIN;Acc:ZDB-GENE-090313-225]	6.701	2.74442	0.00019797	0.0730194	yes	up	1.68	1.08	0.95	11.75	4.49	3.12	1.23667	6.45333
ENSDARG00000017299	fabp11a	fatty acid binding protein 11a [Source:ZFIN;Acc:ZDB-GENE-040912-132]	0.337	-1.57127	0.0433892	0.999934	yes	down	375.13	72.85	186.03	44.58	55.17	59.39	211.337	53.0467
ENSDARG00000017315	larp7	La ribonucleoprotein 7, transcriptional regulator [Source:NCBI gene;Acc:334956]	0.318	-1.65407	0.0395917	0.999934	yes	down	87.76	10.25	28.67	4.07	18.02	8.38	42.2267	10.1567
ENSDARG00000017917	her7	hairy and enhancer of split related-7 [Source:ZFIN;Acc:ZDB-GENE-000427-6]	0.145	-2.78215	0.00202167	0.343974	yes	down	14.09	2.28	4.55	0.27	2.57	0.31	6.97333	1.05
ENSDARG00000018032	scn8ab	sodium channel, voltage gated, type VIII, alpha subunit b [Source:ZFIN;Acc:ZDB-GENE-060906-2]	7.294	2.86666	0.0182061	0.912476	yes	up	0.05	0.01	0.01	0.16	0.33	0.01	0.0233333	0.166667
ENSDARG00000018069	rdh12	retinol dehydrogenase 12 [Source:ZFIN;Acc:ZDB-GENE-040718-9]	3.19	1.67343	0.0212468	0.968964	yes	up	5.12	2.25	0.88	7.44	12.62	2.16	2.75	7.40667
ENSDARG00000018077	rbp1.1	retinol binding protein 1, cellular, tandem duplicate 1 [Source:ZFIN;Acc:ZDB-GENE-050421-2]	0.185	-2.4346	0.00400739	0.451498	yes	down	62.14	7.15	22.13	1.91	12.27	2.42	30.4733	5.53333
ENSDARG00000018418	pth3r	parathyroid hormone 3 receptor [Source:ZFIN;Acc:ZDB-GENE-991123-12]	0.035	-4.82662	0.022242	1	yes	down	3.63	0.02	2.86	0	0	0	2.17	0
ENSDARG00000018788	st8sia2	ST8 alpha-N-acetyl-neuraminide alpha-2,8-sialyltransferase 2 [Source:ZFIN;Acc:ZDB-GENE-020919-4]	0.108	-3.21153	0.000566824	0.143197	yes	down	7	1.06	2.7	0.04	0.66	0.29	3.58667	0.33
ENSDARG00000018921	lratd1	LRAT domain containing 1 [Source:ZFIN;Acc:ZDB-GENE-040426-1247]	5.286	2.40222	0.0235562	0.984035	yes	up	2.29	0.63	0.5	1.36	19.36	0.16	1.14	6.96
ENSDARG00000019521	mpx	myeloid-specific peroxidase [Source:ZFIN;Acc:ZDB-GENE-030131-9460]	5.72	2.51597	0.00585338	0.559316	yes	up	16.53	44.5	2.52	169.78	59.59	21.58	21.1833	83.65
ENSDARG00000020212	slc1a1	solute carrier family 1 member 1 [Source:ZFIN;Acc:ZDB-GENE-040718-414]	6.661	2.73565	0.00654395	0.602946	yes	up	1.32	0.06	0.56	4.45	0.94	3.2	0.646667	2.86333
ENSDARG00000021444	prf1.2	perforin 1.2 [Source:ZFIN;Acc:ZDB-GENE-111212-3]	0.195	-2.35848	0.013684	0.827409	yes	down	1.95	0.36	1.02	0.25	0.27	0.07	1.11	0.196667
ENSDARG00000021573	slc16a7	solute carrier family 16 member 7 [Source:ZFIN;Acc:ZDB-GENE-051113-248]	2.505	1.3249	0.0460743	0.999934	yes	up	1.78	1.84	1.03	4.22	3.93	1.72	1.55	3.29
ENSDARG00000021974	sfr1	SWI5-dependent homologous recombination repair protein 1 [Source:NCBI gene;Acc:568747]	0.263	-1.92739	0.0401532	0.999934	yes	down	114.08	13.03	30.14	2.54	40.43	2.74	52.4167	15.2367
ENSDARG00000022007	zgc:66426	zgc:66426 [Source:ZFIN;Acc:ZDB-GENE-040426-1639]	0.19	-2.39662	0.011762	0.782929	yes	down	9.31	0.67	3.07	0.46	1.68	0.56	4.35	0.9
ENSDARG00000022139	ocstamp	osteoclast stimulatory transmembrane protein [Source:ZFIN;Acc:ZDB-GENE-050327-65]	0.202	-2.30646	0.0493475	0.999934	yes	down	1.41	0.18	0.55	0.1	0.05	0.14	0.713333	0.0966667
ENSDARG00000022334	si:ch211-156l18.7	si:ch211-156l18.7 [Source:ZFIN;Acc:ZDB-GENE-130530-566]	0.069	-3.85819	0.00914996	0.707506	yes	down	19.43	6.68	14.68	0	3.9	0	13.5967	1.3
ENSDARG00000022631	cyp2p9	cytochrome P450, family 2, subfamily P, polypeptide 9 [Source:ZFIN;Acc:ZDB-GENE-040120-2]	5.883	2.55665	0.00593261	0.563965	yes	up	2.46	12.05	4.61	18.23	7.43	36.17	6.37333	20.61
ENSDARG00000022810	fzr1b	fizzy/cell division cycle 20 related 1b [Source:ZFIN;Acc:ZDB-GENE-131120-69]	3.871	1.95262	0.017216	0.891264	yes	up	0.47	0.87	0.22	2.5	1.61	0.44	0.52	1.51667
ENSDARG00000022817	pvalb3	parvalbumin 3 [Source:ZFIN;Acc:ZDB-GENE-040426-945]	15.969	3.99724	0.0204783	1	yes	up	0.22	0.1	0	0.11	0.15	2.06	0.106667	0.773333
ENSDARG00000023151	ucp1	uncoupling protein 1 [Source:ZFIN;Acc:ZDB-GENE-010503-1]	2.775	1.47254	0.0145329	0.836194	yes	up	129.17	146	73.22	321.15	321.51	143.85	116.13	262.17
ENSDARG00000023152	wdr73	WD repeat domain 73 [Source:NCBI gene;Acc:550339]	0.309	-1.69211	0.0309818	0.999934	yes	down	63.8	11.91	21.29	3.22	20.85	4.53	32.3333	9.53333
ENSDARG00000023203	mhc1lda	major histocompatibility complex class I LDA [Source:ZFIN;Acc:ZDB-GENE-140820-5]	0.077	-3.6971	0.00249054	0.37668	yes	down	4.38	9.43	0.03	0.27	0.05	0.25	4.61333	0.19
ENSDARG00000024433	pvalb4	parvalbumin 4 [Source:ZFIN;Acc:ZDB-GENE-040625-48]	26.563	4.73137	0.0052863	0.529836	yes	up	0.12	0.11	0.1	0	0.16	4.38	0.11	1.51333
ENSDARG00000024471	nsl1	NSL1 component of MIS12 kinetochore complex [Source:ZFIN;Acc:ZDB-GENE-041014-362]	0.241	-2.0522	0.00836595	0.686038	yes	down	93.67	14.4	27.6	3.8	17.99	6.16	45.2233	9.31667
ENSDARG00000024687	polr3g	polymerase (RNA) III (DNA directed) polypeptide G [Source:ZFIN;Acc:ZDB-GENE-081104-312]	0.224	-2.16094	0.0309489	0.999934	yes	down	13.74	0.42	3.22	0.21	4.17	0.36	5.79333	1.58
ENSDARG00000025275	gbgt1l1	globoside alpha-1,3-N-acetylgalactosaminyltransferase 1, like 1 [Source:ZFIN;Acc:ZDB-GENE-040426-1117]	0.293	-1.77261	0.0436795	0.999934	yes	down	13.56	4.07	10.92	0.97	8.89	0.61	9.51667	3.49
ENSDARG00000025972	mcts1	MCTS1 re-initiation and release factor [Source:NCBI gene;Acc:394046]	0.344	-1.54043	0.0172047	0.891264	yes	down	143.99	73.83	82.78	19.86	43.58	23.32	100.2	28.92
ENSDARG00000026338	styxl1	serine/threonine/tyrosine interacting-like 1 [Source:ZFIN;Acc:ZDB-GENE-040912-45]	0.157	-2.67404	0.00846092	0.686038	yes	down	94.58	6.19	22.97	0.86	19.91	1.16	41.2467	7.31
ENSDARG00000026484	rab15	RAB15, member RAS oncogene family [Source:ZFIN;Acc:ZDB-GENE-040718-2]	0.274	-1.86573	0.0400533	0.999934	yes	down	11.9	3.89	6.58	0.38	6.76	0.4	7.45667	2.51333
ENSDARG00000027131	tmem169a	transmembrane protein 169a [Source:ZFIN;Acc:ZDB-GENE-090107-1]	0.049	-4.35705	0.0140365	1	yes	down	0.49	0.58	0.32	0	0.07	0	0.463333	0.0233333
ENSDARG00000027469	hsd17b1	hydroxysteroid (17-beta) dehydrogenase 1 [Source:ZFIN;Acc:ZDB-GENE-040901-5]	0.238	-2.06934	0.0222392	0.980468	yes	down	2.74	0.73	0.54	0.06	0.43	0.23	1.33667	0.24
ENSDARG00000027687	tmem230a	transmembrane protein 230a [Source:ZFIN;Acc:ZDB-GENE-040822-20]	0.32	-1.64316	0.0356526	0.999934	yes	down	16.52	2.37	6.03	1.89	2.84	1.6	8.30667	2.11
ENSDARG00000027699	zgc:103510	zgc:103510 [Source:ZFIN;Acc:ZDB-GENE-041212-27]	0.173	-2.53338	0.0225665	0.981447	yes	down	3.94	0.43	1.05	0.04	0.96	0.07	1.80667	0.356667
ENSDARG00000027744	gadd45ba	growth arrest and DNA-damage-inducible, beta a [Source:ZFIN;Acc:ZDB-GENE-040426-1971]	4.887	2.28892	0.000585385	0.145887	yes	up	13.06	23.39	11.64	96.2	82.27	26.12	16.03	68.1967
ENSDARG00000027750	dpp7	dipeptidyl-peptidase 7 [Source:ZFIN;Acc:ZDB-GENE-050306-16]	3.194	1.67559	0.041651	0.999934	yes	up	19.74	28.29	13.38	41.77	11.02	16.29	20.47	23.0267
ENSDARG00000028012	tpmt.2	thiopurine S-methyltransferase, tandem duplicate 2 [Source:ZFIN;Acc:ZDB-GENE-041010-177]	3.902	1.96427	0.0194239	0.944405	yes	up	0.76	1.28	1.74	10.19	4.38	2.37	1.26	5.64667
ENSDARG00000029003	eif1axa	eukaryotic translation initiation factor 1A X-linked a [Source:ZFIN;Acc:ZDB-GENE-041010-185]	0.366	-1.44923	0.0498632	0.999934	yes	down	231.73	56.91	104.52	23.03	43.49	37.64	131.053	34.72
ENSDARG00000029071	creld2	cysteine-rich with EGF-like domains 2 [Source:NCBI gene;Acc:393495]	0.332	-1.58915	0.0343919	0.999934	yes	down	52.07	12.62	20.42	3.44	11.9	7.03	28.37	7.45667
ENSDARG00000029232	FO704779.1	-	28.378	4.82669	4.60212e-06	0.00748681	yes	up	0.05	0.07	0.2	2.85	2.95	6.3	0.106667	4.03333
ENSDARG00000030270	tnnt3a	troponin T type 3a (skeletal, fast) [Source:ZFIN;Acc:ZDB-GENE-000322-3]	0.278	-1.84899	0.0385188	0.999934	yes	down	7.16	8.3	2.39	2.47	1.34	0.17	5.95	1.32667
ENSDARG00000030411	crygn2	crystallin, gamma N2 [Source:NCBI gene;Acc:445034]	30.237	4.91826	0.0294866	1	yes	up	0	0.06	0	0	2.61	0	0.02	0.87
ENSDARG00000031075	cadm1a	cell adhesion molecule 1a [Source:ZFIN;Acc:ZDB-GENE-080505-2]	0.143	-2.80878	0.00289401	0.397747	yes	down	3.74	1.98	0.61	0.09	0.87	0.08	2.11	0.346667
ENSDARG00000031136	moxd1	monooxygenase, DBH-like 1 [Source:NCBI gene;Acc:570584]	0.262	-1.93095	0.00489569	0.502981	yes	down	8.31	5.52	2.02	1.12	0.91	0.64	5.28333	0.89
ENSDARG00000031248	enkur	enkurin, TRPC channel interacting protein [Source:ZFIN;Acc:ZDB-GENE-070718-1]	0.18	-2.47695	0.00582712	0.559316	yes	down	51.97	4.65	15.11	0.97	9.9	1.09	23.91	3.98667
ENSDARG00000031278	si:ch73-193i2.2	si:ch73-193i2.2 [Source:ZFIN;Acc:ZDB-GENE-141215-32]	3.033	1.60073	0.0481942	0.999934	yes	up	0.27	0.26	0.39	1.08	0.9	0.52	0.306667	0.833333
ENSDARG00000031489	ognb	osteoglycin, paralog b [Source:ZFIN;Acc:ZDB-GENE-080723-61]	0.223	-2.16734	0.0233185	0.984035	yes	down	52.72	2.5	10.92	1.04	8.93	1.6	22.0467	3.85667
ENSDARG00000031709	mllt1b	MLLT1 super elongation complex subunit b [Source:ZFIN;Acc:ZDB-GENE-060421-7142]	3.049	1.6082	0.0357691	0.999934	yes	up	2.59	0.78	1	1.99	2.95	4.06	1.45667	3
ENSDARG00000031783	adcy8	adenylate cyclase 8 (brain) [Source:ZFIN;Acc:ZDB-GENE-070912-197]	3.56	1.83185	0.0367594	0.999934	yes	up	1.52	1.06	1.34	2.79	0.78	5.44	1.30667	3.00333
ENSDARG00000032285	zgc:113294	zgc:113294 [Source:ZFIN;Acc:ZDB-GENE-050320-124]	0.236	-2.08539	0.0131413	0.810539	yes	down	27.81	4.97	14.9	0.96	8.54	1.99	15.8933	3.83
ENSDARG00000032631	ltb4r	leukotriene B4 receptor [Source:ZFIN;Acc:ZDB-GENE-070705-164]	0.307	-1.70474	0.0401548	0.999934	yes	down	1.48	1.35	0.16	0.21	1.93	0.11	0.996667	0.75
ENSDARG00000032639	cd36	CD36 molecule (thrombospondin receptor) [Source:ZFIN;Acc:ZDB-GENE-040718-55]	2.824	1.49773	0.0408176	0.999934	yes	up	33.7	113.86	29.19	174.31	109.15	84.54	58.9167	122.667
ENSDARG00000032816	tm7sf2	transmembrane 7 superfamily member 2 [Source:ZFIN;Acc:ZDB-GENE-041212-19]	3.315	1.72902	0.0200169	0.951422	yes	up	5.86	5.98	1.95	18.18	5.84	6.74	4.59667	10.2533
ENSDARG00000033227	lect2l	leukocyte cell-derived chemotaxin 2 like [Source:ZFIN;Acc:ZDB-GENE-070127-4]	0.275	-1.86343	0.00797031	0.677867	yes	down	358.74	117.93	142.07	49.59	37.68	37.02	206.247	41.43
ENSDARG00000033307	igf2b	insulin-like growth factor 2b [Source:ZFIN;Acc:ZDB-GENE-030131-2935]	4.313	2.10877	0.0124459	0.798123	yes	up	4.24	2.14	4.47	10.94	5.6	16.63	3.61667	11.0567
ENSDARG00000033355	zgc:101699	zgc:101699 [Source:NCBI gene;Acc:492789]	0.313	-1.67638	0.0173975	0.891264	yes	down	31.42	30.76	7.43	7.81	4.31	3.07	23.2033	5.06333
ENSDARG00000033370	ppil3	peptidylprolyl isomerase (cyclophilin)-like 3 [Source:ZFIN;Acc:ZDB-GENE-040625-159]	0.346	-1.53058	0.0418226	0.999934	yes	down	87.91	21.18	28.46	5.65	26.38	9.28	45.85	13.77
ENSDARG00000034215	rab42a	RAB42, member RAS oncogene family a [Source:ZFIN;Acc:ZDB-GENE-040426-1983]	5.287	2.40253	0.0263456	0.999934	yes	up	0.11	0.41	0.55	2.96	0.45	1.29	0.356667	1.56667
ENSDARG00000034677	scel	sciellin [Source:ZFIN;Acc:ZDB-GENE-030616-15]	0.145	-2.7855	0.00111753	0.226477	yes	down	20.49	2.26	6.77	0.56	3.74	0.4	9.84	1.56667
ENSDARG00000035018	thy1	Thy-1 cell surface antigen [Source:ZFIN;Acc:ZDB-GENE-030131-8561]	0.122	-3.03508	7.84296e-05	0.0452	yes	down	502.22	188.05	46.53	10.46	45.6	14.34	245.6	23.4667
ENSDARG00000035101	dicp2.1	diverse immunoglobulin domain-containing protein 2.1 [Source:ZFIN;Acc:ZDB-GENE-120306-16]	0.184	-2.43862	0.0067353	0.609386	yes	down	3.3	2.53	1.27	0.34	0.36	0.28	2.36667	0.326667
ENSDARG00000035221	zgc:110249	zgc:110249 [Source:ZFIN;Acc:ZDB-GENE-050522-331]	0.28	-1.83659	0.0254045	0.999934	yes	down	320.07	39.75	93.52	14.65	76.09	28	151.113	39.58
ENSDARG00000035427	surf6	surfeit 6 [Source:ZFIN;Acc:ZDB-GENE-040426-1333]	0.227	-2.13683	0.0140722	0.836194	yes	down	223.13	16.86	63.15	6.92	35.88	15.28	101.047	19.36
ENSDARG00000035519	histh1l	histone H1 like [Source:ZFIN;Acc:ZDB-GENE-050417-145]	3.079	1.62251	0.0128655	0.807025	yes	up	12.77	19.3	15.51	41.41	52.21	31.64	15.86	41.7533
ENSDARG00000035569	cyp1d1	cytochrome P450, family 1, subfamily D, polypeptide 1 [Source:ZFIN;Acc:ZDB-GENE-041114-179]	3.32	1.73111	0.0303948	0.999934	yes	up	2.18	0.37	1.06	2.54	3.79	3.03	1.20333	3.12
ENSDARG00000035680	zgc:113424	zgc:113424 [Source:ZFIN;Acc:ZDB-GENE-050227-9]	0.177	-2.49825	0.0112789	0.764725	yes	down	826.13	65.17	216.06	7.32	189.34	16.95	369.12	71.2033
ENSDARG00000035957	gmnn	geminin DNA replication inhibitor [Source:ZFIN;Acc:ZDB-GENE-030429-30]	0.193	-2.37215	0.00816039	0.680968	yes	down	1091.07	131.17	342.04	17.14	260.65	36.93	521.427	104.907
ENSDARG00000036190	txnl4a	thioredoxin-like 4A [Source:ZFIN;Acc:ZDB-GENE-041010-25]	0.314	-1.67268	0.042568	0.999934	yes	down	376.6	51.16	105.03	15.65	119.65	24.11	177.597	53.1367
ENSDARG00000036781	si:dkey-170l10.1	si:dkey-170l10.1 [Source:ZFIN;Acc:ZDB-GENE-030131-5201]	0.303	-1.72329	0.0250523	0.999934	yes	down	36.11	9.89	18.42	2.06	11.41	4.17	21.4733	5.88
ENSDARG00000036787	tap2a	transporter associated with antigen processing, subunit type a [Source:ZFIN;Acc:ZDB-GENE-030616-245]	2.713	1.44012	0.0472357	0.999934	yes	up	3.21	5.45	2.07	4.54	7.18	8.59	3.57667	6.77
ENSDARG00000036840	krt15	keratin 15 [Source:ZFIN;Acc:ZDB-GENE-040426-2931]	3.256	1.703	0.0251698	0.999934	yes	up	14.23	18.98	8.33	69.65	33.33	8.4	13.8467	37.1267
ENSDARG00000036864	slc34a2b	solute carrier family 34 member 2b [Source:ZFIN;Acc:ZDB-GENE-030709-1]	2.602	1.37949	0.0374928	0.999934	yes	up	8.29	8.55	5.52	10.89	20.58	16.17	7.45333	15.88
ENSDARG00000036865	slc2a12	solute carrier family 2 member 12 [Source:NCBI gene;Acc:393510]	3.048	1.60766	0.0112196	0.763513	yes	up	2.3	3.07	1.27	4.68	6.94	4.11	2.21333	5.24333
ENSDARG00000036990	dctd	dCMP deaminase [Source:ZFIN;Acc:ZDB-GENE-050417-116]	0.368	-1.44182	0.0403123	0.999934	yes	down	28.97	9.76	12.91	2.64	10.73	3.67	17.2133	5.68
ENSDARG00000036995	lsm6	LSM6 homolog, U6 small nuclear RNA and mRNA degradation associated [Source:ZFIN;Acc:ZDB-GENE-040625-50]	0.372	-1.42651	0.0357765	0.999934	yes	down	369.63	142.85	160.71	42.25	104.41	60.09	224.397	68.9167
ENSDARG00000037276	map9	microtubule-associated protein 9 [Source:ZFIN;Acc:ZDB-GENE-080225-36]	0.145	-2.79066	0.00198859	0.343974	yes	down	2.98	0.4	1.79	0.15	0.46	0.14	1.72333	0.25
ENSDARG00000037533	mep1b	meprin A, beta [Source:ZFIN;Acc:ZDB-GENE-041014-209]	3.253	1.70157	0.0256365	0.999934	yes	up	22.82	106.41	16.46	155.49	147.12	62.63	48.5633	121.747
ENSDARG00000037551	pm20d1.1	peptidase M20 domain containing 1, tandem duplicate 1 [Source:NCBI gene;Acc:553216]	3.764	1.91217	0.0142257	0.836194	yes	up	5.13	1.46	4.79	16.92	15.85	4.51	3.79333	12.4267
ENSDARG00000037570	polr1d	RNA polymerase I and III subunit D [Source:NCBI gene;Acc:445412]	0.283	-1.82088	0.0215894	0.968964	yes	down	233.02	35.65	79.64	11.36	49	22.17	116.103	27.51
ENSDARG00000037593	prickle2b	prickle homolog 2b [Source:ZFIN;Acc:ZDB-GENE-030724-6]	3.896	1.96204	0.0193575	0.944405	yes	up	2.46	8.51	7.58	25.58	8.68	21.81	6.18333	18.69
ENSDARG00000037654	pmm2	phosphomannomutase 2 [Source:ZFIN;Acc:ZDB-GENE-030722-6]	0.268	-1.90105	0.00581978	0.559316	yes	down	41.44	15.16	18.56	3.57	7.32	4.87	25.0533	5.25333
ENSDARG00000037782	sox8b	SRY-box transcription factor 8b [Source:ZFIN;Acc:ZDB-GENE-031114-1]	7.22	2.85194	0.0346628	0.999934	yes	up	0.09	0.13	0.07	0.17	2.46	0	0.0966667	0.876667
ENSDARG00000038205	her2	hairy-related 2 [Source:ZFIN;Acc:ZDB-GENE-980526-274]	0.129	-2.9592	0.00282007	0.397005	yes	down	95.25	3.91	25.78	1.38	3.65	5.68	41.6467	3.57
ENSDARG00000038508	chrnb3b	cholinergic receptor, nicotinic, beta 3b (neuronal) [Source:ZFIN;Acc:ZDB-GENE-030102-4]	0.006	-7.34483	1.57193e-06	0.0035444	yes	down	1.7	0.76	0.27	0	0	0	0.91	0
ENSDARG00000038556	zgc:112185	zgc:112185 [Source:NCBI gene;Acc:541326]	0.228	-2.1307	0.0207348	0.963204	yes	down	163.18	9.25	39.91	4.02	36.15	6.48	70.78	15.55
ENSDARG00000038559	h1-0	H1.0 linker histone [Source:ZFIN;Acc:ZDB-GENE-030131-337]	2.982	1.57608	0.0346042	0.999934	yes	up	14.59	28.02	32.71	77.66	62.6	55.13	25.1067	65.13
ENSDARG00000038822	mrc1b	mannose receptor, C type 1b [Source:ZFIN;Acc:ZDB-GENE-070705-13]	0.318	-1.65305	0.0195295	0.944405	yes	down	6.14	2.2	1.58	0.71	0.81	0.6	3.30667	0.706667
ENSDARG00000038957	flvcr2a	feline leukemia virus subgroup C cellular receptor family, member 2a [Source:ZFIN;Acc:ZDB-GENE-111020-14]	5.254	2.39334	0.049237	0.999934	yes	up	0.05	0.29	0.11	1.39	0.27	0.22	0.15	0.626667
ENSDARG00000039069	slx4ip	SLX4 interacting protein [Source:NCBI gene;Acc:393383]	0.313	-1.6763	0.0311474	0.999934	yes	down	2.02	1.86	1.14	0.33	1.05	0.1	1.67333	0.493333
ENSDARG00000039116	nr5a5	nuclear receptor subfamily 5, group A, member 5 [Source:ZFIN;Acc:ZDB-GENE-030131-4652]	3.041	1.60463	0.0149433	0.837926	yes	up	17.77	21.11	6.3	51.04	39.21	15.46	15.06	35.2367
ENSDARG00000039131	atp1a1a.3	ATPase Na+/K+ transporting subunit alpha 1a, tandem duplicate 3 [Source:ZFIN;Acc:ZDB-GENE-001212-3]	7.932	2.98776	0.0119713	0.788479	yes	up	0.06	0.03	0.07	0.94	0.57	0.01	0.0533333	0.506667
ENSDARG00000039211	zgc:77439	zgc:77439 [Source:ZFIN;Acc:ZDB-GENE-031010-24]	5.455	2.44754	0.00112995	0.226506	yes	up	24.1	51.76	11.49	229.63	153.16	27.89	29.1167	136.893
ENSDARG00000039354	ska1	spindle and kinetochore associated complex subunit 1 [Source:NCBI gene;Acc:436865]	0.293	-1.77285	0.0307137	0.999934	yes	down	44.93	12.45	25.97	2.71	23.73	2.09	27.7833	9.51
ENSDARG00000039616	cenpk	centromere protein K [Source:ZFIN;Acc:ZDB-GENE-090313-204]	0.252	-1.98675	0.00827702	0.684717	yes	down	102.02	16.97	27.8	4.65	20.58	6.79	48.93	10.6733
ENSDARG00000039832	gsta.2	glutathione S-transferase, alpha tandem duplicate 2 [Source:ZFIN;Acc:ZDB-GENE-070822-30]	21.54	4.42894	2.48771e-05	0.0212606	yes	up	13.49	4.12	38.14	435.42	29.21	415.37	18.5833	293.333
ENSDARG00000039937	ccdc172	coiled-coil domain containing 172 [Source:ZFIN;Acc:ZDB-GENE-090313-1]	0.22	-2.18399	0.0340217	0.999934	yes	down	20.22	2.28	6.23	0.12	6.1	0.67	9.57667	2.29667
ENSDARG00000039958	utp11	UTP11 small subunit processome component [Source:ZFIN;Acc:ZDB-GENE-030131-8093]	0.247	-2.01953	0.017266	0.891264	yes	down	367.5	31.39	81.24	12.6	59.53	23.77	160.043	31.9667
ENSDARG00000040087	epb41l4a	erythrocyte membrane protein band 4.1 like 4A [Source:NCBI gene;Acc:30470]	3.194	1.67544	0.040483	0.999934	yes	up	0.49	0.42	0.12	0.99	1.45	0.33	0.343333	0.923333
ENSDARG00000040178	havcr1	hepatitis A virus cellular receptor 1 [Source:ZFIN;Acc:ZDB-GENE-040718-131]	0.305	-1.71417	0.0229393	0.984035	yes	down	35.5	16.25	17.04	4.12	3.67	5.88	22.93	4.55667
ENSDARG00000040200	BX465228.1	GTPase IMAP family member 7-like [Source:NCBI gene;Acc:100005907]	0.147	-2.76701	0.0107218	0.746157	yes	down	2.23	6.51	2.36	0	1.48	0.25	3.7	0.576667
ENSDARG00000040252	atp1a1a.5	ATPase Na+/K+ transporting subunit alpha 1a, tandem duplicate 5 [Source:ZFIN;Acc:ZDB-GENE-020501-1]	9.825	3.2965	0.00259111	0.385365	yes	up	2.34	0	1.29	13.96	14.07	4.97	1.21	11
ENSDARG00000040253	onecutl	one cut domain, family member, like [Source:ZFIN;Acc:ZDB-GENE-020531-1]	5.248	2.39173	0.0141234	0.836194	yes	up	0.69	0.03	0.32	1.08	2.67	0.34	0.346667	1.36333
ENSDARG00000040482	osbpl3b	oxysterol binding protein-like 3b [Source:ZFIN;Acc:ZDB-GENE-090109-1]	0.291	-1.78078	0.0414851	0.999934	yes	down	0.9	0.35	0.2	0.09	0.16	0.09	0.483333	0.113333
ENSDARG00000040490	dusp19a	dual specificity phosphatase 19a [Source:ZFIN;Acc:ZDB-GENE-081104-382]	0.083	-3.5954	0.0277634	1	yes	down	1.13	0.53	0.24	0.06	0.08	0	0.633333	0.0466667
ENSDARG00000040695	fkbp14	FKBP prolyl isomerase 14 [Source:ZFIN;Acc:ZDB-GENE-040801-210]	0.273	-1.87389	0.039032	0.999934	yes	down	41.66	5.46	13.08	0.53	14.96	1.41	20.0667	5.63333
ENSDARG00000040707	chchd4b	coiled-coil-helix-coiled-coil-helix domain containing 4b [Source:ZFIN;Acc:ZDB-GENE-041010-149]	0.302	-1.72898	0.0415152	0.999934	yes	down	57.78	5.36	26.79	3.69	11.93	6.96	29.9767	7.52667
ENSDARG00000041019	or111-11	odorant receptor, family D, subfamily 111, member 11 [Source:ZFIN;Acc:ZDB-GENE-010308-10]	0.207	-2.27292	0.0134664	0.81963	yes	down	5.76	0.61	3.09	0.21	1.18	0.47	3.15333	0.62
ENSDARG00000041115	cnfn	Danio rerio cornifelin (cnfn), mRNA. [Source:RefSeq mRNA;Acc:NM_001004663]	0.073	-3.78268	0.0155225	0.850739	yes	down	1.19	0	7.29	0.59	0	0.08	2.82667	0.223333
ENSDARG00000041348	cyp19a1a	cytochrome P450, family 19, subfamily A, polypeptide 1a [Source:NCBI gene;Acc:30390]	0.116	-3.10595	0.0141696	0.836194	yes	down	2.26	1.21	0.21	0	0.47	0	1.22667	0.156667
ENSDARG00000041554	unc93a	unc-93 homolog A [Source:NCBI gene;Acc:559995]	3.643	1.86529	0.0142982	0.836194	yes	up	2.2	2.61	1.89	6.72	3.65	6.77	2.23333	5.71333
ENSDARG00000041828	si:dkeyp-28d2.4	si:dkeyp-28d2.4 [Source:ZFIN;Acc:ZDB-GENE-091204-68]	0.244	-2.03682	0.0272531	0.999934	yes	down	2.68	1.75	3.49	1.05	0.22	0.56	2.64	0.61
ENSDARG00000042285	atp8b3	ATPase phospholipid transporting 8B3 [Source:ZFIN;Acc:ZDB-GENE-050208-424]	3.31	1.72672	0.0428094	0.999934	yes	up	0.19	0.18	0.02	0.17	1.78	0.08	0.13	0.676667
ENSDARG00000042332	plin2	perilipin 2 [Source:ZFIN;Acc:ZDB-GENE-050913-12]	0.288	-1.79678	0.0147278	0.836194	yes	down	49.17	12.74	33.27	10.04	11.68	4.32	31.7267	8.68
ENSDARG00000042368	kif26aa	kinesin family member 26Aa [Source:ZFIN;Acc:ZDB-GENE-041001-148]	0.208	-2.26768	0.0303839	0.999934	yes	down	5.31	0.36	1.57	0.03	0.02	0.03	2.41333	0.0266667
ENSDARG00000042563	mis18bp1	MIS18 binding protein 1 [Source:ZFIN;Acc:ZDB-GENE-030616-151]	0.331	-1.59542	0.0393779	0.999934	yes	down	10.02	2.5	5.71	0.69	4.18	1.11	6.07667	1.99333
ENSDARG00000042641	cyp51	cytochrome P450, family 51 [Source:NCBI gene;Acc:414331]	10.83	3.437	9.95789e-05	0.0483272	yes	up	2.37	4	0.51	30.49	4.41	10.96	2.29333	15.2867
ENSDARG00000042698	si:dkey-15j16.6	si:dkey-15j16.6 [Source:ZFIN;Acc:ZDB-GENE-130531-45]	0.289	-1.79202	0.0310442	0.999934	yes	down	1.15	3.1	0.81	0.5	0.31	0.27	1.68667	0.36
ENSDARG00000042737	slc52a3	solute carrier family 52 member 3 [Source:NCBI gene;Acc:678609]	4.355	2.12262	0.00352814	0.415084	yes	up	1.27	2.14	1.95	7.11	8.21	4.72	1.78667	6.68
ENSDARG00000042982	cyp2p8	cytochrome P450, family 2, subfamily P, polypeptide 8 [Source:ZFIN;Acc:ZDB-GENE-061030-1]	21.535	4.42859	0.000208051	0.0748158	yes	up	0	0.55	0.05	1.43	0.85	4.63	0.2	2.30333
ENSDARG00000043126	blf	bloody fingers [Source:ZFIN;Acc:ZDB-GENE-050721-1]	0.233	-2.10121	0.018287	0.912476	yes	down	4.76	0.61	1.45	0.33	0.43	0.39	2.27333	0.383333
ENSDARG00000043131	BX664625.1	natural killer cell receptor 2B4-like [Source:NCBI gene;Acc:100007935]	0.091	-3.46052	0.0076833	0.67474	yes	down	0.49	1.7	0.81	0.22	0	0	1	0.0733333
ENSDARG00000043177	lsm1	LSM1, U6 small nuclear RNA associated [Source:ZFIN;Acc:ZDB-GENE-040801-68]	0.28	-1.83632	0.0262243	0.999934	yes	down	236.8	35.19	64.04	8.06	68.79	13.39	112.01	30.08
ENSDARG00000043360	dph3	diphthamide biosynthesis 3 [Source:ZFIN;Acc:ZDB-GENE-050522-545]	0.26	-1.94129	0.0377666	0.999934	yes	down	377.82	36.03	82.97	6.64	110.48	14.12	165.607	43.7467
ENSDARG00000043404	rpp21	ribonuclease P 21 subunit [Source:ZFIN;Acc:ZDB-GENE-040801-37]	0.253	-1.9853	0.0259662	0.999934	yes	down	189.31	17.84	44.14	4.87	51.27	7.2	83.7633	21.1133
ENSDARG00000043514	si:dkey-239i20.4	si:dkey-239i20.4 [Source:ZFIN;Acc:ZDB-GENE-030131-2644]	4.457	2.15593	0.0109965	0.758164	yes	up	0.14	0.19	0.15	0.51	0.62	0.55	0.16	0.56
ENSDARG00000043640	cenpn	centromere protein N [Source:ZFIN;Acc:ZDB-GENE-030616-408]	0.267	-1.90604	0.0185178	0.918317	yes	down	76.48	12.46	23.53	2.78	24.36	4.77	37.49	10.6367
ENSDARG00000043798	ms4a17a.1	membrane-spanning 4-domains, subfamily A, member 17A.1 [Source:ZFIN;Acc:ZDB-GENE-050417-307]	35.059	5.1317	0.0287289	1	yes	up	0	0	0	0.28	0	0.32	0	0.2
ENSDARG00000043806	postna	periostin, osteoblast specific factor a [Source:ZFIN;Acc:ZDB-GENE-091113-23]	0.134	-2.89486	0.00230439	0.363227	yes	down	19.61	1.14	4.22	0.2	0.96	0.48	8.32333	0.546667
ENSDARG00000043843	akap7	A kinase (PRKA) anchor protein 7 [Source:ZFIN;Acc:ZDB-GENE-040724-128]	3.511	1.81199	0.00674085	0.609386	yes	up	7.29	4.94	2.78	12.83	12.78	4.9	5.00333	10.17
ENSDARG00000043898	timm10b	translocase of inner mitochondrial membrane 10 homolog B (yeast) [Source:NCBI gene;Acc:550527]	0.38	-1.39576	0.0452029	0.999934	yes	down	100.75	27.95	44.31	8.04	36.66	10.45	57.67	18.3833
ENSDARG00000044023	nkl.4	NK-lysin tandem duplicate 4 [Source:ZFIN;Acc:ZDB-GENE-030131-7503]	0.065	-3.93602	1.52556e-05	0.0156302	yes	down	8.19	19.53	14.73	0.69	0.36	0.99	14.15	0.68
ENSDARG00000044143	nol8	nucleolar protein 8 [Source:ZFIN;Acc:ZDB-GENE-050208-491]	0.275	-1.86182	0.0183069	0.912476	yes	down	24.34	3.88	11.37	1.38	5.79	2.42	13.1967	3.19667
ENSDARG00000044485	sall4	spalt-like transcription factor 4 [Source:ZFIN;Acc:ZDB-GENE-060328-2]	0.106	-3.24028	0.0328148	0.999934	yes	down	0.18	0.05	0.03	0	0	0.01	0.0866667	0.00333333
ENSDARG00000044642	sc5d	sterol-C5-desaturase [Source:ZFIN;Acc:ZDB-GENE-040912-56]	4.677	2.22556	0.00317663	0.410299	yes	up	3.85	7.67	3.21	16.77	10.66	19.02	4.91	15.4833
ENSDARG00000044685	nr0b2a	nuclear receptor subfamily 0, group B, member 2a [Source:ZFIN;Acc:ZDB-GENE-080403-1]	2.907	1.53939	0.0470363	0.999934	yes	up	6.95	30.04	7.2	43.15	23.35	24.49	14.73	30.33
ENSDARG00000044775	fut7	fucosyltransferase 7 (alpha (1,3) fucosyltransferase) [Source:ZFIN;Acc:ZDB-GENE-060929-997]	0.177	-2.50107	0.00048021	0.13404	yes	down	3.72	3.7	1.47	0.44	0.28	0.26	2.96333	0.326667
ENSDARG00000044975	krt94	keratin 94 [Source:ZFIN;Acc:ZDB-GENE-061027-116]	2.881	1.5264	0.0345644	0.999934	yes	up	20.16	17.64	12.24	73.82	32.91	13.27	16.68	40
ENSDARG00000045015	cyp27b1	cytochrome P450, family 27, subfamily B, polypeptide 1 [Source:ZFIN;Acc:ZDB-GENE-111005-2]	11.784	3.55881	0.000456882	0.13404	yes	up	0.41	0.01	0.19	2.24	0.84	1.91	0.203333	1.66333
ENSDARG00000045254	zmp:0000000624	zmp:0000000624 [Source:ZFIN;Acc:ZDB-GENE-130530-627]	0.246	-2.02525	0.0130293	0.810539	yes	down	151.57	13.54	46.34	8.11	25.6	11.4	70.4833	15.0367
ENSDARG00000045342	si:ch211-140b10.6	si:ch211-140b10.6 [Source:ZFIN;Acc:ZDB-GENE-091204-382]	0.292	-1.77598	0.0298051	0.999934	yes	down	53.66	5.23	18.46	3.62	9.59	5.03	25.7833	6.08
ENSDARG00000045557	socs2	suppressor of cytokine signaling 2 [Source:ZFIN;Acc:ZDB-GENE-041210-171]	3.836	1.93978	0.0319548	0.999934	yes	up	1.32	0.33	0.05	1.19	2.07	0.6	0.566667	1.28667
ENSDARG00000045638	slc13a1	solute carrier family 13 member 1 [Source:ZFIN;Acc:ZDB-GENE-031222-3]	5.083	2.34565	0.000655497	0.159062	yes	up	3.19	6.66	4.79	21.22	23.15	17.22	4.88	20.53
ENSDARG00000045959	csf3r	colony stimulating factor 3 receptor (granulocyte) [Source:ZFIN;Acc:ZDB-GENE-080104-4]	0.238	-2.06846	0.0431027	0.999934	yes	down	1.39	0.59	0.14	0.19	0.2	0.02	0.706667	0.136667
ENSDARG00000046127	tk2	thymidine kinase 2 [Source:ZFIN;Acc:ZDB-GENE-040718-243]	0.361	-1.46933	0.0479154	0.999934	yes	down	80.6	20.99	37.64	7.17	19.35	13.29	46.41	13.27
ENSDARG00000051760	igl4v10	immunoglobulin light 4 variable 10 [Source:ZFIN;Acc:ZDB-GENE-051013-5]	0.224	-2.15694	0.0325363	0.999934	yes	down	12.25	1.33	3.2	0.29	3.41	0.39	5.59333	1.36333
ENSDARG00000051934	kxd1	KxDL motif containing 1 [Source:NCBI gene;Acc:445075]	0.315	-1.66792	0.0295927	0.999934	yes	down	63.94	12.28	23.87	3.99	19.88	5.37	33.3633	9.74667
ENSDARG00000051981	STX3	zgc:165520 [Source:ZFIN;Acc:ZDB-GENE-070620-13]	0.1	-3.32092	0.00957248	0.729486	yes	down	1.3	0.3	0.74	0.08	0.05	0.03	0.78	0.0533333
ENSDARG00000051993	si:dkey-9i23.4	si:dkey-9i23.4 [Source:ZFIN;Acc:ZDB-GENE-090313-363]	0.032	-4.95574	0.000855049	0.183358	yes	down	4.84	0.96	2.42	0.21	0	0	2.74	0.07
ENSDARG00000052059	PAQR9	si:dkey-37f13.4 [Source:NCBI gene;Acc:101886606]	3.001	1.58545	0.0479311	0.999934	yes	up	0.45	0.07	0.24	0.6	1.05	0.39	0.253333	0.68
ENSDARG00000052099	agxta	alanine--glyoxylate and serine--pyruvate aminotransferase a [Source:ZFIN;Acc:ZDB-GENE-040718-16]	2.909	1.54046	0.0443801	0.999934	yes	up	54.61	15.64	29.6	90.75	47.53	71.43	33.2833	69.9033
ENSDARG00000052288	zmp:0000000634	zmp:0000000634 [Source:ZFIN;Acc:ZDB-GENE-130530-637]	3.106	1.635	0.048366	0.999934	yes	up	0.15	0.14	0.08	0.33	0.33	0.23	0.123333	0.296667
ENSDARG00000052343	spata18	spermatogenesis associated 18 [Source:NCBI gene;Acc:497395]	0.214	-2.22436	0.0161329	0.869951	yes	down	17.87	7.36	15.89	0.41	10.05	0.51	13.7067	3.65667
ENSDARG00000052497	zgc:110789	zgc:110789 [Source:ZFIN;Acc:ZDB-GENE-050306-38]	4.233	2.08156	0.00360849	0.41854	yes	up	1.66	0.85	0.84	5.67	3.3	2.11	1.11667	3.69333
ENSDARG00000052512	tsga10	testis specific, 10 [Source:ZFIN;Acc:ZDB-GENE-061013-482]	0.262	-1.93498	0.0298458	0.999934	yes	down	12.38	18.37	36.44	4.73	3.14	5.75	22.3967	4.54
ENSDARG00000052518	stx4	syntaxin 4 [Source:ZFIN;Acc:ZDB-GENE-030131-2455]	0.324	-1.62449	0.0378094	0.999934	yes	down	180.15	27.49	55.26	13.67	25.24	21.93	87.6333	20.28
ENSDARG00000052734	hmgcra	3-hydroxy-3-methylglutaryl-CoA reductase a [Source:ZFIN;Acc:ZDB-GENE-040401-2]	6.274	2.6493	0.000138466	0.0543318	yes	up	2.96	1.83	0.55	10.94	8.05	5.24	1.78	8.07667
ENSDARG00000053133	b3gnt7l	UDP-GlcNAc:betaGal beta-1,3-N-acetylglucosaminyltransferase 7, like [Source:ZFIN;Acc:ZDB-GENE-040718-143]	3.222	1.68786	0.0458149	0.999934	yes	up	1.88	8.62	3.78	12.63	5.77	13.23	4.76	10.5433
ENSDARG00000053460	si:dkey-283b1.7	si:dkey-283b1.7 [Source:ZFIN;Acc:ZDB-GENE-120215-126]	19.821	4.30894	0.0307337	1	yes	up	0.02	0	0	0.22	0.13	0.06	0.00666667	0.136667
ENSDARG00000053475	ngb	neuroglobin [Source:NCBI gene;Acc:100000711]	0.013	-6.23958	0.000166151	0.062534	yes	down	0.8	0.07	1.34	0	0	0.02	0.736667	0.00666667
ENSDARG00000053526	enpp7.1	ectonucleotide pyrophosphatase/phosphodiesterase 7, tandem duplicate 1 [Source:ZFIN;Acc:ZDB-GENE-040724-13]	4.952	2.30807	0.0146835	0.836194	yes	up	15.24	7.29	34	87.25	27.98	108.06	18.8433	74.43
ENSDARG00000053527	snx24	sorting nexin 24 [Source:ZFIN;Acc:ZDB-GENE-050913-45]	0.251	-1.99271	0.022456	0.981447	yes	down	47.26	6.45	14.67	1.08	14.31	2.17	22.7933	5.85333
ENSDARG00000053563	ms4a17a.12	membrane-spanning 4-domains, subfamily A, member 17A.12 [Source:ZFIN;Acc:ZDB-GENE-080829-4]	11.825	3.56373	0.00290165	0.397747	yes	up	0.15	0.31	0	1.02	2.42	0.89	0.153333	1.44333
ENSDARG00000053570	AL590151.1	-	4.476	2.16214	0.0405099	0.999934	yes	up	0.8	1.16	2.35	4.59	0.77	7.05	1.43667	4.13667
ENSDARG00000053684	aldob	aldolase b, fructose-bisphosphate [Source:NCBI gene;Acc:321664]	4.711	2.23613	0.00208768	0.345531	yes	up	674.49	943.17	256.33	4352.79	2549.14	611.89	624.663	2504.61
ENSDARG00000053685	gtf2a2	general transcription factor IIA, 2 [Source:ZFIN;Acc:ZDB-GENE-050522-513]	0.309	-1.69328	0.0211088	0.968964	yes	down	189.41	42.34	66.77	12.68	52.44	16.92	99.5067	27.3467
ENSDARG00000053845	cbln14	cerebellin 14 [Source:ZFIN;Acc:ZDB-GENE-040724-5]	0.221	-2.17726	0.0313239	0.999934	yes	down	76.96	4.76	92.62	10.05	4.67	12.94	58.1133	9.22
ENSDARG00000053973	fetub	fetuin B [Source:ZFIN;Acc:ZDB-GENE-050208-4]	5.109	2.35297	0.0101227	0.735061	yes	up	253.01	19.15	173.29	1134.16	453.67	328.98	148.483	638.937
ENSDARG00000054058	h1-10	H1.10 linker histone [Source:ZFIN;Acc:ZDB-GENE-030131-1228]	2.955	1.56326	0.0438963	0.999934	yes	up	7.11	17.4	11.85	29.43	17.58	31.44	12.12	26.15
ENSDARG00000054170	ltb4r2b	leukotriene B4 receptor 2b [Source:ZFIN;Acc:ZDB-GENE-070912-658]	0.106	-3.23125	0.00406034	0.451498	yes	down	1.55	0.22	1	0.06	0.12	0.05	0.923333	0.0766667
ENSDARG00000054301	kti12	KTI12 chromatin associated homolog [Source:NCBI gene;Acc:751662]	0.325	-1.62032	0.0478799	0.999934	yes	down	88.01	13.7	21.81	3.84	29.11	5.42	41.1733	12.79
ENSDARG00000054510	adrb2b	adrenoceptor beta 2, surface b [Source:ZFIN;Acc:ZDB-GENE-070410-32]	2.935	1.55327	0.0294657	0.999934	yes	up	0.58	0.6	0.28	1.07	1.01	0.97	0.486667	1.01667
ENSDARG00000054619	fras1	Fraser extracellular matrix complex subunit 1 [Source:ZFIN;Acc:ZDB-GENE-060526-68]	4.704	2.23385	0.00651307	0.602946	yes	up	3.26	0.68	0.18	10.56	5.67	18.76	1.37333	11.6633
ENSDARG00000054978	kifc3	kinesin family member C3 [Source:ZFIN;Acc:ZDB-GENE-030131-3724]	5.11	2.35318	0.000540974	0.140516	yes	up	4.2	2.49	1.27	11.73	22.46	2.34	2.65333	12.1767
ENSDARG00000054980	ebna1bp2	EBNA1 binding protein 2 [Source:ZFIN;Acc:ZDB-GENE-030131-6989]	0.294	-1.76405	0.0349954	0.999934	yes	down	792.31	81.12	220.98	35.95	163.39	66.55	364.803	88.63
ENSDARG00000055270	si:ch1073-358c10.1	si:ch1073-358c10.1 [Source:ZFIN;Acc:ZDB-GENE-050309-123]	3.145	1.65323	0.0427755	0.999934	yes	up	0.68	0.61	0.34	1.05	2.49	0.19	0.543333	1.24333
ENSDARG00000055334	zmp:0000000652	zmp:0000000652 [Source:ZFIN;Acc:ZDB-GENE-130530-655]	0.199	-2.33143	0.0135403	0.821415	yes	down	5.3	11.57	2.65	0.07	2.19	0.92	6.50667	1.06
ENSDARG00000055437	METTL21C	zgc:172067 [Source:ZFIN;Acc:ZDB-GENE-080204-102]	7.131	2.83413	0.0105706	0.741229	yes	up	0	0.81	0.2	2.27	1.07	1.75	0.336667	1.69667
ENSDARG00000055589	s100t	S100 calcium binding protein T [Source:ZFIN;Acc:ZDB-GENE-050320-61]	0.119	-3.07501	0.00904053	0.703483	yes	down	61.65	1.3	10.16	0.1	8.35	0.67	24.37	3.04
ENSDARG00000055730	trim35-29	tripartite motif containing 35-29 [Source:ZFIN;Acc:ZDB-GENE-041114-35]	0.097	-3.36074	0.000124022	0.050827	yes	down	298.06	21.71	106.32	4.42	28.98	6.61	142.03	13.3367
ENSDARG00000055797	cnpy4	canopy FGF signaling regulator 4 [Source:NCBI gene;Acc:568776]	0.292	-1.77604	0.0321578	0.999934	yes	down	46.1	9.52	16.32	1.39	15.32	3.55	23.98	6.75333
ENSDARG00000055876	msmo1	methylsterol monooxygenase 1 [Source:NCBI gene;Acc:406662]	10.187	3.34872	0.00024389	0.0832928	yes	up	5.14	13.65	4.23	61.57	9.04	69.13	7.67333	46.58
ENSDARG00000056015	hoxb13a	homeobox B13a [Source:NCBI gene;Acc:559921]	5.388	2.42982	0.0426697	0.999934	yes	up	0.21	0.05	0.38	1.58	0.21	0.96	0.213333	0.916667
ENSDARG00000056162	nr2c2ap	nuclear receptor 2C2-associated protein [Source:NCBI gene;Acc:724051]	0.292	-1.77707	0.0361512	0.999934	yes	down	295.82	33.68	66.76	10.73	79.84	16.98	132.087	35.85
ENSDARG00000056213	si:ch73-130a3.4	si:ch73-130a3.4 [Source:ZFIN;Acc:ZDB-GENE-141219-41]	0.376	-1.4116	0.0442534	0.999934	yes	down	27.6	11.73	18.69	3.8	9.64	5.41	19.34	6.28333
ENSDARG00000056324	zgc:123295	zgc:123295 [Source:ZFIN;Acc:ZDB-GENE-051127-11]	8.076	3.01362	0.00330131	0.410537	yes	up	1.54	0.96	1.18	5.01	0.58	12.13	1.22667	5.90667
ENSDARG00000056443	zgc:152753	zgc:152753 [Source:ZFIN;Acc:ZDB-GENE-060818-8]	0.212	-2.23922	0.0417587	0.999934	yes	down	30.23	142.52	41.56	0.18	13.76	16.93	71.4367	10.29
ENSDARG00000056450	MANEAL	si:ch211-30b16.2 [Source:NCBI gene;Acc:566679]	0.238	-2.07346	0.0276986	0.999934	yes	down	5.14	0.93	2.73	0.14	2.04	0.14	2.93333	0.773333
ENSDARG00000056720	utp3	UTP3 small subunit processome component [Source:ZFIN;Acc:ZDB-GENE-040912-163]	0.273	-1.87135	0.0264281	0.999934	yes	down	178.86	15.11	47.66	8.37	26.06	15.63	80.5433	16.6867
ENSDARG00000056757	slc39a8	solute carrier family 39 member 8 [Source:ZFIN;Acc:ZDB-GENE-050419-124]	3.136	1.64909	0.0352043	0.999934	yes	up	1.25	0.87	0.15	1.07	0.96	0.4	0.756667	0.81
ENSDARG00000056784	aire	autoimmune regulator [Source:ZFIN;Acc:ZDB-GENE-071008-4]	0.062	-4.01544	0.0254461	1	yes	down	7.2	0	1.34	0	0.26	0.16	2.84667	0.14
ENSDARG00000056986	dact2	dishevelled-binding antagonist of beta-catenin 2 [Source:NCBI gene;Acc:337795]	3.053	1.61007	0.0335636	0.999934	yes	up	0.71	0.93	0.32	2.52	1.21	0.73	0.653333	1.48667
ENSDARG00000057238	si:dkey-30k6.5	si:dkey-30k6.5 [Source:ZFIN;Acc:ZDB-GENE-091204-299]	0.362	-1.46442	0.0485172	0.999934	yes	down	22.23	5.8	11.67	1.9	7.33	3.34	13.2333	4.19
ENSDARG00000057519	pcdh1g9	protocadherin 1 gamma 9 [Source:ZFIN;Acc:ZDB-GENE-050609-5]	0.045	-4.48184	0.0377261	1	yes	down	0.1	0.02	0.04	0	0	0	0.0533333	0
ENSDARG00000057632	ppp1r42	protein phosphatase 1, regulatory subunit 42 [Source:NCBI gene;Acc:431749]	0.189	-2.40008	0.0176333	0.898327	yes	down	4.7	0.52	1.14	0.07	0.96	0.15	2.12	0.393333
ENSDARG00000058005	hgd	homogentisate 1,2-dioxygenase [Source:ZFIN;Acc:ZDB-GENE-020802-5]	3.77	1.91465	0.0374394	0.999934	yes	up	45.81	2.38	27.58	141.64	61.85	39.89	25.2567	81.1267
ENSDARG00000058058	igf3	insulin-like growth factor 3 [Source:ZFIN;Acc:ZDB-GENE-080611-1]	39.972	5.32091	0.0212063	1	yes	up	0	0	0	0	2.53	0.18	0	0.903333
ENSDARG00000058206	si:ch211-153b23.5	si:ch211-153b23.5 [Source:ZFIN;Acc:ZDB-GENE-030131-9744]	11.193	3.48451	1.62242e-05	0.0157477	yes	up	6.24	17.12	4.22	145.79	41.15	38.64	9.19333	75.1933
ENSDARG00000058243	phactr3a	phosphatase and actin regulator 3a [Source:ZFIN;Acc:ZDB-GENE-080220-4]	0.061	-4.03995	0.00827958	0.684717	yes	down	0.3	0.81	0.44	0	0	0.04	0.516667	0.0133333
ENSDARG00000058287	gpalpp1	GPALPP motifs containing 1 [Source:ZFIN;Acc:ZDB-GENE-040801-212]	0.378	-1.4021	0.0410473	0.999934	yes	down	16.75	6.05	9.38	5.23	4.85	2.84	10.7267	4.30667
ENSDARG00000058486	caps2	calcyphosine 2 [Source:ZFIN;Acc:ZDB-GENE-091204-449]	4.319	2.11079	0.0348642	0.999934	yes	up	0.36	0.97	0.76	4.06	0.48	2.16	0.696667	2.23333
ENSDARG00000058566	si:dkey-253d23.5	si:dkey-253d23.5 [Source:ZFIN;Acc:ZDB-GENE-050208-729]	0.246	-2.0257	0.020292	0.956179	yes	down	20.35	1.44	6.05	1	3.47	1.33	9.28	1.93333
ENSDARG00000058672	nuggc.3	nuclear GTPase, germinal center associated, tandem duplicate 3 [Source:ZFIN;Acc:ZDB-GENE-061207-67]	0.296	-1.75835	0.0296089	0.999934	yes	down	3.46	6.66	4.71	2.09	0.61	0.96	4.94333	1.22
ENSDARG00000058678	aqp10b	aquaporin 10b [Source:ZFIN;Acc:ZDB-GENE-060503-57]	3.367	1.75162	0.0493064	0.999934	yes	up	0.39	0.68	1.28	3.82	2.36	0.88	0.783333	2.35333
ENSDARG00000058699	tmeff2b	transmembrane protein with EGF-like and two follistatin-like domains 2b [Source:ZFIN;Acc:ZDB-GENE-101001-4]	3.625	1.8581	0.0470949	0.999934	yes	up	0.08	0.08	0.13	0.55	1.27	0.07	0.0966667	0.63
ENSDARG00000058710	terf1	telomeric repeat binding factor (NIMA-interacting) 1 [Source:ZFIN;Acc:ZDB-GENE-090612-2]	0.19	-2.39789	0.00353918	0.415084	yes	down	134.01	13.47	48.11	4.55	21.26	7.34	65.1967	11.05
ENSDARG00000058917	nnr	nanor [Source:ZFIN;Acc:ZDB-GENE-030128-1]	39.292	5.29617	0.0394455	1	yes	up	0	0	0	0	3.06	0	0	1.02
ENSDARG00000058969	cntnap2a	contactin associated protein like 2a [Source:ZFIN;Acc:ZDB-GENE-120328-3]	5.204	2.37954	0.012397	0.798123	yes	up	0.37	0.36	1.31	1.84	2.56	7.32	0.68	3.90667
ENSDARG00000059075	nip7	NIP7 nucleolar pre-rRNA processing protein [Source:NCBI gene;Acc:553616]	0.391	-1.35391	0.0468213	0.999934	yes	down	65.13	26.06	35.29	8.47	21.01	11.82	42.16	13.7667
ENSDARG00000059093	ank1a	ankyrin 1, erythrocytic a [Source:ZFIN;Acc:ZDB-GENE-041010-44]	10.232	3.35502	0.0045972	0.484466	yes	up	0.02	0.04	0.02	0.17	0.4	0.03	0.0266667	0.2
ENSDARG00000059166	slc22a13b	solute carrier family 22 member 13b [Source:ZFIN;Acc:ZDB-GENE-061013-532]	5.328	2.41372	0.00205168	0.343974	yes	up	1.35	2.62	2.96	8.51	5.99	3.66	2.31	6.05333
ENSDARG00000059259	pabpc4	poly(A) binding protein, cytoplasmic 4 (inducible form) [Source:ZFIN;Acc:ZDB-GENE-030131-9663]	4.813	2.26689	0.0148407	0.836976	yes	up	0.18	0.56	0.08	2.48	1.17	0.18	0.273333	1.27667
ENSDARG00000060081	crb2b	crumbs cell polarity complex component 2b [Source:ZFIN;Acc:ZDB-GENE-060610-1]	25.57	4.67635	0.0301748	1	yes	up	0	0.39	0	0.47	12.08	0	0.13	4.18333
ENSDARG00000060452	sdk2b	sidekick cell adhesion molecule 2b [Source:ZFIN;Acc:ZDB-GENE-030131-8203]	0.328	-1.61002	0.0422312	0.999934	yes	down	4.16	1.5	4.62	0.58	1.42	0.38	3.42667	0.793333
ENSDARG00000060501	dpcd	deleted in primary ciliary dyskinesia homolog (mouse) [Source:NCBI gene;Acc:751660]	0.375	-1.41641	0.0429386	0.999934	yes	down	20.02	7.77	11.5	3.15	6.87	3.25	13.0967	4.42333
ENSDARG00000060526	bmp3	bone morphogenetic protein 3 [Source:ZFIN;Acc:ZDB-GENE-030131-7192]	0.121	-3.04867	0.00244186	0.375273	yes	down	22.41	1.43	5.88	0.1	3.13	0.37	9.90667	1.2
ENSDARG00000060671	lct	lactase [Source:ZFIN;Acc:ZDB-GENE-081104-434]	4.001	2.00041	0.00774481	0.67572	yes	up	2.53	10.08	4.71	25.15	16.78	12.43	5.77333	18.12
ENSDARG00000061051	brinp3a.2	bone morphogenetic protein/retinoic acid inducible neural-specific 3a, tandem duplicate 2 [Source:ZFIN;Acc:ZDB-GENE-131119-53]	0.037	-4.76081	0.00722374	1	yes	down	0.69	0.25	0.01	0	0.11	0	0.316667	0.0366667
ENSDARG00000061432	zgc:194330	zgc:194330 [Source:ZFIN;Acc:ZDB-GENE-080722-3]	4.828	2.27135	0.0358006	0.999934	yes	up	0.1	0.13	0.27	1.01	0.1	0.72	0.166667	0.61
ENSDARG00000061634	aifm4	apoptosis inducing factor mitochondria associated 4 [Source:ZFIN;Acc:ZDB-GENE-070112-2282]	0.271	-1.88515	0.00977901	0.73014	yes	down	10.39	4.65	5.56	0.89	4.31	0.55	6.86667	1.91667
ENSDARG00000061918	cplx2	complexin 2 [Source:ZFIN;Acc:ZDB-GENE-081113-1]	3.613	1.85307	0.0487534	0.999934	yes	up	0.3	0.24	0.43	0.85	0.22	1.32	0.323333	0.796667
ENSDARG00000062059	si:ch211-236l14.4	si:ch211-236l14.4 [Source:ZFIN;Acc:ZDB-GENE-081104-189]	0.131	-2.92973	0.0150327	0.840101	yes	down	0.26	0.12	0.16	0.02	0.01	0.02	0.18	0.0166667
ENSDARG00000062278	si:dkey-202e17.1	si:dkey-202e17.1 [Source:ZFIN;Acc:ZDB-GENE-060503-810]	7.569	2.92007	0.00233986	0.365692	yes	up	4.63	3.16	5.3	11.18	6.89	40.62	4.36333	19.5633
ENSDARG00000062314	rasl10a	RAS-like, family 10, member A [Source:ZFIN;Acc:ZDB-GENE-060526-273]	0.02	-5.6306	0.00366212	1	yes	down	6.23	0.17	1.09	0	0	0	2.49667	0
ENSDARG00000062476	snapc5	small nuclear RNA activating complex, polypeptide 5 [Source:ZFIN;Acc:ZDB-GENE-041111-50]	0.335	-1.57692	0.0380547	0.999934	yes	down	130.76	24.1	38.42	10.08	22.03	17.08	64.4267	16.3967
ENSDARG00000062632	duox	dual oxidase [Source:ZFIN;Acc:ZDB-GENE-091117-14]	24.628	4.62222	0.000770405	0.17694	yes	up	0	0.05	0	0.77	0.32	0.04	0.0166667	0.376667
ENSDARG00000062688	gpnmb	glycoprotein (transmembrane) nmb [Source:ZFIN;Acc:ZDB-GENE-060503-106]	0.082	-3.60864	0.000119385	0.0502259	yes	down	17.56	0.83	5.26	0.23	3.52	0.17	7.88333	1.30667
ENSDARG00000062693	nrxn3b	neurexin 3b [Source:NCBI gene;Acc:570698]	0.106	-3.23139	0.0173873	0.891264	yes	down	15.86	1	4.83	0	1.48	0.44	7.23	0.64
ENSDARG00000062699	nkain4	sodium/potassium transporting ATPase interacting 4 [Source:ZFIN;Acc:ZDB-GENE-080204-60]	3.64	1.86407	0.0342066	0.999934	yes	up	1.83	1.68	0.2	2.84	9	0.64	1.23667	4.16
ENSDARG00000062788	irg1l	immunoresponsive gene 1, like [Source:ZFIN;Acc:ZDB-GENE-061103-301]	12.644	3.6604	7.47246e-05	0.0452	yes	up	0.59	1.37	0.15	12.5	9.04	1.22	0.703333	7.58667
ENSDARG00000062919	tceanc2	transcription elongation factor A (SII) N-terminal and central domain containing 2 [Source:NCBI gene;Acc:567698]	0.209	-2.25743	0.00844781	0.686038	yes	down	77.01	8.05	16.81	2.21	14.91	2.74	33.9567	6.62
ENSDARG00000063011	antxr2b	ANTXR cell adhesion molecule 2b [Source:ZFIN;Acc:ZDB-GENE-080213-4]	3.116	1.63964	0.0462651	0.999934	yes	up	0.48	0.74	0.41	1.74	0.89	1.11	0.543333	1.24667
ENSDARG00000063522	bbs4	Bardet-Biedl syndrome 4 [Source:ZFIN;Acc:ZDB-GENE-060126-2]	0.215	-2.22074	0.0173981	0.891264	yes	down	3.59	1.86	2.26	0.07	1.38	0.06	2.57	0.503333
ENSDARG00000063613	si:ch211-133n4.10	si:ch211-133n4.10 [Source:ZFIN;Acc:ZDB-GENE-070424-123]	0.04	-4.6602	0.0313845	1	yes	down	0.97	0.07	0.39	0	0	0	0.476667	0
ENSDARG00000067665	fam167aa	family with sequence similarity 167 member Aa [Source:ZFIN;Acc:ZDB-GENE-061013-209]	0.034	-4.8933	1.28554e-05	0.0148175	yes	down	3.48	0.26	2.04	0.02	0.14	0	1.92667	0.0533333
ENSDARG00000068006	gck	glucokinase (hexokinase 4) [Source:ZFIN;Acc:ZDB-GENE-060825-204]	11.504	3.52401	0.000119832	0.0502259	yes	up	2.38	0.75	0.24	20.52	3.49	3.12	1.12333	9.04333
ENSDARG00000068065	BX664721.2	-	3.624	1.85749	0.0253306	0.999934	yes	up	4.2	16.12	3.55	19.1	7.63	16.53	7.95667	14.42
ENSDARG00000068175	ing5b	inhibitor of growth family, member 5b [Source:ZFIN;Acc:ZDB-GENE-030616-462]	0.207	-2.27448	0.00812271	0.680968	yes	down	297.62	31.85	75.65	6.89	60.93	11.97	135.04	26.5967
ENSDARG00000068283	cyp2x10.2	cytochrome P450, family 2, subfamily X, polypeptide 10.2 [Source:ZFIN;Acc:ZDB-GENE-060818-12]	3.513	1.81261	0.0434385	0.999934	yes	up	5.53	2.22	13.43	17.18	24.92	27.01	7.06	23.0367
ENSDARG00000068303	zgc:171509	zgc:171509 [Source:ZFIN;Acc:ZDB-GENE-080219-48]	0.056	-4.16779	0.000322862	0.106325	yes	down	7.76	81.15	9.03	1.53	0	1.54	32.6467	1.02333
ENSDARG00000068374	si:ch211-132b12.7	si:ch211-132b12.7 [Source:ZFIN;Acc:ZDB-GENE-050419-250]	4.131	2.04637	0.0179448	0.908193	yes	up	0.28	0.17	0.18	0.85	1	0.27	0.21	0.706667
ENSDARG00000068503	gbgt1l4	globoside alpha-1,3-N-acetylgalactosaminyltransferase 1, like 4 [Source:ZFIN;Acc:ZDB-GENE-031204-4]	0.201	-2.31794	0.00311369	0.410162	yes	down	125.88	27.52	31.53	3.01	19.58	7.75	61.6433	10.1133
ENSDARG00000068621	si:ch211-181d7.3	si:ch211-181d7.3 [Source:ZFIN;Acc:ZDB-GENE-121214-30]	4.65	2.21713	0.0328969	0.999934	yes	up	1.15	0.04	1.83	6.12	2.26	3.73	1.00667	4.03667
ENSDARG00000068637	si:ch211-281l24.3	si:ch211-281l24.3 [Source:ZFIN;Acc:ZDB-GENE-131121-575]	4.921	2.29894	0.0238231	0.985078	yes	up	1.4	1.1	1.89	7.18	0.36	7.76	1.46333	5.1
ENSDARG00000068820	h2az2a	H2A.Z variant histone 2a [Source:NCBI gene;Acc:252913]	0.341	-1.55196	0.0229956	0.984035	yes	down	362.38	185.77	266.58	46.85	194.51	44.42	271.577	95.26
ENSDARG00000068865	si:dkey-61p9.7	si:dkey-61p9.7 [Source:ZFIN;Acc:ZDB-GENE-041210-241]	0.237	-2.07826	0.0166011	0.876438	yes	down	2.09	0.58	1.96	0.3	0.51	0.25	1.54333	0.353333
ENSDARG00000068874	PTCHD3	si:ch211-250m6.7 [Source:ZFIN;Acc:ZDB-GENE-041210-239]	3.423	1.77516	0.023039	0.984035	yes	up	1.33	2.16	0.18	3.67	4.1	1.51	1.22333	3.09333
ENSDARG00000068923	umodl1	uromodulin-like 1 [Source:ZFIN;Acc:ZDB-GENE-091204-140]	0.118	-3.08195	0.0231614	0.984035	yes	down	62.56	1.76	6.13	0.03	5.04	0	23.4833	1.69
ENSDARG00000068991	zgc:158862	zgc:158862 [Source:ZFIN;Acc:ZDB-GENE-070209-146]	0.099	-3.32957	0.00444395	0.47373	yes	down	3.51	5.39	6.94	1.08	0.29	0	5.28	0.456667
ENSDARG00000069014	nphp4	nephronophthisis 4 [Source:ZFIN;Acc:ZDB-GENE-060503-715]	3.254	1.70222	0.0141455	0.836194	yes	up	1.67	3.05	1.33	4.12	6.43	6.65	2.01667	5.73333
ENSDARG00000069037	akip1	A kinase (PRKA) interacting protein 1 [Source:ZFIN;Acc:ZDB-GENE-030829-24]	0.242	-2.04715	0.015439	0.84993	yes	down	227.04	28.05	80.83	7.92	64.07	10.74	111.973	27.5767
ENSDARG00000069045	chtf8	CTF8, chromosome transmission fidelity factor 8 homolog (S. cerevisiae) [Source:ZFIN;Acc:ZDB-GENE-050419-148]	0.273	-1.8745	0.0204857	0.956448	yes	down	129.73	17.21	39.64	6.41	37.32	6.82	62.1933	16.85
ENSDARG00000069133	mstnb	myostatin b [Source:NCBI gene;Acc:798441]	0.166	-2.59337	0.0142024	0.836194	yes	down	1.28	0.29	0.55	0.02	0.27	0.06	0.706667	0.116667
ENSDARG00000069192	zgc:163030	zgc:163030 [Source:ZFIN;Acc:ZDB-GENE-060810-77]	0.128	-2.96542	0.000394029	0.125288	yes	down	353.83	45.64	144.15	6.34	37.8	16.39	181.207	20.1767
ENSDARG00000069241	ttc32	tetratricopeptide repeat domain 32 [Source:ZFIN;Acc:ZDB-GENE-041014-158]	0.259	-1.95092	0.030521	0.999934	yes	down	591.01	38.54	118.78	16.63	134.65	27.07	249.443	59.45
ENSDARG00000069250	uacaa	uveal autoantigen with coiled-coil domains and ankyrin repeats a [Source:ZFIN;Acc:ZDB-GENE-050419-37]	2.369	1.2442	0.0456142	0.999934	yes	up	3.19	2.73	1.45	4.61	5.17	3.04	2.45667	4.27333
ENSDARG00000069373	crcp	calcitonin gene-related peptide-receptor component protein [Source:ZFIN;Acc:ZDB-GENE-060825-150]	0.336	-1.57314	0.0441275	0.999934	yes	down	142.46	21.38	38.92	8.44	39.54	11.6	67.5867	19.86
ENSDARG00000069411	cx34.5	connexin 34.5 [Source:ZFIN;Acc:ZDB-GENE-050224-2]	0.233	-2.10001	0.0442841	0.999934	yes	down	4.58	1.31	0.75	0.21	1.46	0.06	2.21333	0.576667
ENSDARG00000069453	zgc:113314	zgc:113314 [Source:ZFIN;Acc:ZDB-GENE-050913-19]	0.257	-1.95823	0.0104507	0.735619	yes	down	94.6	16.54	33.66	8.41	9.62	9.1	48.2667	9.04333
ENSDARG00000069944	p2ry13	purinergic receptor P2Y13 [Source:ZFIN;Acc:ZDB-GENE-110208-5]	0.262	-1.93414	0.0459707	0.999934	yes	down	1.69	0.62	0.13	0.37	0.21	0.15	0.813333	0.243333
ENSDARG00000069957	zgc:162936	zgc:162936 [Source:ZFIN;Acc:ZDB-GENE-030131-5253]	0.283	-1.82032	0.0234978	0.984035	yes	down	39.04	5.88	21.8	2.93	12.59	2.3	22.24	5.94
ENSDARG00000070048	zgc:173548	zgc:173548 [Source:ZFIN;Acc:ZDB-GENE-070928-39]	0.282	-1.82417	0.0210565	0.968964	yes	down	46.81	8.95	22.33	3.01	17.22	2.94	26.03	7.72333
ENSDARG00000070085	mettl6	methyltransferase like 6 [Source:ZFIN;Acc:ZDB-GENE-040426-926]	0.289	-1.79286	0.0175539	0.896754	yes	down	80.84	15.36	35.65	5.67	20.21	7.91	43.95	11.2633
ENSDARG00000070166	zgc:153499	zgc:153499 [Source:ZFIN;Acc:ZDB-GENE-060825-234]	0.115	-3.11616	0.00320004	0.410299	yes	down	2506.82	212.97	815.11	8.92	452.23	21.42	1178.3	160.857
ENSDARG00000070299	BX942819.1	-	30.419	4.92691	0.0265986	1	yes	up	0	0	0	0.03	0.18	0.1	0	0.103333
ENSDARG00000070430	chtopb	chromatin target of PRMT1b [Source:ZFIN;Acc:ZDB-GENE-061013-712]	0.279	-1.83966	0.0493054	0.999934	yes	down	10.3	3.04	3.29	0.32	4.9	0.19	5.54333	1.80333
ENSDARG00000070432	ino80	INO80 complex ATPase subunit [Source:ZFIN;Acc:ZDB-GENE-041014-72]	2.733	1.45073	0.0336998	0.999934	yes	up	1.04	1.14	0.45	1.78	1.68	1.57	0.876667	1.67667
ENSDARG00000070676	ifnphi3	interferon phi 3 [Source:ZFIN;Acc:ZDB-GENE-071128-2]	0.166	-2.58853	0.0493662	0.999934	yes	down	3.06	0.18	0.72	0	0.41	0.16	1.32	0.19
ENSDARG00000070735	rnd2	Rho family GTPase 2 [Source:ZFIN;Acc:ZDB-GENE-030616-177]	4.243	2.08499	0.0159711	0.863749	yes	up	2.53	0.31	1.36	7.89	6.03	1.88	1.4	5.26667
ENSDARG00000070930	cart1	cocaine- and amphetamine-regulated transcript 1 [Source:ZFIN;Acc:ZDB-GENE-030131-8025]	8.337	3.05961	0.0389489	0.999934	yes	up	0	0	1.1	4.04	0.91	3.89	0.366667	2.94667
ENSDARG00000071103	si:dkey-222p3.1	si:dkey-222p3.1 [Source:ZFIN;Acc:ZDB-GENE-050208-374]	0.222	-2.16917	0.0103631	0.735061	yes	down	43.28	5.56	14.2	1.21	10.63	1.78	21.0133	4.54
ENSDARG00000071107	wnt7bb	wingless-type MMTV integration site family, member 7Bb [Source:ZFIN;Acc:ZDB-GENE-081006-1]	4.368	2.12685	0.0445502	0.999934	yes	up	2	2.21	0.59	7.6	2.59	4.14	1.6	4.77667
ENSDARG00000071310	si:dkey-78l4.5	si:dkey-78l4.5 [Source:ZFIN;Acc:ZDB-GENE-060503-930]	25.673	4.6822	0.0470714	1	yes	up	0	0	0	0.09	0.24	0.44	0	0.256667
ENSDARG00000071384	slc7a11	solute carrier family 7 member 11 [Source:ZFIN;Acc:ZDB-GENE-150416-1]	0.298	-1.74868	0.0392603	0.999934	yes	down	0.49	0.22	0.28	0.1	0.06	0.06	0.33	0.0733333
ENSDARG00000071439	C22H1orf53	si:dkey-121a9.3 [Source:ZFIN;Acc:ZDB-GENE-050208-426]	0.265	-1.91839	0.0202173	0.956018	yes	down	152.89	21.27	51.92	8.67	47.73	5.63	75.36	20.6767
ENSDARG00000071445	myoz1b	myozenin 1b [Source:ZFIN;Acc:ZDB-GENE-040718-146]	0.152	-2.71604	0.0435176	0.999934	yes	down	0.86	0.24	0.82	0.05	0	0.13	0.64	0.06
ENSDARG00000071553	zgc:171500	zgc:171500 [Source:ZFIN;Acc:ZDB-GENE-080204-9]	0.158	-2.65944	0.0372289	0.999934	yes	down	4.14	22.16	3.83	3.34	0	0.07	10.0433	1.13667
ENSDARG00000071585	stard15	StAR-related lipid transfer (START) domain containing 15 [Source:ZFIN;Acc:ZDB-GENE-070424-267]	4.47	2.16033	0.0458408	0.999934	yes	up	0.24	0	0.23	0.58	0.61	0.57	0.156667	0.586667
ENSDARG00000071601	pvalb9	parvalbumin 9 [Source:ZFIN;Acc:ZDB-GENE-030805-4]	4.777	2.25614	0.0455429	0.999934	yes	up	5.44	2.43	67.16	114.24	86.3	160.01	25.01	120.183
ENSDARG00000071618	si:ch211-213a13.5	si:ch211-213a13.5 [Source:ZFIN;Acc:ZDB-GENE-050208-711]	6.55	2.71139	0.00614164	0.580842	yes	up	1.24	2.59	1.61	4.03	0.88	16.18	1.81333	7.03
ENSDARG00000071733	si:ch211-207i20.3	si:ch211-207i20.3 [Source:ZFIN;Acc:ZDB-GENE-141222-71]	0.292	-1.77666	0.0412818	0.999934	yes	down	261.62	20.6	53.49	10.94	63.6	14.8	111.903	29.78
ENSDARG00000071790	znf1153	zinc finger protein 1153 [Source:ZFIN;Acc:ZDB-GENE-071004-83]	0.268	-1.899	0.0158259	0.858414	yes	down	16.06	2.43	3.59	0.93	2.53	1.19	7.36	1.55
ENSDARG00000073705	rbfa	ribosome binding factor A [Source:ZFIN;Acc:ZDB-GENE-070410-83]	0.331	-1.59519	0.0458001	0.999934	yes	down	122.75	18.01	35.03	6.33	38.37	8.83	58.5967	17.8433
ENSDARG00000073723	zgc:194679	zgc:194679 [Source:ZFIN;Acc:ZDB-GENE-030131-2847]	0.035	-4.8305	0.0349453	1	yes	down	0	0.12	0.04	0	0	0	0.0533333	0
ENSDARG00000073814	pax1b	paired box 1b [Source:ZFIN;Acc:ZDB-GENE-060503-372]	0.16	-2.64645	0.0179308	0.908193	yes	down	1.31	0.71	0.44	0.03	0.58	0	0.82	0.203333
ENSDARG00000073820	zgc:174917	zgc:174917 [Source:ZFIN;Acc:ZDB-GENE-070928-42]	4.811	2.26646	0.0329398	0.999934	yes	up	0.38	0.53	0.99	5.67	4.23	0.1	0.633333	3.33333
ENSDARG00000074071	mrnip	MRN complex interacting protein [Source:NCBI gene;Acc:641417]	0.281	-1.83084	0.0494209	0.999934	yes	down	32.17	4.54	17.13	1.24	14.24	0.95	17.9467	5.47667
ENSDARG00000074085	si:ch1073-188e1.1	si:ch1073-188e1.1 [Source:ZFIN;Acc:ZDB-GENE-070705-5]	0.067	-3.90769	0.00476237	0.496201	yes	down	0.1	0.13	1.09	0.08	0	0.01	0.44	0.03
ENSDARG00000074379	knstrn	kinetochore localized astrin (SPAG5) binding protein [Source:ZFIN;Acc:ZDB-GENE-081022-187]	0.36	-1.47215	0.0362811	0.999934	yes	down	50.87	17.01	19.82	4.82	12.16	7.64	29.2333	8.20667
ENSDARG00000074451	mnd1	meiotic nuclear divisions 1 homolog (S. cerevisiae) [Source:NCBI gene;Acc:445203]	0.321	-1.64141	0.0397198	0.999934	yes	down	59.97	7.92	17.16	4.19	9.74	6.84	28.35	6.92333
ENSDARG00000074820	si:dkey-253d23.9	si:dkey-253d23.9 [Source:ZFIN;Acc:ZDB-GENE-050208-648]	0.316	-1.66094	0.0409183	0.999934	yes	down	11.72	2.45	7.24	0.68	4.4	1.29	7.13667	2.12333
ENSDARG00000074868	AL929017.1	zgc:173693 [Source:NCBI gene;Acc:100170822]	0.225	-2.14938	0.00657	0.602946	yes	down	11.6	1.66	2.29	0.88	1.07	0.44	5.18333	0.796667
ENSDARG00000074892	pde6d	phosphodiesterase 6D, cGMP-specific, rod, delta [Source:ZFIN;Acc:ZDB-GENE-040718-463]	0.293	-1.77307	0.0203244	0.956179	yes	down	24.61	5.7	11.58	1.69	6.9	2.5	13.9633	3.69667
ENSDARG00000074930	si:ch1073-70f20.1	si:ch1073-70f20.1 [Source:ZFIN;Acc:ZDB-GENE-081104-94]	0.144	-2.79265	0.0336355	0.999934	yes	down	6.27	0.33	1.59	0.24	0.97	0	2.73	0.403333
ENSDARG00000075034	raver2	ribonucleoprotein, PTB-binding 2 [Source:ZFIN;Acc:ZDB-GENE-090713-1]	0.226	-2.14364	0.0153246	0.848698	yes	down	2.31	0.22	0.3	0.14	0.27	0.08	0.943333	0.163333
ENSDARG00000075194	si:dkey-56e3.3	si:dkey-56e3.3 [Source:ZFIN;Acc:ZDB-GENE-050411-91]	0.342	-1.54968	0.0486858	0.999934	yes	down	59.01	8.39	22.16	4.17	14.79	6.61	29.8533	8.52333
ENSDARG00000075421	pttg1	PTTG1 regulator of sister chromatid separation, securin [Source:ZFIN;Acc:ZDB-GENE-081104-345]	0.223	-2.1643	0.0226177	0.981447	yes	down	498.7	48.4	113.12	6.51	133.24	14.1	220.073	51.2833
ENSDARG00000075444	cgref1	cell growth regulator with EF-hand domain 1 [Source:ZFIN;Acc:ZDB-GENE-131121-137]	2.814	1.49252	0.0474521	0.999934	yes	up	6.09	2.19	2.78	8.68	6.43	6.8	3.68667	7.30333
ENSDARG00000075470	znf989	zinc finger protein 989 [Source:ZFIN;Acc:ZDB-GENE-050522-337]	0.243	-2.04238	0.00794191	0.677867	yes	down	24.56	5.37	8.17	1.15	6.72	1.4	12.7	3.09
ENSDARG00000075528	lyrm9	LYR motif containing 9 [Source:NCBI gene;Acc:563525]	0.301	-1.73077	0.0412561	0.999934	yes	down	152.17	22.68	51.31	6.35	57.91	7.37	75.3867	23.8767
ENSDARG00000075621	birc5a	baculoviral IAP repeat containing 5a [Source:ZFIN;Acc:ZDB-GENE-030826-1]	0.351	-1.50906	0.0419939	0.999934	yes	down	93.54	28.55	38.13	5.8	39.45	9.11	53.4067	18.12
ENSDARG00000075622	zgc:174938	zgc:174938 [Source:ZFIN;Acc:ZDB-GENE-070928-44]	0.112	-3.15914	0.00330933	0.410537	yes	down	7.04	1.25	0.58	0.05	0.15	0.25	2.95667	0.15
ENSDARG00000075793	prex1	phosphatidylinositol-3,4,5-trisphosphate-dependent Rac exchange factor 1 [Source:ZFIN;Acc:ZDB-GENE-030131-1428]	4.141	2.04986	0.0101771	0.735061	yes	up	2.43	2.08	11.66	38.92	15.24	63.91	5.39	39.3567
ENSDARG00000075834	si:dkey-182i3.8	si:dkey-182i3.8 [Source:ZFIN;Acc:ZDB-GENE-030131-4134]	0.342	-1.54853	0.0336627	0.999934	yes	down	17.97	5.39	7.2	1.27	7.55	1.35	10.1867	3.39
ENSDARG00000075958	si:dkey-266f7.9	si:dkey-266f7.9 [Source:ZFIN;Acc:ZDB-GENE-070705-440]	5.998	2.58446	0.016865	0.886109	yes	up	1.63	0.05	0.21	4.39	4.66	0.37	0.63	3.14
ENSDARG00000075962	vav3b	vav 3 guanine nucleotide exchange factor b [Source:ZFIN;Acc:ZDB-GENE-070912-251]	4.523	2.17738	0.031456	0.999934	yes	up	0.18	0.21	0.13	0.36	10.72	0.34	0.173333	3.80667
ENSDARG00000075984	hsbp1l1	heat shock factor binding protein 1 like 1 [Source:NCBI gene;Acc:799177]	0.23	-2.12034	0.0112	0.763513	yes	down	112.27	12.87	20.21	3.96	16.35	6.35	48.45	8.88667
ENSDARG00000076158	zgc:165583	zgc:165583 [Source:ZFIN;Acc:ZDB-GENE-070615-30]	0.175	-2.51522	0.00080593	0.17694	yes	down	11.26	40.49	7.98	1.75	4.19	2.19	19.91	2.71
ENSDARG00000076169	pold3	polymerase (DNA-directed), delta 3, accessory subunit [Source:ZFIN;Acc:ZDB-GENE-060512-59]	0.252	-1.99049	0.0103108	0.735061	yes	down	92.88	16.48	34.72	3.63	23.43	6.45	48.0267	11.17
ENSDARG00000076214	zgc:165514	zgc:165514 [Source:ZFIN;Acc:ZDB-GENE-041008-169]	0.205	-2.28645	0.0219963	0.975134	yes	down	121.43	8.02	23.49	1.45	29.42	2.11	50.98	10.9933
ENSDARG00000076264	zgc:195170	zgc:195170 [Source:ZFIN;Acc:ZDB-GENE-080723-62]	20.512	4.35841	0.00109465	0.224306	yes	up	0.09	0.16	0.07	0.18	5.92	0.94	0.106667	2.34667
ENSDARG00000076306	loxl3a	lysyl oxidase-like 3a [Source:NCBI gene;Acc:568839]	6.017	2.58907	0.031306	0.999934	yes	up	0.07	0.04	0.04	0.16	0.57	0.14	0.05	0.29
ENSDARG00000076398	si:dkey-201l21.4	si:dkey-201l21.4 [Source:ZFIN;Acc:ZDB-GENE-060531-98]	40.025	5.32284	0.0382802	1	yes	up	0	0	0	0.71	0	0	0	0.236667
ENSDARG00000076404	mctp1a	multiple C2 domains, transmembrane 1a [Source:ZFIN;Acc:ZDB-GENE-110125-3]	5.157	2.36665	0.0452015	0.999934	yes	up	0.37	0.68	2.6	1.15	0.41	12.24	1.21667	4.6
ENSDARG00000076819	nlrc8	NLR family CARD domain containing 8 [Source:ZFIN;Acc:ZDB-GENE-070912-363]	67.551	6.07791	0.00352172	1	yes	up	0	0	0	0.05	0	0.15	0	0.0666667
ENSDARG00000077004	aldh1l1	aldehyde dehydrogenase 1 family, member L1 [Source:ZFIN;Acc:ZDB-GENE-100519-4]	3.544	1.82528	0.0271556	0.999934	yes	up	11.34	6.16	14.69	39.48	15.21	33.76	10.73	29.4833
ENSDARG00000077053	ppfia3	PTPRF interacting protein alpha 3 [Source:ZFIN;Acc:ZDB-GENE-100311-3]	8.675	3.11686	0.0171149	0.891264	yes	up	0.4	0.37	0.01	0.3	8.25	0.01	0.26	2.85333
ENSDARG00000077068	si:ch211-11p18.6	si:ch211-11p18.6 [Source:ZFIN;Acc:ZDB-GENE-070912-24]	4.993	2.31985	0.0234676	0.984035	yes	up	8.45	66.87	14.22	29.54	6.54	107.89	29.8467	47.99
ENSDARG00000077078	zgc:173726	zgc:173726 [Source:ZFIN;Acc:ZDB-GENE-071004-108]	0.214	-2.22643	0.0235844	0.984035	yes	down	229.15	10.19	42.48	3.28	47.24	5.59	93.94	18.7033
ENSDARG00000077115	si:ch73-44m9.1	si:ch73-44m9.1 [Source:ZFIN;Acc:ZDB-GENE-081104-289]	0.124	-3.01093	0.016237	0.873011	yes	down	1.29	0.42	0.2	0.27	0	0.01	0.636667	0.0933333
ENSDARG00000077134	gpr158a	G protein-coupled receptor 158a [Source:ZFIN;Acc:ZDB-GENE-060130-18]	18.763	4.22979	0.0410621	1	yes	up	0.02	0.01	0	0	0.53	0	0.01	0.176667
ENSDARG00000077169	si:ch211-153b23.4	si:ch211-153b23.4 [Source:ZFIN;Acc:ZDB-GENE-030131-7332]	8.872	3.14922	9.5454e-05	0.0483272	yes	up	0.43	0.78	0.18	5	5.22	0.54	0.463333	3.58667
ENSDARG00000077177	map2k4b	mitogen-activated protein kinase kinase 4b [Source:ZFIN;Acc:ZDB-GENE-080721-13]	2.955	1.56322	0.0473621	0.999934	yes	up	8.69	8.26	1.53	12.94	35.84	2.36	6.16	17.0467
ENSDARG00000077314	mblac1	metallo-beta-lactamase domain containing 1 [Source:ZFIN;Acc:ZDB-GENE-111102-2]	0.229	-2.12635	0.00845375	0.686038	yes	down	5.48	1.3	3.18	0.38	0.93	0.62	3.32	0.643333
ENSDARG00000077357	lrrc61	leucine rich repeat containing 61 [Source:ZFIN;Acc:ZDB-GENE-060616-245]	0.247	-2.019	0.0118021	0.782929	yes	down	14.98	2.57	4.91	0.8	3.75	0.71	7.48667	1.75333
ENSDARG00000077473	mych	myelocytomatosis oncogene homolog [Source:ZFIN;Acc:ZDB-GENE-030219-51]	2.328	1.21914	0.0410888	0.999934	yes	up	18.7	17.48	8.71	30.79	34.16	17.45	14.9633	27.4667
ENSDARG00000077673	nlrp16	NACHT, LRR and PYD domains-containing protein 16 [Source:ZFIN;Acc:ZDB-GENE-030131-8582]	14.392	3.84716	0.026436	1	yes	up	0.01	0.01	0	0.16	0.07	0.06	0.00666667	0.0966667
ENSDARG00000077761	nlgn4xb	neuroligin 4 X-linked b [Source:ZFIN;Acc:ZDB-GENE-100309-1]	0.102	-3.29547	0.0131086	0.810539	yes	down	4.21	18.2	5.49	0	0.05	0.94	9.3	0.33
ENSDARG00000077875	slc2a5	solute carrier family 2 member 5 [Source:ZFIN;Acc:ZDB-GENE-060222-2]	3.497	1.806	0.0154079	0.84993	yes	up	2.45	6.19	2.48	16.15	7.14	6.19	3.70667	9.82667
ENSDARG00000077962	gltpb	glycolipid transfer protein b [Source:ZFIN;Acc:ZDB-GENE-091118-80]	0.195	-2.35797	0.026831	0.999934	yes	down	20.12	3.95	7.6	0.34	6.94	0.1	10.5567	2.46
ENSDARG00000077975	si:ch73-343l4.8	si:ch73-343l4.8 [Source:ZFIN;Acc:ZDB-GENE-090313-159]	0.223	-2.1644	0.0196611	0.944405	yes	down	5.29	2.97	1.36	0.6	0.18	0.55	3.20667	0.443333
ENSDARG00000078108	dok1a	docking protein 1a [Source:ZFIN;Acc:ZDB-GENE-080721-2]	8.977	3.16627	0.041521	1	yes	up	0.03	0.06	0.03	0.07	1.29	0.03	0.04	0.463333
ENSDARG00000078138	si:ch211-202h22.8	si:ch211-202h22.8 [Source:ZFIN;Acc:ZDB-GENE-090313-78]	5.532	2.46772	0.0311685	0.999934	yes	up	0.1	0.34	0.03	0.73	0.39	0.6	0.156667	0.573333
ENSDARG00000078193	si:ch211-67e16.3	si:ch211-67e16.3 [Source:ZFIN;Acc:ZDB-GENE-070912-310]	0.241	-2.05081	0.0280755	0.999934	yes	down	3.18	2.25	1.92	0.57	0.21	0.51	2.45	0.43
ENSDARG00000078423	zgc:194285	zgc:194285 [Source:ZFIN;Acc:ZDB-GENE-081022-97]	0.326	-1.61825	0.0336955	0.999934	yes	down	56.92	9.56	15.56	4.08	14.35	4.54	27.3467	7.65667
ENSDARG00000078492	swi5	SWI5 homologous recombination repair protein [Source:ZFIN;Acc:ZDB-GENE-091204-368]	0.302	-1.72911	0.021114	0.968964	yes	down	31.83	6.1	14.37	2.92	7.12	3.3	17.4333	4.44667
ENSDARG00000078734	myo1f	myosin IF [Source:ZFIN;Acc:ZDB-GENE-081104-506]	0.378	-1.40372	0.0431968	0.999934	yes	down	5.51	3.1	1.06	1.07	1	0.55	3.22333	0.873333
ENSDARG00000078754	gra	granulito [Source:ZFIN;Acc:ZDB-GENE-081022-203]	0.178	-2.49217	0.0108967	0.755475	yes	down	130.35	8.53	24.05	1.11	33.53	2.14	54.31	12.26
ENSDARG00000078773	tmem70	transmembrane protein 70 [Source:ZFIN;Acc:ZDB-GENE-070912-593]	0.355	-1.4961	0.0391236	0.999934	yes	down	94.32	49.45	65.38	8.41	57.12	11.85	69.7167	25.7933
ENSDARG00000078844	BX571839.1	-	0.094	-3.40779	0.00279436	0.396412	yes	down	4.65	16.84	0.83	0.86	0	0.35	7.44	0.403333
ENSDARG00000079049	cercam	cerebral endothelial cell adhesion molecule [Source:ZFIN;Acc:ZDB-GENE-030131-9787]	6.218	2.63649	0.0331401	0.999934	yes	up	0.23	0.08	0	0.71	0.23	0.26	0.103333	0.4
ENSDARG00000079107	clec11a	C-type lectin domain containing 11A [Source:ZFIN;Acc:ZDB-GENE-130530-861]	12.732	3.67035	0.0389637	1	yes	up	0.1	0.09	0	1.11	0.4	0.24	0.0633333	0.583333
ENSDARG00000079158	thpo	thrombopoietin [Source:ZFIN;Acc:ZDB-GENE-110510-1]	5.085	2.34626	0.0443967	0.999934	yes	up	0.18	0.14	0.81	0.58	0.54	1.81	0.376667	0.976667
ENSDARG00000079185	si:ch211-163m16.7	si:ch211-163m16.7 [Source:ZFIN;Acc:ZDB-GENE-110411-152]	6.319	2.6596	0.0122218	0.798123	yes	up	6.32	19.15	17.6	90.88	2.79	87.02	14.3567	60.23
ENSDARG00000079187	tbx19	T-box transcription factor 19 [Source:ZFIN;Acc:ZDB-GENE-110411-5]	28.642	4.84007	0.00802478	1	yes	up	0	0	0.06	0.64	0.8	0.12	0.02	0.52
ENSDARG00000079191	zgc:172122	zgc:172122 [Source:ZFIN;Acc:ZDB-GENE-080208-1]	0.149	-2.75101	0.00209844	0.345531	yes	down	8.22	1.07	1.14	0.27	0.7	0.39	3.47667	0.453333
ENSDARG00000079221	si:ch211-162k9.6	si:ch211-162k9.6 [Source:ZFIN;Acc:ZDB-GENE-131121-273]	6.463	2.69231	0.00427962	0.46701	yes	up	0.09	0.64	0.4	1.53	4.13	1.35	0.376667	2.33667
ENSDARG00000079245	si:dkey-73p2.2	si:dkey-73p2.2 [Source:ZFIN;Acc:ZDB-GENE-131119-50]	10.772	3.42922	0.0235548	0.984035	yes	up	0	0	0.07	0.71	0.13	0.04	0.0233333	0.293333
ENSDARG00000079263	si:dkeyp-2e4.2	si:dkeyp-2e4.2 [Source:ZFIN;Acc:ZDB-GENE-030131-9307]	0.169	-2.56229	0.00223831	0.358946	yes	down	172.58	21.63	44.71	3.6	29.13	5.76	79.64	12.83
ENSDARG00000079377	arhgef38	Rho guanine nucleotide exchange factor (GEF) 38 [Source:ZFIN;Acc:ZDB-GENE-090313-83]	3.36	1.74842	0.0185237	0.918317	yes	up	0.92	0.72	0.7	1.79	1.72	2.23	0.78	1.91333
ENSDARG00000079397	cerkl	ceramide kinase-like [Source:ZFIN;Acc:ZDB-GENE-070410-38]	8.47	3.08234	0.000114267	0.0502259	yes	up	2.25	2.7	1.5	4	42.64	14.7	2.15	20.4467
ENSDARG00000079402	tapbp.1	TAP binding protein (tapasin), tandem duplicate 1 [Source:ZFIN;Acc:ZDB-GENE-010110-2]	11.292	3.4972	0.00196691	0.343974	yes	up	0	0.13	0.7	1.7	5.95	3.29	0.276667	3.64667
ENSDARG00000079462	si:ch211-131k2.3	si:ch211-131k2.3 [Source:ZFIN;Acc:ZDB-GENE-121214-210]	5.581	2.48044	0.0330987	0.999934	yes	up	0.78	0.43	1.48	1.47	0.32	6.2	0.896667	2.66333
ENSDARG00000079471	si:dkey-88j15.4	si:dkey-88j15.4 [Source:ZFIN;Acc:ZDB-GENE-100922-55]	0.034	-4.86647	0.00504457	0.512665	yes	down	0.33	0.03	1.08	0	0.08	0	0.48	0.0266667
ENSDARG00000079515	ptx3b	pentraxin 3, long b [Source:ZFIN;Acc:ZDB-GENE-081104-385]	0.098	-3.35162	0.0298392	1	yes	down	0.79	0.66	0.38	0	0.21	0	0.61	0.07
ENSDARG00000079532	zgc:194242	zgc:194242 [Source:ZFIN;Acc:ZDB-GENE-081022-84]	2.809	1.49024	0.0477809	0.999934	yes	up	5.64	3.13	3.45	12.33	5.04	4.24	4.07333	7.20333
ENSDARG00000079645	sc:d217	sc:d217 [Source:ZFIN;Acc:ZDB-GENE-080303-15]	0.312	-1.68185	0.0241498	0.987519	yes	down	8.25	3.8	5.73	2.83	1.36	0.54	5.92667	1.57667
ENSDARG00000079946	sqlea	squalene epoxidase a [Source:ZFIN;Acc:ZDB-GENE-071004-98]	16.281	4.02515	8.16001e-05	0.0456021	yes	up	0.44	0.41	0.02	3.86	0.54	3.25	0.29	2.55
ENSDARG00000080675	si:dkey-71b5.7	si:dkey-71b5.7 [Source:ZFIN;Acc:ZDB-GENE-100922-124]	11.023	3.46241	0.0129552	0.809896	yes	up	0.07	0.01	0.01	0.56	0.19	0	0.03	0.25
ENSDARG00000081218	AL935186.2	-	0.048	-4.37031	2.58491e-05	0.0212606	yes	down	997.92	719.71	763.9	21.12	108.83	0	827.177	43.3167
ENSDARG00000081340	FO704615.1	-	0.044	-4.51623	0.0152506	1	yes	down	0.74	0.66	2.94	0	0.24	0	1.44667	0.08
ENSDARG00000081799	AL935280.1	-	0.057	-4.12807	3.2767e-05	0.0232419	yes	down	128.97	3.78	17.79	0.84	4.05	1.7	50.18	2.19667
ENSDARG00000082611		small nucleolar RNA, H/ACA box 23 [Source:HGNC Symbol;Acc:HGNC:32613]	0.037	-4.7752	0.0222901	1	yes	down	27.83	20.24	63.93	0	0	0	37.3333	0
ENSDARG00000086112	si:ch211-266i6.3	si:ch211-266i6.3 [Source:ZFIN;Acc:ZDB-GENE-030131-5420]	0.28	-1.83526	0.0236645	0.985078	yes	down	66.77	18.84	39.26	2.85	31.5	4.75	41.6233	13.0333
ENSDARG00000086266	CR925773.1	caspase-3-like [Source:NCBI gene;Acc:798445]	5.867	2.5527	0.0446688	0.999934	yes	up	0.17	0.23	0.61	2.04	0.3	2.08	0.336667	1.47333
ENSDARG00000086483	si:ch211-132p1.4	si:ch211-132p1.4 [Source:ZFIN;Acc:ZDB-GENE-141222-68]	5.823	2.5417	0.00336245	0.410537	yes	up	12.91	50.35	22.84	83.32	61.88	182.29	28.7	109.163
ENSDARG00000086484	fbxw10	F-box and WD repeat domain containing 10 [Source:ZFIN;Acc:ZDB-GENE-101021-1]	0.197	-2.34024	0.00295188	0.400284	yes	down	1.42	1.18	1.57	0.18	0.52	0.1	1.39	0.266667
ENSDARG00000086494	znf970	zinc finger protein 970 [Source:ZFIN;Acc:ZDB-GENE-131121-32]	0.158	-2.66626	0.00163759	0.311346	yes	down	17.24	1.93	9.45	0.17	1.52	1.17	9.54	0.953333
ENSDARG00000086550	dbf4b	DBF4 zinc finger B [Source:ZFIN;Acc:ZDB-GENE-121214-269]	0.248	-2.01252	0.0152504	0.847134	yes	down	7.58	2.43	5.04	0.37	3.64	0.37	5.01667	1.46
ENSDARG00000086613	si:dkey-266f7.10	si:dkey-266f7.10 [Source:ZFIN;Acc:ZDB-GENE-120215-242]	21.139	4.40183	0.0106311	0.742646	yes	up	0.03	0	0.05	0.06	0	0.93	0.0266667	0.33
ENSDARG00000086705	prob1	proline-rich basic protein 1 [Source:ZFIN;Acc:ZDB-GENE-050309-179]	3.493	1.80459	0.034271	0.999934	yes	up	0.08	0.13	0.06	0.27	0.61	0.07	0.09	0.316667
ENSDARG00000087017	si:dkey-11k2.7	si:dkey-11k2.7 [Source:ZFIN;Acc:ZDB-GENE-160728-22]	10.785	3.43094	0.00124112	0.243498	yes	up	0.55	1.38	0.4	8.42	0.26	6.47	0.776667	5.05
ENSDARG00000087059	selenou1b	selenoprotein U1b [Source:ZFIN;Acc:ZDB-GENE-060929-88]	6.698	2.7437	0.024766	0.999934	yes	up	0.91	0	0.09	2.03	3.78	0.22	0.333333	2.01
ENSDARG00000087188	nfil3-6	nuclear factor, interleukin 3 regulated, member 6 [Source:ZFIN;Acc:ZDB-GENE-040704-63]	4.332	2.1149	0.0207318	0.963204	yes	up	5.32	2.2	10.01	20.56	10.4	29.27	5.84333	20.0767
ENSDARG00000087303	cebpd	CCAAT enhancer binding protein delta [Source:ZFIN;Acc:ZDB-GENE-020111-4]	3.411	1.77029	0.014213	0.836194	yes	up	21.57	62.47	29.15	138.06	83.7	77.94	37.73	99.9
ENSDARG00000087394	tshz3a	teashirt zinc finger homeobox 3a [Source:ZFIN;Acc:ZDB-GENE-100322-1]	0.213	-2.22908	0.0233041	0.984035	yes	down	0.87	0.69	0.74	0.01	0.5	0.06	0.766667	0.19
ENSDARG00000087805	FP236735.1	claudin 34a [Source:NCBI gene;Acc:568833]	3.025	1.59686	0.048077	0.999934	yes	up	2.22	4.3	2.02	10.13	3.23	5.25	2.84667	6.20333
ENSDARG00000087901	CU896691.1	-	18.843	4.23594	0.0098479	0.732319	yes	up	0.04	0	0	0.31	0.02	0.09	0.0133333	0.14
ENSDARG00000088082	si:ch211-214c20.1	si:ch211-214c20.1 [Source:ZFIN;Acc:ZDB-GENE-081103-49]	4.427	2.14649	0.015546	0.850739	yes	up	0.14	0.93	0.38	1.17	1.2	1.83	0.483333	1.4
ENSDARG00000088140	hsd17b7	hydroxysteroid (17-beta) dehydrogenase 7 [Source:ZFIN;Acc:ZDB-GENE-061013-378]	7.308	2.86951	0.0025728	0.385365	yes	up	0.71	2.29	0.27	4.14	0.97	5.33	1.09	3.48
ENSDARG00000088274	si:ch211-181d7.1	si:ch211-181d7.1 [Source:ZFIN;Acc:ZDB-GENE-121214-14]	5.612	2.48862	0.00334026	0.410537	yes	up	0.3	0.13	0.19	0.89	0.67	0.67	0.206667	0.743333
ENSDARG00000088367	si:cabz01069013.3	si:cabz01069013.3 [Source:ZFIN;Acc:ZDB-GENE-161017-47]	0.192	-2.38341	0.00412823	0.453802	yes	down	73.12	10.17	20.3	1.95	14.73	2.59	34.53	6.42333
ENSDARG00000088639	cdca9	cell division cycle associated 9 [Source:NCBI gene;Acc:100151622]	0.197	-2.34241	0.0191414	0.940603	yes	down	922.4	67.86	212.3	9.63	231.24	17.12	400.853	85.9967
ENSDARG00000088711	lgals1l1	lectin, galactoside-binding, soluble, 1 (galectin 1)-like 1 [Source:ZFIN;Acc:ZDB-GENE-030131-4905]	0.159	-2.65198	0.0381619	1	yes	down	1.56	0.63	0.75	0.08	0.31	0.06	0.98	0.15
ENSDARG00000089177	cyp46a1.3	cytochrome P450, family 46, subfamily A, polypeptide 1, tandem duplicate 3 [Source:ZFIN;Acc:ZDB-GENE-060519-40]	51.008	5.67265	0.0199253	1	yes	up	0	0	0	0	1.32	0	0	0.44
ENSDARG00000089202	nkl.3	NK-lysin tandem duplicate 3 [Source:ZFIN;Acc:ZDB-GENE-131127-147]	0.229	-2.12759	0.0430751	0.999934	yes	down	7.13	40.82	7.76	3.6	0.2	3.83	18.57	2.54333
ENSDARG00000089230	si:ch211-253b8.2	si:ch211-253b8.2 [Source:ZFIN;Acc:ZDB-GENE-030131-4633]	0.276	-1.85746	0.0264111	0.999934	yes	down	24.65	5.25	11.82	1.03	10.68	1.19	13.9067	4.3
ENSDARG00000089304	si:dkeyp-4f2.1	si:dkeyp-4f2.1 [Source:ZFIN;Acc:ZDB-GENE-081103-33]	5.202	2.3791	0.000482515	0.13404	yes	up	0.55	0.92	0.44	2.61	3.02	2.15	0.636667	2.59333
ENSDARG00000089307	pmaip1	phorbol-12-myristate-13-acetate-induced protein 1 [Source:ZFIN;Acc:ZDB-GENE-070119-3]	0.194	-2.36268	0.00169158	0.318327	yes	down	174.28	33.27	43.34	6.29	28.07	7.99	83.63	14.1167
ENSDARG00000089310	gc	GC vitamin D binding protein [Source:ZFIN;Acc:ZDB-GENE-040718-307]	3.688	1.88289	0.0290998	0.999934	yes	up	74.46	5.47	39.94	133.98	128.24	97.77	39.9567	119.997
ENSDARG00000089320	ccdc175	coiled-coil domain containing 175 [Source:ZFIN;Acc:ZDB-GENE-101202-3]	0.037	-4.74707	0.0217735	1	yes	down	0.29	0.06	0.09	0	0	0	0.146667	0
ENSDARG00000089331	urahb	urate (5-hydroxyiso-) hydrolase b [Source:ZFIN;Acc:ZDB-GENE-161215-1]	0.034	-4.86541	0.0193362	1	yes	down	0.09	0.19	0.41	0	0	0	0.23	0
ENSDARG00000089503	si:ch73-367f21.5	si:ch73-367f21.5 [Source:ZFIN;Acc:ZDB-GENE-120214-29]	0.206	-2.2801	0.0166334	0.876438	yes	down	17.16	1.14	5.01	0.21	3.15	0.84	7.77	1.4
ENSDARG00000089713	BX004785.1	-	8.336	3.05933	0.0170768	0.891264	yes	up	0.13	0	2.46	20.99	1.06	30.76	0.863333	17.6033
ENSDARG00000090167	FO904898.1	-	42.16	5.39781	0.000237075	0.0824931	yes	up	0.23	0	0	1.89	0.3	2.72	0.0766667	1.63667
ENSDARG00000090228	gsta.1	glutathione S-transferase, alpha tandem duplicate 1 [Source:ZFIN;Acc:ZDB-GENE-040426-2720]	3.047	1.60746	0.0497327	0.999934	yes	up	80.42	333.8	94.92	493.79	180.94	360.47	169.713	345.067
ENSDARG00000090598	pkp1a	plakophilin 1a [Source:ZFIN;Acc:ZDB-GENE-110411-77]	2.835	1.50334	0.0494338	0.999934	yes	up	0.66	1.59	0.56	1.83	1.37	2.15	0.936667	1.78333
ENSDARG00000090722	C20H6orf58	liver-enriched gene 1, tandem duplicate 1 [Source:NCBI gene;Acc:796447]	4.379	2.13076	0.0216293	0.968964	yes	up	131.82	17	119.18	733.92	290.72	85.75	89.3333	370.13
ENSDARG00000090734	si:dkey-16p6.1	si:dkey-16p6.1 [Source:ZFIN;Acc:ZDB-GENE-081103-43]	5.067	2.34106	0.00661908	0.604302	yes	up	0.34	0.17	0.03	0.43	0.92	0.57	0.18	0.64
ENSDARG00000090740	zmp:0000001003	zmp:0000001003 [Source:ZFIN;Acc:ZDB-GENE-130530-1006]	0.163	-2.61346	0.00859315	0.686038	yes	down	13.43	1.19	3.67	0.19	2.6	0.31	6.09667	1.03333
ENSDARG00000090873	ccl34a.4	chemokine (C-C motif) ligand 34a, duplicate 4 [Source:ZFIN;Acc:ZDB-GENE-070912-32]	0.244	-2.0327	0.0260034	0.999934	yes	down	57.19	7.22	17.16	4.94	2.13	5.64	27.19	4.23667
ENSDARG00000091249	CR381686.1	-	6.013	2.58802	0.0022616	0.359555	yes	up	0.69	2.15	1.84	12.67	4.23	4.75	1.56	7.21667
ENSDARG00000091590	si:ch211-170p16.1	si:ch211-170p16.1 [Source:ZFIN;Acc:ZDB-GENE-070912-152]	0.028	-5.16906	0.0388461	1	yes	down	0	0	0.99	0	0	0	0.33	0
ENSDARG00000091640	si:ch73-352p4.5	si:ch73-352p4.5 [Source:ZFIN;Acc:ZDB-GENE-141219-42]	0.255	-1.97194	0.0131069	0.810539	yes	down	139.33	15.89	37.53	7.65	26.86	8.23	64.25	14.2467
ENSDARG00000091869	zgc:162958	zgc:162958 [Source:ZFIN;Acc:ZDB-GENE-030131-6002]	0.25	-2.00117	0.0270131	0.999934	yes	down	287.81	20.47	60.85	6.05	71.43	10.24	123.043	29.24
ENSDARG00000091887	BX005355.1	uncharacterized LOC101885541 [Source:NCBI gene;Acc:101885541]	8.561	3.09779	0.00338248	0.410537	yes	up	0.53	0.6	0.36	1.69	0.69	4.04	0.496667	2.14
ENSDARG00000091896	znf1172	zinc finger protein 1172 [Source:ZFIN;Acc:ZDB-GENE-050420-348]	0.097	-3.36681	0.00753652	0.665017	yes	down	3.14	0.21	3.12	0.21	0.24	0.31	2.15667	0.253333
ENSDARG00000091901	CR388209.2	-	0.025	-5.31838	0.00119243	0.23646	yes	down	2.41	1.17	2.86	0	0.19	0	2.14667	0.0633333
ENSDARG00000091909	si:ch73-59c19.1	si:ch73-59c19.1 [Source:ZFIN;Acc:ZDB-GENE-100922-247]	0.272	-1.87937	0.0487426	0.999934	yes	down	15.01	6.13	11.49	0.53	10.71	0.43	10.8767	3.89
ENSDARG00000091936	GBGT1	si:ch211-135f11.5 [Source:ZFIN;Acc:ZDB-GENE-060531-16]	0.217	-2.20464	0.0384187	0.999934	yes	down	4.32	1.41	0.16	0.15	0.2	0.34	1.96333	0.23
ENSDARG00000091941	CR847971.1	-	0.179	-2.48061	0.0020491	0.343974	yes	down	6.35	2.69	3.66	0.21	2.24	0.33	4.23333	0.926667
ENSDARG00000091947	znf106b	zinc finger protein 106b [Source:ZFIN;Acc:ZDB-GENE-091118-24]	0.257	-1.96214	0.0263427	0.999934	yes	down	6.95	0.83	2.33	0.15	1.36	0.64	3.37	0.716667
ENSDARG00000091954	si:dkeyp-122a9.1	si:dkeyp-122a9.1 [Source:ZFIN;Acc:ZDB-GENE-060503-651]	0.151	-2.73149	0.0213438	0.968964	yes	down	9.22	1.13	19.59	0.52	0.12	2.88	9.98	1.17333
ENSDARG00000091967	ttf1	transcription termination factor, RNA polymerase I [Source:ZFIN;Acc:ZDB-GENE-030131-6913]	0.219	-2.19321	0.00571448	0.555695	yes	down	92.73	10.83	33.27	4.84	19.16	4.14	45.61	9.38
ENSDARG00000092042	AL935153.1	-	53.273	5.73533	0.0106927	1	yes	up	0	0	0	2.75	0	0.11	0	0.953333
ENSDARG00000092136	cenpw	centromere protein W [Source:ZFIN;Acc:ZDB-GENE-100922-200]	0.304	-1.71952	0.020985	0.968964	yes	down	134.27	28.79	38.63	7.46	32.38	11.82	67.23	17.22
ENSDARG00000092159	CR788249.1	-	0.037	-4.74123	0.0242565	1	yes	down	0.5	0.15	0.67	0	0	0	0.44	0
ENSDARG00000092169	si:dkey-250k15.4	si:dkey-250k15.4 [Source:ZFIN;Acc:ZDB-GENE-100922-254]	0.141	-2.82827	0.00249186	0.37668	yes	down	13.23	0.94	4.65	0.45	2.1	0.31	6.27333	0.953333
ENSDARG00000092327	si:dkeyp-2e4.3	si:dkeyp-2e4.3 [Source:ZFIN;Acc:ZDB-GENE-061009-48]	0.244	-2.03427	0.0249821	0.999934	yes	down	64.52	6.06	12.63	1.48	12.35	2.68	27.7367	5.50333
ENSDARG00000092443	BX548032.1	-	0.055	-4.17511	0.0242905	1	yes	down	1.96	0.51	0.32	0	0	0.08	0.93	0.0266667
ENSDARG00000092459	si:dkey-9i23.5	si:dkey-9i23.5 [Source:ZFIN;Acc:ZDB-GENE-090313-364]	0.066	-3.92274	0.00939929	0.71926	yes	down	2.01	0.31	2.03	0.26	0	0	1.45	0.0866667
ENSDARG00000092639	BX649641.1	-	0.018	-5.77833	4.87158e-06	0.00748681	yes	down	38.74	2.39	2.78	0	0.82	0	14.6367	0.273333
ENSDARG00000092651	si:dkey-57a22.11	si:dkey-57a22.11 [Source:ZFIN;Acc:ZDB-GENE-081104-423]	0.261	-1.93934	0.0259725	0.999934	yes	down	29.35	4.06	12.06	0.88	10.27	1.5	15.1567	4.21667
ENSDARG00000092730	enam	enamelin [Source:ZFIN;Acc:ZDB-GENE-071005-4]	32.005	5.00023	0.0435442	1	yes	up	0	0	0	0.6	0.17	0	0	0.256667
ENSDARG00000092878	si:dkeyp-85e10.3	si:dkeyp-85e10.3 [Source:ZFIN;Acc:ZDB-GENE-061207-90]	0.095	-3.39904	0.00338367	0.410537	yes	down	1.05	3.09	0.7	2.19	0.25	0	1.61333	0.813333
ENSDARG00000092889	zgc:194246	zgc:194246 [Source:ZFIN;Acc:ZDB-GENE-081022-85]	0.247	-2.01861	0.00572508	0.555695	yes	down	35.37	11.8	28.1	5.66	8.67	3.3	25.09	5.87667
ENSDARG00000092912	BX323586.2	-	0.079	-3.65867	0.00043517	0.131564	yes	down	10.84	2.19	6.23	0	1.06	0.38	6.42	0.48
ENSDARG00000092980	AL929058.1	-	0.179	-2.48377	0.00480483	0.497813	yes	down	32.25	3.06	12.56	1.1	6.65	0.84	15.9567	2.86333
ENSDARG00000093059	lgals9l6	lectin, galactoside-binding, soluble, 9 (galectin 9)-like 6 [Source:ZFIN;Acc:ZDB-GENE-131119-90]	49.07	5.61676	0.00971032	1	yes	up	0	0	0	0.52	0	0.48	0	0.333333
ENSDARG00000093098	ccl34b.8	chemokine (C-C motif) ligand 34b, duplicate 8 [Source:ZFIN;Acc:ZDB-GENE-111012-6]	0.291	-1.78124	0.0429775	0.999934	yes	down	15.6	4.6	7.77	2.17	1.4	2.29	9.32333	1.95333
ENSDARG00000093129	si:rp71-45k5.2	si:rp71-45k5.2 [Source:ZFIN;Acc:ZDB-GENE-060503-753]	0.166	-2.59487	0.0145595	0.836194	yes	down	59.01	3.65	17.44	0.38	14.2	0.82	26.7	5.13333
ENSDARG00000093145	CR932983.1	-	0.082	-3.6058	0.00657153	0.602946	yes	down	2.18	0.89	0.85	0.06	0.25	0	1.30667	0.103333
ENSDARG00000093168	CR749763.2	-	0.073	-3.77162	0.00279164	0.396412	yes	down	31.05	0.2	2.68	0.11	0.17	0.88	11.31	0.386667
ENSDARG00000093193	chia.6	chitinase, acidic.6 [Source:ZFIN;Acc:ZDB-GENE-030131-1140]	0.169	-2.56356	0.00178385	0.331396	yes	down	91.64	11.02	16.77	12.2	13.73	10.06	39.81	11.9967
ENSDARG00000093403	si:ch73-376l24.4	si:ch73-376l24.4 [Source:ZFIN;Acc:ZDB-GENE-100921-79]	0.248	-2.01326	0.0213105	0.968964	yes	down	11.85	1.68	3.84	0.29	3.17	0.63	5.79	1.36333
ENSDARG00000093487	BX004785.2	-	18.878	4.23865	0.00305642	0.405514	yes	up	0.08	0.17	0	1.42	0	1.12	0.0833333	0.846667
ENSDARG00000093532	si:dkey-230i18.2	si:dkey-230i18.2 [Source:ZFIN;Acc:ZDB-GENE-070912-457]	8.62	3.10769	0.0327442	0.999934	yes	up	0.05	0.02	0.03	0.42	0	0.22	0.0333333	0.213333
ENSDARG00000093557	BX842699.1	-	0.351	-1.51156	0.0422841	0.999934	yes	down	43.84	11.36	11.42	2.87	9.91	6.3	22.2067	6.36
ENSDARG00000093562	si:dkey-20i20.7	si:dkey-20i20.7 [Source:ZFIN;Acc:ZDB-GENE-060503-906]	0.221	-2.17949	0.00974925	0.73014	yes	down	11.51	1.43	3.71	0.35	2.23	0.47	5.55	1.01667
ENSDARG00000093628	s100a11	S100 calcium binding protein A11 [Source:ZFIN;Acc:ZDB-GENE-070717-5]	0.043	-4.54656	0.00794023	0.677867	yes	down	6.03	0.22	4.98	0	0.64	0	3.74333	0.213333
ENSDARG00000093656	si:dkeyp-2e4.6	si:dkeyp-2e4.6 [Source:ZFIN;Acc:ZDB-GENE-061009-50]	0.322	-1.63365	0.047732	0.999934	yes	down	99.92	16	29.85	3.69	32.98	7.4	48.59	14.69
ENSDARG00000093696	BX255917.1	-	0.074	-3.7625	0.000129908	0.0520818	yes	down	24.39	1.97	7.14	0.21	1.33	0.65	11.1667	0.73
ENSDARG00000093730	BX539307.3	-	0.2	-2.32357	0.00490926	0.502981	yes	down	58.71	6.76	15.1	1.97	6.87	3.78	26.8567	4.20667
ENSDARG00000093738	pth1a	parathyroid hormone 1a [Source:ZFIN;Acc:ZDB-GENE-040623-1]	0.15	-2.73724	0.0103567	0.735061	yes	down	71.69	5.39	13.72	0.34	13.94	0.74	30.2667	5.00667
ENSDARG00000093796	itln2	intelectin 2 [Source:ZFIN;Acc:ZDB-GENE-050411-58]	24.408	4.60926	2.16736e-06	0.00399705	yes	up	10.01	4.53	3.89	175.77	6.75	111.18	6.14333	97.9
ENSDARG00000093867	BX004840.1	-	0.165	-2.59712	0.0479938	1	yes	down	21.38	6.78	12.87	1.41	4.84	1	13.6767	2.41667
ENSDARG00000093881	CT027791.1	-	0.014	-6.15414	0.00090099	0.190989	yes	down	8.52	0	0.62	0	0.11	0	3.04667	0.0366667
ENSDARG00000093921	BX276103.2	-	24.707	4.62683	0.000530182	0.13968	yes	up	0	0.02	0.04	0.49	0.33	0.51	0.02	0.443333
ENSDARG00000093983	CR749763.3	-	0.256	-1.9682	0.0419176	0.999934	yes	down	8.74	0.85	3.67	0.16	2.79	0.63	4.42	1.19333
ENSDARG00000093998	si:ch73-7i4.2	si:ch73-7i4.2 [Source:ZFIN;Acc:ZDB-GENE-060810-137]	53.967	5.75401	8.00569e-10	3.69102e-06	yes	up	0.32	0.16	0.15	4.08	2.63	12.36	0.21	6.35667
ENSDARG00000093999	si:ch73-376l24.6	si:ch73-376l24.6 [Source:ZFIN;Acc:ZDB-GENE-100921-87]	0.276	-1.85862	0.0181676	0.912476	yes	down	40.75	8.6	12.55	1.57	7.3	4.3	20.6333	4.39
ENSDARG00000094037	si:dkey-76p14.2	si:dkey-76p14.2 [Source:ZFIN;Acc:ZDB-GENE-040724-200]	0.106	-3.23724	0.0069189	0.622431	yes	down	9.49	0.35	2.98	0.14	1.48	0	4.27333	0.54
ENSDARG00000094043	si:ch73-376l24.3	si:ch73-376l24.3 [Source:ZFIN;Acc:ZDB-GENE-100922-5]	0.334	-1.58115	0.0477617	0.999934	yes	down	77.28	10.65	28.42	7.01	11.86	9.77	38.7833	9.54667
ENSDARG00000094089	sult3st3	sulfotransferase family 3, cytosolic sulfotransferase 3 [Source:ZFIN;Acc:ZDB-GENE-060503-628]	4.46	2.15708	0.0316836	0.999934	yes	up	12.74	3.17	20.25	22.04	12.16	88.1	12.0533	40.7667
ENSDARG00000094183	si:ch211-125e6.14	si:ch211-125e6.14 [Source:ZFIN;Acc:ZDB-GENE-070912-38]	11	3.45949	0.00916896	0.707506	yes	up	0.97	0.43	0.77	19.25	2.13	0	0.723333	7.12667
ENSDARG00000094335	si:dkey-23f9.12	si:dkey-23f9.12 [Source:ZFIN;Acc:ZDB-GENE-141216-30]	0.018	-5.76261	0.00114119	1	yes	down	15.79	4.72	11.95	0	0	0	10.82	0
ENSDARG00000094407	BX548075.2	-	0.164	-2.61084	0.0214918	0.968964	yes	down	5.02	1.46	3.62	0.1	1.75	0.12	3.36667	0.656667
ENSDARG00000094410	si:dkey-4c15.14	si:dkey-4c15.14 [Source:ZFIN;Acc:ZDB-GENE-050420-79]	0.334	-1.58255	0.0414421	0.999934	yes	down	50.08	6.55	12.73	2.47	13.39	4.51	23.12	6.79
ENSDARG00000094428	si:dkey-31f5.8	si:dkey-31f5.8 [Source:ZFIN;Acc:ZDB-GENE-041210-182]	4.409	2.14033	0.028909	0.999934	yes	up	1.74	1.43	0.33	1.96	0.73	5.23	1.16667	2.64
ENSDARG00000094478	si:ch1073-75o15.4	si:ch1073-75o15.4 [Source:ZFIN;Acc:ZDB-GENE-100922-199]	0.215	-2.21572	0.0123484	0.798123	yes	down	500.45	68.34	148.68	10.76	138.98	15.03	239.157	54.9233
ENSDARG00000094500	si:ch211-238e22.4	si:ch211-238e22.4 [Source:ZFIN;Acc:ZDB-GENE-030131-3632]	37.525	5.22978	0.0447652	1	yes	up	0	0	0	2.23	0	0	0	0.743333
ENSDARG00000094584	BX470240.1	-	0.041	-4.60754	0.0277582	1	yes	down	0.78	0.34	0.12	0	0	0	0.413333	0
ENSDARG00000094597	CR383662.2	-	0.175	-2.51422	0.00406027	0.451498	yes	down	59.67	10.83	4.38	1.03	7.65	2.06	24.96	3.58
ENSDARG00000094602	si:dkey-7n6.2	si:dkey-7n6.2 [Source:ZFIN;Acc:ZDB-GENE-091204-262]	0.193	-2.37495	0.00219024	0.356142	yes	down	10.24	3.74	5.69	0.57	2.1	0.52	6.55667	1.06333
ENSDARG00000094668	si:ch211-51a19.5	si:ch211-51a19.5 [Source:ZFIN;Acc:ZDB-GENE-041014-366]	0.146	-2.77942	0.0306552	0.999934	yes	down	2.58	0.04	2.5	0	0.77	0.07	1.70667	0.28
ENSDARG00000094703	BX510928.1	-	0.171	-2.54947	0.0496142	0.999934	yes	down	2.1	0.94	2	0	1.13	0	1.68	0.376667
ENSDARG00000094741	HTRA2	zgc:173425 [Source:ZFIN;Acc:ZDB-GENE-071004-51]	0.206	-2.28164	0.0304425	0.999934	yes	down	3.33	1.24	0.91	0.02	0.67	0.23	1.82667	0.306667
ENSDARG00000094853	si:ch211-147m20.3	si:ch211-147m20.3 [Source:NCBI gene;Acc:100307110]	0.187	-2.41945	0.0294305	0.999934	yes	down	9.12	1.46	4.09	0.12	2.69	0.09	4.89	0.966667
ENSDARG00000094857	dio2	iodothyronine deiodinase 2 [Source:ZFIN;Acc:ZDB-GENE-030327-4]	2.652	1.40725	0.037047	0.999934	yes	up	11.15	3.93	6.2	18.97	21.4	8.52	7.09333	16.2967
ENSDARG00000094892	cenph	centromere protein H [Source:ZFIN;Acc:ZDB-GENE-081104-340]	0.324	-1.62405	0.0453349	0.999934	yes	down	50.27	6.93	14.69	3.44	7.2	6.05	23.9633	5.56333
ENSDARG00000094943	AL929210.1	-	0.159	-2.65249	0.0460612	0.999934	yes	down	12.18	0.65	2.03	0	2.17	0.15	4.95333	0.773333
ENSDARG00000094996	sult1st9	sulfotransferase family 1, cytosolic sulfotransferase 9 [Source:ZFIN;Acc:ZDB-GENE-081105-79]	0.15	-2.73604	0.026383	0.999934	yes	down	2.21	4.87	0.09	0.36	0.08	0.19	2.39	0.21
ENSDARG00000095030	si:ch73-120g24.4	si:ch73-120g24.4 [Source:ZFIN;Acc:ZDB-GENE-161017-27]	0.338	-1.5631	0.0407624	0.999934	yes	down	14.41	14.68	4.54	0.75	5.4	1.37	11.21	2.50667
ENSDARG00000095040	cbln7	cerebellin 7 [Source:ZFIN;Acc:ZDB-GENE-070912-655]	3.83	1.93738	0.0332305	0.999934	yes	up	3.2	40.04	6.49	38.77	33.31	52.76	16.5767	41.6133
ENSDARG00000095042	CU468826.1	-	0.024	-5.39765	0.00842805	1	yes	down	14.38	0.76	0.48	0	0	0	5.20667	0
ENSDARG00000095047	si:dkey-85k15.4	si:dkey-85k15.4 [Source:ZFIN;Acc:ZDB-GENE-100922-242]	0.274	-1.86839	0.034476	0.999934	yes	down	90.87	7.3	30.36	3.24	26.02	5.23	42.8433	11.4967
ENSDARG00000095080	CR450782.1	-	7.118	2.83142	0.0144984	0.836194	yes	up	1.86	0.32	0.37	2.77	0.32	2.18	0.85	1.75667
ENSDARG00000095276	BX936318.1	-	0.079	-3.66726	0.0290859	1	yes	down	2.18	0.49	0.87	0.22	0	0	1.18	0.0733333
ENSDARG00000095363	BX640520.3	-	0.133	-2.90672	0.00629492	0.592301	yes	down	4.11	3.23	2.97	0.23	0.27	1.31	3.43667	0.603333
ENSDARG00000095368	AL590146.1	-	0.14	-2.83209	0.0128142	0.807025	yes	down	15.59	1.39	4.34	0	3.22	0.61	7.10667	1.27667
ENSDARG00000095390	BX537288.2	-	8.825	3.14155	0.00850124	0.686038	yes	up	0.77	0.48	0.5	2.33	0.6	1.9	0.583333	1.61
ENSDARG00000095483	AL929457.1	-	0.206	-2.27652	0.0217791	0.968964	yes	down	5.24	0.59	2.47	0.05	1.55	0.13	2.76667	0.576667
ENSDARG00000095504	si:ch211-167j6.3	si:ch211-167j6.3 [Source:ZFIN;Acc:ZDB-GENE-070912-145]	0.249	-2.00405	0.0480205	0.999934	yes	down	558.01	38.46	130.98	8.68	171.27	12.98	242.483	64.31
ENSDARG00000095528	CR854897.1	NLR family CARD domain-containing protein 3-like [Source:NCBI gene;Acc:108179100]	14.704	3.87813	0.00321392	0.410299	yes	up	0	0.14	0	0.57	0.18	0.46	0.0466667	0.403333
ENSDARG00000095671	si:ch211-221n20.2	si:ch211-221n20.2 [Source:ZFIN;Acc:ZDB-GENE-041014-225]	13.985	3.80581	0.046302	0.999934	yes	up	0.07	0	0.11	0	3.91	0	0.06	1.30333
ENSDARG00000095786	AL928685.1	-	33.893	5.08291	0.00708308	1	yes	up	0	0	0.09	0.59	0.16	1.53	0.03	0.76
ENSDARG00000095798	BX666064.1	-	0.222	-2.16879	0.00323772	0.410299	yes	down	5.47	2.53	2.32	0.71	0.82	0.34	3.44	0.623333
ENSDARG00000095801	BX649485.2	-	0.06	-4.07086	1.72972e-06	0.0035444	yes	down	36.92	70.92	10.54	3.42	1.17	0.59	39.46	1.72667
ENSDARG00000095820	BX649485.4	-	0.111	-3.17301	0.000290219	0.0973131	yes	down	37.68	35.92	13.5	2.28	0.5	2.9	29.0333	1.89333
ENSDARG00000095863	afp4	antifreeze protein type IV [Source:ZFIN;Acc:ZDB-GENE-030131-5217]	0.313	-1.67646	0.0328665	0.999934	yes	down	342.99	1020.7	706.6	305.71	111.17	118.59	690.097	178.49
ENSDARG00000095891	si:ch73-30l9.1	si:ch73-30l9.1 [Source:ZFIN;Acc:ZDB-GENE-110411-132]	0.131	-2.92687	0.00435511	0.4688	yes	down	1.66	0.25	0.84	0.02	0.21	0.1	0.916667	0.11
ENSDARG00000095896	pou3f3b	POU class 3 homeobox 3b [Source:NCBI gene;Acc:30321]	0.218	-2.20079	0.0366373	0.999934	yes	down	2.54	0.29	1.88	0.06	1.07	0.12	1.57	0.416667
ENSDARG00000095930	myha	myosin, heavy chain a [Source:ZFIN;Acc:ZDB-GENE-060531-50]	60.955	5.92967	0.00142074	1	yes	up	0	0	0	0.04	0.06	0.08	0	0.06
ENSDARG00000095966	zgc:171699	zgc:171699 [Source:ZFIN;Acc:ZDB-GENE-071004-24]	0.02	-5.65573	2.84094e-09	1.04785e-05	yes	down	21.28	2.13	13.49	0.13	0.42	0.15	12.3	0.233333
ENSDARG00000095997	znf1112	zinc finger protein 1112 [Source:ZFIN;Acc:ZDB-GENE-110913-179]	28.463	4.83102	6.2428e-06	0.00822355	yes	up	0.33	0.7	2.67	20.07	9.78	51.47	1.23333	27.1067
ENSDARG00000096037	si:ch211-214j24.14	si:ch211-214j24.14 [Source:ZFIN;Acc:ZDB-GENE-110914-226]	2.935	1.55359	0.041734	0.999934	yes	up	6.51	2.2	4.78	13.94	9.86	8.51	4.49667	10.77
ENSDARG00000096039	BX784029.1	-	0.08	-3.65159	0.0122818	0.798123	yes	down	21.65	0.21	4.22	0	2.41	0	8.69333	0.803333
ENSDARG00000096092	BX548032.3	-	0.134	-2.89688	0.00562347	0.551638	yes	down	2.78	0.76	2.29	0.14	0.47	0.17	1.94333	0.26
ENSDARG00000096234	tac4	tachykinin precursor 4 [Source:ZFIN;Acc:ZDB-GENE-120215-159]	6.973	2.80171	0.0371935	0.999934	yes	up	3.81	2.32	1.43	1.23	0	17.07	2.52	6.1
ENSDARG00000096326	ighv4-9	immunoglobulin heavy variable 4-9 [Source:ZFIN;Acc:ZDB-GENE-040514-14]	0.021	-5.55496	0.00278797	1	yes	down	8.22	0.96	2.83	0	0	0	4.00333	0
ENSDARG00000096337	ighv5-1	immunoglobulin heavy variable 5-1 [Source:ZFIN;Acc:ZDB-GENE-040514-15]	0.048	-4.3778	0.000354778	0.114786	yes	down	76.45	24.77	39.92	0	0.71	6.25	47.0467	2.32
ENSDARG00000096418	ighv14-1	immunoglobulin heavy variable 14-1 [Source:ZFIN;Acc:ZDB-GENE-040514-42]	9.938	3.31292	0.0386758	1	yes	up	0	0	1.09	4.06	2.4	3.84	0.363333	3.43333
ENSDARG00000096445	si:ch211-214p16.3	si:ch211-214p16.3 [Source:ZFIN;Acc:ZDB-GENE-120709-93]	4.181	2.06384	0.00385806	0.439199	yes	up	17.46	26.74	18.56	74.29	30.01	67.44	20.92	57.2467
ENSDARG00000096515	si:dkey-58j15.10	si:dkey-58j15.10 [Source:ZFIN;Acc:ZDB-GENE-100922-196]	0.13	-2.94676	0.0213548	0.968964	yes	down	0.98	0.33	1.07	0	0.44	0	0.793333	0.146667
ENSDARG00000096579	si:dkey-9c18.3	si:dkey-9c18.3 [Source:ZFIN;Acc:ZDB-GENE-121214-321]	10.091	3.33503	0.0455271	1	yes	up	0.42	0	0	0.85	1.49	0.68	0.14	1.00667
ENSDARG00000096668	MZT1	si:dkey-15d12.2 [Source:NCBI gene;Acc:100333194]	0.327	-1.61411	0.0303605	0.999934	yes	down	282.04	55.78	75.96	18.71	56.37	29.4	137.927	34.8267
ENSDARG00000096689	si:dkey-66i24.9	si:dkey-66i24.9 [Source:ZFIN;Acc:ZDB-GENE-130531-63]	0.179	-2.48071	0.0029116	0.397747	yes	down	23.37	2.69	9.14	1.2	1.71	1.67	11.7333	1.52667
ENSDARG00000096695	AL928716.1	-	0.032	-4.95114	0.0279298	1	yes	down	20.03	0	5.31	0	0	0	8.44667	0
ENSDARG00000096739	si:dkey-219e21.2	si:dkey-219e21.2 [Source:ZFIN;Acc:ZDB-GENE-141215-26]	2.973	1.57195	0.0406309	0.999934	yes	up	16.82	14.61	13.45	67.9	17.67	19.86	14.96	35.1433
ENSDARG00000096743	si:dkey-22l1.1	si:dkey-22l1.1 [Source:ZFIN;Acc:ZDB-GENE-130603-74]	0.151	-2.72528	0.0237597	0.985078	yes	down	5.3	0.58	1.94	0	0.5	0.38	2.60667	0.293333
ENSDARG00000096761	CT573006.1	-	0.138	-2.85444	0.0449807	0.999934	yes	down	4.83	0.3	1.9	0	1.69	0.06	2.34333	0.583333
ENSDARG00000096762	si:dkey-61p9.11	si:dkey-61p9.11 [Source:ZFIN;Acc:ZDB-GENE-041210-242]	13.946	3.80181	0.00042093	0.12938	yes	up	0.49	0.02	0.21	2.01	0.41	3.49	0.24	1.97
ENSDARG00000096820	CR396584.1	-	9.544	3.25456	0.00856743	0.686038	yes	up	4.42	1.22	1.93	1.87	0.03	5.41	2.52333	2.43667
ENSDARG00000096898	CR925728.1	uncharacterized LOC795173 [Source:NCBI gene;Acc:795173]	0.141	-2.82225	0.00238238	0.369208	yes	down	6.48	3.78	1.6	0.92	0.19	0.14	3.95333	0.416667
ENSDARG00000096906	si:dkey-7i4.24	si:dkey-7i4.24 [Source:ZFIN;Acc:ZDB-GENE-030131-1157]	0.099	-3.3306	0.00287181	0.397747	yes	down	5.31	21.91	0.99	1.3	1	0	9.40333	0.766667
ENSDARG00000096925	BX927282.2	-	0.171	-2.54708	0.0222761	0.980468	yes	down	24.29	2.65	3.77	0.26	5.48	0.1	10.2367	1.94667
ENSDARG00000096934	CR589875.1	-	0.066	-3.92266	0.00276924	0.396412	yes	down	13.8	2.06	1.74	0.23	0	0.53	5.86667	0.253333
ENSDARG00000096983	si:dkeyp-19h3.8	si:dkeyp-19h3.8 [Source:ZFIN;Acc:ZDB-GENE-131120-78]	0.045	-4.48347	0.00047734	0.13404	yes	down	2.14	0.95	1.25	0	0.56	0	1.44667	0.186667
ENSDARG00000096996	BX005392.2	-	0.156	-2.68194	0.00413397	0.453802	yes	down	51.06	2.83	12.67	0.82	7.25	1.59	22.1867	3.22
ENSDARG00000097006	CR854839.1	-	0.087	-3.5194	0.000792259	0.17694	yes	down	1.62	0.73	1.8	0.16	0.26	0	1.38333	0.14
ENSDARG00000097011	hbaa1	hemoglobin, alpha adult 1 [Source:NCBI gene;Acc:30507]	3.796	1.92457	0.0191772	0.940603	yes	up	47.13	208.55	137.39	557	241.46	374.49	131.023	390.983
ENSDARG00000097024	ugt1b4	UDP glucuronosyltransferase 1 family, polypeptide B4 [Source:ZFIN;Acc:ZDB-GENE-080227-13]	3.63	1.85986	0.0147857	0.836433	yes	up	0.42	0.67	0.3	1.15	2.31	0.86	0.463333	1.44
ENSDARG00000097215	si:dkey-172k15.3	si:dkey-172k15.3 [Source:ZFIN;Acc:ZDB-GENE-131121-97]	0.233	-2.10146	0.00809837	0.680968	yes	down	16.18	2.14	5.6	1.09	1.57	1.01	7.97333	1.22333
ENSDARG00000097248	si:dkey-117a8.2	si:dkey-117a8.2 [Source:ZFIN;Acc:ZDB-GENE-131121-187]	0.029	-5.12683	0.00901976	1	yes	down	0.38	1.65	0.29	0	0	0	0.773333	0
ENSDARG00000097264	si:ch211-40k21.5	si:ch211-40k21.5 [Source:ZFIN;Acc:ZDB-GENE-131121-368]	0.272	-1.87989	0.0274787	0.999934	yes	down	198.34	22.92	61.27	6.88	57.09	10.09	94.1767	24.6867
ENSDARG00000097318	BX649242.1	-	0.052	-4.25686	0.000851006	0.183358	yes	down	2.32	0.31	0.71	0	0.14	0.03	1.11333	0.0566667
ENSDARG00000097357	CT027551.1	-	0.045	-4.47406	0.00970246	0.73014	yes	down	4.11	0.08	0.9	0	0.25	0	1.69667	0.0833333
ENSDARG00000097388	BX571853.1	-	0.101	-3.31201	0.0238045	0.985078	yes	down	1.47	0	0.33	0.05	0.07	0.02	0.6	0.0466667
ENSDARG00000097406	si:dkey-81e3.2	si:dkey-81e3.2 [Source:ZFIN;Acc:ZDB-GENE-131119-24]	15.046	3.9113	0.000409679	0.128056	yes	up	0.33	0.12	0.06	0.44	16.83	0.06	0.17	5.77667
ENSDARG00000097409	BX547992.2	-	0.253	-1.98285	0.0414813	0.999934	yes	down	13.88	1.2	4.23	0.25	4.52	0.62	6.43667	1.79667
ENSDARG00000097414	si:ch211-106e7.2	si:ch211-106e7.2 [Source:ZFIN;Acc:ZDB-GENE-031116-72]	0.248	-2.01351	0.0115527	0.774968	yes	down	43.11	5.9	15.93	1.92	8.11	3.56	21.6467	4.53
ENSDARG00000097446	si:ch211-66i15.5	si:ch211-66i15.5 [Source:ZFIN;Acc:ZDB-GENE-090313-122]	28.152	4.81519	1.19164e-06	0.00313946	yes	up	2.17	10.33	1	64.19	16.61	121.41	4.5	67.4033
ENSDARG00000097507	BX324164.4	-	0.218	-2.1963	0.0199976	0.951422	yes	down	71.12	3.76	16.98	1.73	15.78	2.46	30.62	6.65667
ENSDARG00000097561	CR847503.2	-	0.021	-5.59449	0.00216733	1	yes	down	2.21	6.34	0.79	0	0	0	3.11333	0
ENSDARG00000097573	si:ch211-107e6.5	si:ch211-107e6.5 [Source:ZFIN;Acc:ZDB-GENE-131121-206]	0.083	-3.59237	0.0361858	1	yes	down	2.46	2.03	0.52	0	0.34	0	1.67	0.113333
ENSDARG00000097581	CR376740.2	-	5.897	2.56005	0.0233659	0.984035	yes	up	7.84	8.99	0.88	4.57	111.69	0.78	5.90333	39.0133
ENSDARG00000097615	si:ch211-108d22.2	si:ch211-108d22.2 [Source:ZFIN;Acc:ZDB-GENE-131127-97]	3.639	1.86356	0.0335501	0.999934	yes	up	0.5	0.5	0.56	1.97	0.26	2.02	0.52	1.41667
ENSDARG00000097618	FP102073.1	-	0.189	-2.39982	0.022926	0.984035	yes	down	73.4	4.43	8.56	0.54	16.97	1.23	28.7967	6.24667
ENSDARG00000097621	BX936342.1	-	0.129	-2.95686	0.040352	0.999934	yes	down	10.2	0.88	1.52	0	1.8	0	4.2	0.6
ENSDARG00000097630	si:ch211-282b22.1	si:ch211-282b22.1 [Source:ZFIN;Acc:ZDB-GENE-030219-148]	0.23	-2.11877	0.0156272	0.852653	yes	down	435.73	30.1	162.31	18.95	48.09	39.75	209.38	35.5967
ENSDARG00000097638	CR848661.1	-	0.119	-3.07567	0.040486	0.999934	yes	down	11	0.2	4.2	0	2.32	0	5.13333	0.773333
ENSDARG00000097649	FP243382.1	-	0.138	-2.85614	0.00433577	0.4688	yes	down	14.05	1.19	4.11	0.33	2.59	0.1	6.45	1.00667
ENSDARG00000097665	si:ch211-235m3.10	si:ch211-235m3.10 [Source:ZFIN;Acc:ZDB-GENE-131127-468]	0.139	-2.85141	0.0190483	0.939275	yes	down	0.39	0.11	0.24	0.01	0	0.05	0.246667	0.02
ENSDARG00000097679	ftr90	finTRIM family, member 90 [Source:ZFIN;Acc:ZDB-GENE-131122-80]	5.371	2.42521	0.00371253	0.425258	yes	up	0.32	0.55	0.53	2.62	1.14	1.01	0.466667	1.59
ENSDARG00000097698	si:dkey-117a8.4	si:dkey-117a8.4 [Source:ZFIN;Acc:ZDB-GENE-131127-549]	0.109	-3.19586	0.000606232	0.149068	yes	down	2.27	2.12	1.28	0.22	0.05	0.15	1.89	0.14
ENSDARG00000097707	BX323807.2	-	0.088	-3.51359	0.0101517	0.735061	yes	down	4.55	0.19	3.19	0.17	0.53	0	2.64333	0.233333
ENSDARG00000097721	CU207301.3	-	4.227	2.07978	0.0102983	0.735061	yes	up	0.18	0.21	0.18	0.97	1.07	0.26	0.19	0.766667
ENSDARG00000097733	CR932000.1	-	0.341	-1.55011	0.0231383	0.984035	yes	down	2.26	1.49	0.98	0.57	0.73	0.14	1.57667	0.48
ENSDARG00000097754	CR749763.5	-	0.201	-2.31234	0.0248303	0.999934	yes	down	24.1	2.8	3.43	0.27	5.32	0.61	10.11	2.06667
ENSDARG00000097842	znf1134	zinc finger protein 1134 [Source:ZFIN;Acc:ZDB-GENE-131125-12]	6.558	2.71323	0.00269811	0.394909	yes	up	0.11	0.24	0.12	0.58	0.45	1	0.156667	0.676667
ENSDARG00000097878	CU694532.1	-	0.131	-2.93062	0.000559586	0.143197	yes	down	10.51	5.7	4	0.21	0.81	0.85	6.73667	0.623333
ENSDARG00000097909	si:dkey-195m11.11	si:dkey-195m11.11 [Source:ZFIN;Acc:ZDB-GENE-131127-648]	0.324	-1.62737	0.0439375	0.999934	yes	down	2.2	1.05	0.5	0.36	0.46	0.14	1.25	0.32
ENSDARG00000097911	CU179756.1	-	0.072	-3.78736	0.0224776	0.981447	yes	down	0.55	0	0.54	0.06	0.03	0	0.363333	0.03
ENSDARG00000097931	BX323557.1	-	0.159	-2.6529	0.00341278	0.411363	yes	down	33.21	5.75	15.18	0.6	3.55	2.52	18.0467	2.22333
ENSDARG00000097973	si:ch1073-190k2.1	si:ch1073-190k2.1 [Source:ZFIN;Acc:ZDB-GENE-131127-449]	8.529	3.09241	0.0126534	0.804666	yes	up	0.31	0	1.11	3.78	0.99	5.45	0.473333	3.40667
ENSDARG00000098006	AL929523.1	-	0.036	-4.79721	0.0212029	1	yes	down	3.05	0.53	0.51	0	0	0	1.36333	0
ENSDARG00000098011	BX000438.2	-	0.101	-3.31129	0.0240222	0.987519	yes	down	0.21	0.06	3.16	0.21	0.19	0.06	1.14333	0.153333
ENSDARG00000098021	si:dkey-111k8.2	si:dkey-111k8.2 [Source:ZFIN;Acc:ZDB-GENE-131122-104]	0.266	-1.91264	0.00963393	0.73014	yes	down	28.72	9.71	6.59	1.02	7.43	1.54	15.0067	3.33
ENSDARG00000098026	si:dkey-238d18.8	si:dkey-238d18.8 [Source:ZFIN;Acc:ZDB-GENE-131119-29]	6.62	2.72677	0.0285708	0.999934	yes	up	0.16	0.11	0.29	0.32	0.11	1.92	0.186667	0.783333
ENSDARG00000098034	CR848840.1	-	26.082	4.70501	0.0395059	1	yes	up	0.09	0	0	0.36	0.14	0.1	0.03	0.2
ENSDARG00000098063	alp3	alkaline phosphatase 3 [Source:ZFIN;Acc:ZDB-GENE-120919-1]	8.635	3.11027	0.000118788	0.0502259	yes	up	0.53	0.91	0.2	5.83	2.64	1.75	0.546667	3.40667
ENSDARG00000098099	zgc:64065	zgc:64065 [Source:ZFIN;Acc:ZDB-GENE-040426-1355]	0.335	-1.57835	0.0412407	0.999934	yes	down	1.9	1.45	2.31	0.62	0.78	0.42	1.88667	0.606667
ENSDARG00000098121	FP101882.1	-	4.08	2.02854	0.036213	0.999934	yes	up	2.19	4.62	2.83	5.83	1.45	15.94	3.21333	7.74
ENSDARG00000098155	CT583728.1	-	0.115	-3.11554	0.000210954	0.0748158	yes	down	424.07	132.28	218.69	36.04	61.16	3.11	258.347	33.4367
ENSDARG00000098167	si:dkey-176f19.4	si:dkey-176f19.4 [Source:ZFIN;Acc:ZDB-GENE-110913-20]	2.952	1.56193	0.0345626	0.999934	yes	up	0.49	0.92	0.48	1.75	1.23	1.25	0.63	1.41
ENSDARG00000098263	CU929294.1	transmembrane protein 132A [Source:NCBI gene;Acc:100002045]	0.028	-5.16007	0.00220151	0.356142	yes	down	0.63	0.08	0.21	0	0.02	0	0.306667	0.00666667
ENSDARG00000098435	BX005003.1	cadherin 8 [Source:NCBI gene;Acc:564205]	0.133	-2.91579	0.0087711	0.691174	yes	down	8.64	2.21	2.19	0	1.73	0.15	4.34667	0.626667
ENSDARG00000098462	CU570782.1	-	0.077	-3.70389	0.0328146	1	yes	down	1.49	0.07	0.87	0.08	0.1	0	0.81	0.06
ENSDARG00000098512	si:ch73-215f7.1	si:ch73-215f7.1 [Source:ZFIN;Acc:ZDB-GENE-141216-478]	0.04	-4.64871	0.00904951	1	yes	down	4.01	0.62	0.66	0	0.18	0	1.76333	0.06
ENSDARG00000098651	si:dkey-21e2.7	si:dkey-21e2.7 [Source:ZFIN;Acc:ZDB-GENE-050208-378]	0.051	-4.29876	9.422e-05	0.0483272	yes	down	15.62	229.88	15.04	3.03	1.62	1.49	86.8467	2.04667
ENSDARG00000098663	fgf19	fibroblast growth factor 19 [Source:ZFIN;Acc:ZDB-GENE-030729-32]	5.166	2.36891	0.0485334	0.999934	yes	up	1.6	0	0.2	1.76	0.82	2.59	0.6	1.72333
ENSDARG00000098730	en1b	engrailed homeobox 1b [Source:ZFIN;Acc:ZDB-GENE-980526-6]	0.055	-4.18116	0.0218732	1	yes	down	0.54	0.22	0.17	0	0	0.07	0.31	0.0233333
ENSDARG00000098923	zgc:173577	zgc:173577 [Source:ZFIN;Acc:ZDB-GENE-071004-55]	0.221	-2.17548	0.0218046	0.968964	yes	down	28.9	1.53	8.25	0.89	6.89	0.9	12.8933	2.89333
ENSDARG00000098940	BX323855.1	-	0.228	-2.13049	0.0326687	0.999934	yes	down	1.71	0.97	1.03	0.34	0.51	0	1.23667	0.283333
ENSDARG00000098951	BX957297.1	-	0.124	-3.00691	0.000494237	0.13404	yes	down	36.32	4.37	13.08	0.96	5.37	0.66	17.9233	2.33
ENSDARG00000098965	si:ch211-9d9.7	si:ch211-9d9.7 [Source:ZFIN;Acc:ZDB-GENE-060503-422]	0.122	-3.0345	0.00261215	0.385387	yes	down	1.57	11.88	1.84	0.42	0.34	0.52	5.09667	0.426667
ENSDARG00000099023	CABZ01034698.1	SLAM family member 9-like [Source:NCBI gene;Acc:100536572]	0.117	-3.09214	0.0408869	1	yes	down	0.4	5.46	0.07	0	0.11	0	1.97667	0.0366667
ENSDARG00000099070	FP074867.1	-	0.09	-3.46858	0.00197355	0.343974	yes	down	4.8	0.46	1.83	0	0.26	0.24	2.36333	0.166667
ENSDARG00000099117	si:dkey-33i11.4	si:dkey-33i11.4 [Source:NCBI gene;Acc:569335]	11.684	3.54641	0.010098	0.735061	yes	up	0.58	0.83	0	5.83	0	2.8	0.47	2.87667
ENSDARG00000099134	zgc:195356	zgc:195356 [Source:ZFIN;Acc:ZDB-LINCRNAG-030131-6619]	0.29	-1.78679	0.0446347	0.999934	yes	down	3.29	1.6	1.16	0.47	0.82	0.22	2.01667	0.503333
ENSDARG00000099365	evx1	even-skipped homeobox 1 [Source:ZFIN;Acc:ZDB-GENE-980526-364]	0.213	-2.23435	0.0128374	0.807025	yes	down	16.22	0.92	4.99	0.28	8.06	0.17	7.37667	2.83667
ENSDARG00000099399	thrsp	thyroid hormone responsive [Source:ZFIN;Acc:ZDB-GENE-081022-19]	18.254	4.19017	0.00179696	0.331396	yes	up	7.28	0.2	22.97	500.23	3.6	79.8	10.15	194.543
ENSDARG00000099419	CABZ01025780.1	-	0.202	-2.30727	0.00977692	0.73014	yes	down	20.57	2.17	8.01	2.43	0.27	1.1	10.25	1.26667
ENSDARG00000099485	m1ap	meiosis 1 associated protein [Source:ZFIN;Acc:ZDB-GENE-070410-19]	7.893	2.98056	0.0391125	0.999934	yes	up	0	0	0.07	0.43	0.24	0.11	0.0233333	0.26
ENSDARG00000099539	dicp2.2	diverse immunoglobulin domain-containing protein 2.2 [Source:ZFIN;Acc:ZDB-GENE-120306-17]	0.071	-3.81146	0.000777751	0.17694	yes	down	2.24	0.86	0.35	0.09	0	0.16	1.15	0.0833333
ENSDARG00000099543	CR388156.1	-	0.216	-2.21349	0.037157	0.999934	yes	down	27.28	1.96	5.6	0.38	8.22	0.46	11.6133	3.02
ENSDARG00000099558	NPC1L1	NPC1-like 1 [Source:NCBI gene;Acc:100616532]	2.554	1.35271	0.0457748	0.999934	yes	up	4.09	6.26	1.09	8.21	9.18	4.28	3.81333	7.22333
ENSDARG00000099561	BX088603.1	-	7.872	2.9768	0.0146871	0.836194	yes	up	0.05	0.21	0.3	0.36	0.34	2.29	0.186667	0.996667
ENSDARG00000099599	pigrl2.3	polymeric immunoglobulin receptor-like 2.3 [Source:ZFIN;Acc:ZDB-GENE-150409-2]	0.109	-3.20026	0.000493956	0.13404	yes	down	374.4	33.55	50.75	3.23	35.3	3.72	152.9	14.0833
ENSDARG00000099642	dcun1d1	DCN1, defective in cullin neddylation 1, domain containing 1 (S. cerevisiae) [Source:ZFIN;Acc:ZDB-GENE-030131-5443]	0.322	-1.63587	0.0225392	0.981447	yes	down	115.55	29.52	46.53	8.83	29.26	13.5	63.8667	17.1967
ENSDARG00000099678	BX569789.1	GTPase IMAP family member 4-like [Source:NCBI gene;Acc:571582]	0.067	-3.89863	0.000805556	0.17694	yes	down	5.55	0.42	0.75	0.11	0.31	0	2.24	0.14
ENSDARG00000099715	si:dkey-152b24.7	si:dkey-152b24.7 [Source:ZFIN;Acc:ZDB-GENE-100921-77]	0.231	-2.11123	0.0163866	0.873415	yes	down	48.9	3.81	6.94	1.49	8.63	1.78	19.8833	3.96667
ENSDARG00000099956	CT955967.1	-	0.09	-3.46674	0.0285542	0.999934	yes	down	1.59	0.25	1.58	0.28	0	0	1.14	0.0933333
ENSDARG00000099961	bnip3	BCL2 interacting protein 3 [Source:ZFIN;Acc:ZDB-GENE-030131-8060]	3.193	1.67506	0.0216707	0.968964	yes	up	0.91	0.51	0.43	2.56	1.5	0.68	0.616667	1.58
ENSDARG00000099963	si:dkey-27n6.1	si:dkey-27n6.1 [Source:ZFIN;Acc:ZDB-GENE-041014-40]	4.153	2.05408	0.0163096	0.873415	yes	up	0.61	0.29	0.1	0.7	0.96	0.99	0.333333	0.883333
ENSDARG00000099964	BX005073.2	-	0.049	-4.35046	0.00718113	0.63978	yes	down	2.94	0.45	1.3	0	0.07	0	1.56333	0.0233333
ENSDARG00000099981	si:ch1073-228h2.2	si:ch1073-228h2.2 [Source:ZFIN;Acc:ZDB-GENE-141216-371]	0.222	-2.17116	0.0165042	0.876438	yes	down	68.78	6.52	17.83	1.67	17.14	2.12	31.0433	6.97667
ENSDARG00000100188	rnps1	RNA binding protein with serine rich domain 1 [Source:HGNC Symbol;Acc:HGNC:10080]	0.132	-2.92076	0.00813362	0.680968	yes	down	3.27	7.3	0.38	0	0.85	0.31	3.65	0.386667
ENSDARG00000100219	si:dkey-264f17.1	si:dkey-264f17.1 [Source:ZFIN;Acc:ZDB-GENE-110913-6]	3.615	1.85388	0.0221037	0.977547	yes	up	1.87	0.74	0.16	0.66	1.55	2.98	0.923333	1.73
ENSDARG00000100312	hoxa13a	homeobox A13a [Source:NCBI gene;Acc:570239]	6.497	2.69976	0.0277827	0.999934	yes	up	0.3	0	0.13	1.14	0.18	0.62	0.143333	0.646667
ENSDARG00000100332	CABZ01084942.1	-	4.29	2.10087	0.0437975	0.999934	yes	up	0.1	0.03	0.07	0.32	0.4	0.08	0.0666667	0.266667
ENSDARG00000100363	dcun1d5	DCN1, defective in cullin neddylation 1, domain containing 5 (S. cerevisiae) [Source:ZFIN;Acc:ZDB-GENE-040426-2603]	0.361	-1.46846	0.0474268	0.999934	yes	down	110.1	34.07	55.59	7.91	54.2	9.83	66.5867	23.98
ENSDARG00000100430	CU634008.1	-	0.037	-4.73754	0.00273243	0.396412	yes	down	17.25	0.13	2.14	0	2.19	0	6.50667	0.73
ENSDARG00000100480	si:ch73-364h19.2	si:ch73-364h19.2 [Source:ZFIN;Acc:ZDB-GENE-131119-21]	8.85	3.14576	0.0114081	0.770652	yes	up	0.3	0.04	0	0.37	1.97	0.29	0.113333	0.876667
ENSDARG00000100535	ecm1a	extracellular matrix protein 1a [Source:ZFIN;Acc:ZDB-GENE-121204-1]	0.007	-7.22983	4.22386e-13	7.78964e-09	yes	down	69.74	28.06	119.46	1.11	0.27	0.08	72.42	0.486667
ENSDARG00000100558	slbp	stem-loop binding protein [Source:ZFIN;Acc:ZDB-GENE-030131-9686]	0.254	-1.97896	0.0134385	0.81963	yes	down	457.57	53.49	133.1	16.48	103.18	27.98	214.72	49.2133
ENSDARG00000100560	zfpm2b	zinc finger protein, FOG family member 2b [Source:ZFIN;Acc:ZDB-GENE-060130-5]	0.148	-2.76034	0.0010062	0.208499	yes	down	1.47	0.55	0.37	0.1	0.08	0.06	0.796667	0.08
ENSDARG00000100686	si:ch211-241b2.4	si:ch211-241b2.4 [Source:ZFIN;Acc:ZDB-GENE-081104-191]	0.261	-1.94029	0.0469224	0.999934	yes	down	182.81	15.73	43.25	2.6	60.07	5.19	80.5967	22.62
ENSDARG00000100721	si:ch211-175l6.2	si:ch211-175l6.2 [Source:ZFIN;Acc:ZDB-GENE-060503-108]	3.71	1.89138	0.0426891	0.999934	yes	up	0.41	0.64	1.63	1.89	1.73	1.59	0.893333	1.73667
ENSDARG00000100781	col28a2b	collagen, type XXVIII, alpha 2b [Source:ZFIN;Acc:ZDB-GENE-130530-762]	0.16	-2.64748	0.0102745	0.735061	yes	down	4.17	0.51	0.52	0.05	0.74	0.05	1.73333	0.28
ENSDARG00000100828	CU929150.2	phospholipid scramblase 2-like [Source:NCBI gene;Acc:100536708]	45.152	5.49673	0.027662	1	yes	up	0	0	0	0	2.09	0	0	0.696667
ENSDARG00000100834	FP016208.2	-	0.194	-2.36752	0.03881	0.999934	yes	down	11.99	2.21	0.36	0.31	2.62	0.06	4.85333	0.996667
ENSDARG00000100939	CABZ01117603.1	T-lymphocyte surface antigen Ly-9-like [Source:NCBI gene;Acc:103909724]	0.173	-2.53131	0.0182713	0.912476	yes	down	0.32	0.71	0.36	0.08	0.03	0.07	0.463333	0.06
ENSDARG00000100964	si:ch211-57b15.2	si:ch211-57b15.2 [Source:ZFIN;Acc:ZDB-GENE-141219-31]	0.166	-2.59053	0.0110588	0.758164	yes	down	5.52	0.72	1	0.35	0.64	0.21	2.41333	0.4
ENSDARG00000101085	ss18l2	ss18, like 2 [Source:ZFIN;Acc:ZDB-GENE-050417-268]	0.372	-1.42647	0.0471357	0.999934	yes	down	126.67	31.91	36.18	10.21	31.62	15.39	64.92	19.0733
ENSDARG00000101189	CR589947.2	-	0.254	-1.97993	0.0496507	0.999934	yes	down	0.23	0.31	0.64	0.17	0.04	0.05	0.393333	0.0866667
ENSDARG00000101271	si:ch211-227n13.3	si:ch211-227n13.3 [Source:ZFIN;Acc:ZDB-GENE-141222-2]	0.327	-1.61051	0.0462743	0.999934	yes	down	16.39	8.93	17.81	1.67	14.53	1.28	14.3767	5.82667
ENSDARG00000101300	ssna1	Sjogren syndrome nuclear autoantigen 1 [Source:ZFIN;Acc:ZDB-GENE-081104-255]	0.357	-1.48706	0.044603	0.999934	yes	down	66.23	19.54	36.58	5.98	31.6	6.21	40.7833	14.5967
ENSDARG00000101319	si:ch73-299h12.6	si:ch73-299h12.6 [Source:ZFIN;Acc:ZDB-GENE-081031-44]	0.33	-1.60063	0.0455614	0.999934	yes	down	88.28	12.46	32.55	5	23.77	9.08	44.43	12.6167
ENSDARG00000101320	si:dkey-50i6.5	si:dkey-50i6.5 [Source:ZFIN;Acc:ZDB-GENE-081031-53]	4.837	2.27417	0.0157912	0.858414	yes	up	0.11	0.14	0.15	0.75	0.4	0.37	0.133333	0.506667
ENSDARG00000101330	CR382300.4	-	0.158	-2.66072	0.0259574	0.999934	yes	down	6.62	1.17	2.42	0.24	1.55	0	3.40333	0.596667
ENSDARG00000101374	si:dkey-11n14.1	si:dkey-11n14.1 [Source:ZFIN;Acc:ZDB-GENE-060503-332]	13.898	3.79684	7.7299e-05	0.0452	yes	up	1.14	1.42	1.27	6.57	3.7	16.5	1.27667	8.92333
ENSDARG00000101472	pop4	POP4 homolog, ribonuclease P/MRP subunit [Source:ZFIN;Acc:ZDB-GENE-050522-505]	0.254	-1.9777	0.0223574	0.981447	yes	down	353.88	35.19	93.64	9.52	83.94	19.76	160.903	37.74
ENSDARG00000101508	nr6a1a	nuclear receptor subfamily 6, group A, member 1a [Source:NCBI gene;Acc:30506]	0.136	-2.87665	0.0368838	0.999934	yes	down	10.39	0.78	3.28	0	2.25	0	4.81667	0.75
ENSDARG00000101557	scarb1	scavenger receptor class B, member 1 [Source:ZFIN;Acc:ZDB-GENE-031126-1]	3.029	1.59883	0.0216583	0.968964	yes	up	46.55	42.39	8.5	39.84	222.16	16.75	32.48	92.9167
ENSDARG00000101565	CU468917.1	-	4.519	2.17586	0.0414798	0.999934	yes	up	0.68	6.24	0.19	4.78	0.68	6.68	2.37	4.04667
ENSDARG00000101577	si:ch211-172l8.4	si:ch211-172l8.4 [Source:ZFIN;Acc:ZDB-GENE-131127-224]	5.376	2.42644	0.0284906	0.999934	yes	up	0.04	0.7	0.53	2.6	0.46	1.85	0.423333	1.63667
ENSDARG00000101629	CABZ01079192.1	sucrase-isomaltase (alpha-glucosidase) [Source:NCBI gene;Acc:100148922]	3.274	1.71086	0.0102799	0.735061	yes	up	62.95	95.81	53.97	266.36	166.89	116.21	70.91	183.153
ENSDARG00000101696	zgc:158316	zgc:158316 [Source:ZFIN;Acc:ZDB-GENE-061215-98]	3.393	1.76268	0.0339778	0.999934	yes	up	1.3	0.57	0.24	1.57	4.99	0.33	0.703333	2.29667
ENSDARG00000101807	si:ch211-120c15.3	si:ch211-120c15.3 [Source:ZFIN;Acc:ZDB-GENE-110913-99]	5.398	2.43251	0.01196	0.788479	yes	up	0.25	0.31	0.32	0.87	0.35	1.85	0.293333	1.02333
ENSDARG00000101818	BX294178.1	-	0.06	-4.06187	0.027676	1	yes	down	0.12	0.17	0.1	0	0	0.01	0.13	0.00333333
ENSDARG00000102054	CR848705.1	-	0.143	-2.80938	0.0332933	0.999934	yes	down	6.2	0.13	0.91	0	0.75	0.17	2.41333	0.306667
ENSDARG00000102162	BX005043.1	-	0.109	-3.20075	0.0238988	0.985997	yes	down	44.86	3.62	2.54	1.83	3.14	0	17.0067	1.65667
ENSDARG00000102175	hamp	hepcidin antimicrobial peptide [Source:NCBI gene;Acc:402837]	6.942	2.79539	0.0143961	0.836194	yes	up	7.04	2.48	28.3	214.88	8.39	42.55	12.6067	88.6067
ENSDARG00000102261	RSPH1	radial spoke head component 1 [Source:NCBI gene;Acc:100003444]	0.158	-2.65815	0.0197157	0.944405	yes	down	2.61	1.27	1.75	0.11	0.58	0.18	1.87667	0.29
ENSDARG00000102264	trim35-22	tripartite motif containing 35-22 [Source:ZFIN;Acc:ZDB-GENE-060503-201]	7.938	2.9887	0.0123007	0.798123	yes	up	0.08	0	0.18	0.8	0.96	0.4	0.0866667	0.72
ENSDARG00000102266	isg20l2	interferon stimulated exonuclease gene 20-like 2 [Source:ZFIN;Acc:ZDB-GENE-070928-8]	0.344	-1.53999	0.0399674	0.999934	yes	down	36.67	5.55	12.01	2.76	9.55	3.48	18.0767	5.26333
ENSDARG00000102426	zgc:165519	zgc:165519 [Source:ZFIN;Acc:ZDB-GENE-070620-12]	0.136	-2.87972	0.00508717	0.512665	yes	down	14.44	1.73	4.28	0.06	2.61	0.32	6.81667	0.996667
ENSDARG00000102612	slc15a4	solute carrier family 15 member 4 [Source:ZFIN;Acc:ZDB-GENE-040426-1047]	3.477	1.79787	0.0198782	0.949724	yes	up	2.51	1.81	3.22	6.64	5.83	12.33	2.51333	8.26667
ENSDARG00000102720	zgc:123284	zgc:123284 [Source:ZFIN;Acc:ZDB-GENE-051113-92]	9.369	3.22786	0.000147418	0.0566394	yes	up	7.93	34.77	12.95	159.61	49.08	140	18.55	116.23
ENSDARG00000102986	csf1ra	colony stimulating factor 1 receptor, a [Source:NCBI gene;Acc:64274]	0.325	-1.6231	0.0362944	0.999934	yes	down	2.12	1.14	0.31	0.27	0.44	0.16	1.19	0.29
ENSDARG00000103019	gstp2	glutathione S-transferase pi 2 [Source:ZFIN;Acc:ZDB-GENE-050601-1]	0.257	-1.96138	0.0446513	0.999934	yes	down	3.73	110.38	10.09	5.61	12.54	6.22	41.4	8.12333
ENSDARG00000103154	si:ch73-144l3.1	si:ch73-144l3.1 [Source:ZFIN;Acc:ZDB-GENE-131119-96]	3.8	1.92609	0.0267516	0.999934	yes	up	3.63	10.34	9.49	25.85	9.23	34.49	7.82	23.19
ENSDARG00000103201	CT583728.5	-	0.001	-9.49798	1.34583e-11	8.27326e-08	yes	down	73.64	35.42	25.72	0	0	0	44.9267	0
ENSDARG00000103205	si:ch211-161f7.2	si:ch211-161f7.2 [Source:ZFIN;Acc:ZDB-GENE-141212-384]	0.133	-2.90952	0.00470962	0.493493	yes	down	26.47	1.24	6.1	0.25	4.4	0.27	11.27	1.64
ENSDARG00000103264	si:dkey-25g12.4	si:dkey-25g12.4 [Source:ZFIN;Acc:ZDB-GENE-160113-73]	0.131	-2.93287	0.040728	1	yes	down	6.36	0.19	2.3	0.12	0.35	0	2.95	0.156667
ENSDARG00000103351	FP102192.2	-	4.531	2.17979	0.034797	0.999934	yes	up	0.14	0.21	0.06	0.38	0.07	0.67	0.136667	0.373333
ENSDARG00000103367	si:ch211-127m7.2	si:ch211-127m7.2 [Source:ZFIN;Acc:ZDB-GENE-141212-148]	0.245	-2.03171	0.0244009	0.995579	yes	down	69.71	3.82	19.39	2.64	14	3.83	30.9733	6.82333
ENSDARG00000103466	ccl35.1	chemokine (C-C motif) ligand 35, duplicate 1 [Source:ZFIN;Acc:ZDB-GENE-081022-33]	0.363	-1.46373	0.0333485	0.999934	yes	down	22.35	29.6	14.67	7.46	5.1	5.21	22.2067	5.92333
ENSDARG00000103472	nedd8l	NEDD8 ubiquitin like modifier, like [Source:ZFIN;Acc:ZDB-GENE-040718-295]	0.355	-1.49409	0.0431496	0.999934	yes	down	305.76	65.82	100.83	22.89	71.01	38.7	157.47	44.2
ENSDARG00000103477	si:ch211-255f4.5	si:ch211-255f4.5 [Source:ZFIN;Acc:ZDB-GENE-050208-469]	0.284	-1.81711	0.0352141	0.999934	yes	down	133.72	13.27	26.77	3.99	28.88	6.24	57.92	13.0367
ENSDARG00000103521	capsla	calcyphosine-like a [Source:ZFIN;Acc:ZDB-GENE-030131-7291]	0.103	-3.27835	0.0055469	0.548008	yes	down	6.73	0.39	8.31	0.13	0.11	0.22	5.14333	0.153333
ENSDARG00000103635	CT583728.7	-	0.105	-3.24781	1.49284e-05	0.0156302	yes	down	128.59	48.97	94.28	4.25	17.33	6.31	90.6133	9.29667
ENSDARG00000103642	pglyrp6	peptidoglycan recognition protein 6 [Source:ZFIN;Acc:ZDB-GENE-071227-2]	8.306	3.05418	0.00301751	0.403253	yes	up	147.5	4.59	15.84	671.99	160.32	100.73	55.9767	311.013
ENSDARG00000103666	dapk2b	death-associated protein kinase 2b [Source:ZFIN;Acc:ZDB-GENE-060810-178]	0.132	-2.92393	0.0029897	0.402453	yes	down	104.77	4.98	29.46	1.07	16.23	1.97	46.4033	6.42333
ENSDARG00000103843	spag8	sperm associated antigen 8 [Source:ZFIN;Acc:ZDB-GENE-170411-2]	0.115	-3.11975	0.0490524	0.999934	yes	down	1.72	0	0.97	0	0.3	0.05	0.896667	0.116667
ENSDARG00000103898	CT737210.1	-	42.539	5.41072	0.00952526	1	yes	up	0	0	0	0.07	0.36	0.62	0	0.35
ENSDARG00000103967	CU062501.2	-	0.169	-2.56229	0.0498207	0.999934	yes	down	8.24	0.19	2.49	0.14	1.99	0	3.64	0.71
ENSDARG00000104114	kmt5ab	lysine methyltransferase 5Ab [Source:ZFIN;Acc:ZDB-GENE-071004-17]	0.263	-1.92495	0.0407189	0.999934	yes	down	177.83	24.23	80.12	4.34	78.29	6.43	94.06	29.6867
ENSDARG00000104172	diabloa	diablo, IAP-binding mitochondrial protein a [Source:ZFIN;Acc:ZDB-GENE-040426-1303]	4.297	2.10341	0.0327502	0.999934	yes	up	31.69	8.49	79.17	95.1	85.15	249.44	39.7833	143.23
ENSDARG00000104185	AL831726.2	uncharacterized LOC101882696 [Source:NCBI gene;Acc:101882696]	0.092	-3.43459	3.06352e-05	0.0232419	yes	down	7.11	11.65	5.27	0.88	0.22	0.37	8.01	0.49
ENSDARG00000104256	bco1	beta-carotene oxygenase 1 [Source:ZFIN;Acc:ZDB-GENE-010508-1]	3.144	1.65263	0.0475067	0.999934	yes	up	11.69	45.38	17.33	56.76	25.92	70.36	24.8	51.0133
ENSDARG00000104390	sumo2a	small ubiquitin like modifier 2a [Source:ZFIN;Acc:ZDB-GENE-120215-155]	0.2	-2.31968	0.0204253	0.956448	yes	down	431.24	30.42	83.68	6.36	91.47	8.99	181.78	35.6067
ENSDARG00000104488	si:ch73-299h12.9	si:ch73-299h12.9 [Source:ZFIN;Acc:ZDB-GENE-081031-87]	0.291	-1.78294	0.040673	0.999934	yes	down	50.65	3.84	8.15	2.62	8.46	3.21	20.88	4.76333
ENSDARG00000104576		si:ch211-152c8.5 [Source:ZFIN;Acc:ZDB-GENE-030131-5764]	5.069	2.34182	0.0134214	0.81963	yes	up	5.48	0.16	2.82	14.99	12.09	8	2.82	11.6933
ENSDARG00000104593	cyp2k18	cytochrome P450, family 2, subfamily K, polypeptide 18 [Source:ZFIN;Acc:ZDB-GENE-040426-1584]	3.315	1.72895	0.0262806	0.999934	yes	up	5.6	5.77	9.76	20.47	15.23	21.43	7.04333	19.0433
ENSDARG00000104600	CABZ01070527.1	-	3.998	1.99937	0.0448402	0.999934	yes	up	0.09	0.43	0.31	39.59	2.52	0.77	0.276667	14.2933
ENSDARG00000104829	zgc:112146	zgc:112146 [Source:ZFIN;Acc:ZDB-GENE-050417-237]	2.925	1.54867	0.0413145	0.999934	yes	up	10.08	6.86	8.02	16.16	12.76	22.88	8.32	17.2667
ENSDARG00000104895	BX004857.1	-	113.718	6.82932	0.00776774	0.67572	yes	up	0.07	0.06	0	8.29	0	0.47	0.0433333	2.92
ENSDARG00000104899	CR931813.2	-	14.154	3.8231	0.000118611	0.0502259	yes	up	0.07	0.67	0.25	0.76	2.48	1.6	0.33	1.61333
ENSDARG00000104919	si:ch211-153b23.3	si:ch211-153b23.3 [Source:ZFIN;Acc:ZDB-GENE-141216-408]	11.841	3.56574	8.58379e-05	0.0465595	yes	up	0.17	0.58	0.05	3.33	4.6	0.35	0.266667	2.76
ENSDARG00000104985	zgc:110249	zgc:110249 [Source:ZFIN;Acc:ZDB-GENE-050522-331]	0.298	-1.74571	0.0142763	0.836194	yes	down	83.26	12.36	21.27	5.32	15.36	4.26	38.9633	8.31333
ENSDARG00000105091	zgc:174944	zgc:174944 [Source:ZFIN;Acc:ZDB-GENE-080207-2]	3.685	1.88164	0.00507219	0.512665	yes	up	3.43	4.5	2.14	12.37	6.9	5.49	3.35667	8.25333
ENSDARG00000105141	FO704635.1	NACHT, LRR and PYD domains-containing protein 3 [Source:NCBI gene;Acc:103910107]	3.016	1.5927	0.0360212	0.999934	yes	up	0.63	0.95	0.37	1.94	13.21	1.35	0.65	5.5
ENSDARG00000105176	zgc:174890	zgc:174890 [Source:ZFIN;Acc:ZDB-GENE-030131-6213]	0.182	-2.45994	0.0370658	0.999934	yes	down	2.4	0.17	1.28	0.19	0.54	0	1.28333	0.243333
ENSDARG00000105375	si:ch211-285c6.5	si:ch211-285c6.5 [Source:ZFIN;Acc:ZDB-GENE-160113-125]	10.588	3.40434	0.011022	0.758164	yes	up	0.09	0.02	1.41	5.47	0.39	9.13	0.506667	4.99667
ENSDARG00000105406	FP236789.2	-	0.231	-2.11338	0.011574	0.774968	yes	down	8.72	2.12	3.64	0.66	1.59	0.31	4.82667	0.853333
ENSDARG00000105439	CU459186.7	-	0.362	-1.46688	0.0384208	0.999934	yes	down	16.24	5.59	6.37	1.72	0.84	1.31	9.4	1.29
ENSDARG00000105450	si:ch211-63p21.1	si:ch211-63p21.1 [Source:ZFIN;Acc:ZDB-GENE-141216-443]	4.313	2.10861	0.0430305	0.999934	yes	up	0.03	0.03	0.02	0.19	0.03	0.03	0.0266667	0.0833333
ENSDARG00000105510	CU466278.2	-	0.096	-3.37705	4.95828e-05	0.0338669	yes	down	2.95	4.77	0.74	0.48	0.21	0.52	2.82	0.403333
ENSDARG00000105542	AL929307.1	-	0.114	-3.13055	0.00877795	0.691174	yes	down	5	0.54	1.09	0	0.36	0.22	2.21	0.193333
ENSDARG00000105655	BX571811.2	-	8.151	3.02704	0.011598	0.774968	yes	up	0.07	0.12	0.54	1.4	1.09	2.28	0.243333	1.59
ENSDARG00000105674	ms4a17a.2	membrane-spanning 4-domains, subfamily A, member 17a.2 [Source:ZFIN;Acc:ZDB-GENE-070705-367]	10.279	3.36163	0.0173504	0.891264	yes	up	0.22	0.13	0	1.8	0.58	0.18	0.116667	0.853333
ENSDARG00000105780	CR318600.3	-	5.984	2.58109	0.0394123	0.999934	yes	up	0.42	0	3.2	3.59	3.05	11.85	1.20667	6.16333
ENSDARG00000105827	or126-5	odorant receptor, family E, subfamily 126, member 5 [Source:ZFIN;Acc:ZDB-GENE-070806-103]	0.153	-2.70898	0.00700697	0.627294	yes	down	0.87	0.18	0.29	0.04	0.15	0.01	0.446667	0.0666667
ENSDARG00000105834	znf971	zinc finger protein 971 [Source:ZFIN;Acc:ZDB-GENE-050306-52]	0.291	-1.78222	0.0241454	0.987519	yes	down	5.22	1.35	3.68	0.51	1.82	0.46	3.41667	0.93
ENSDARG00000106565	CABZ01066720.1	-	0.154	-2.69702	0.00187316	0.338674	yes	down	38.26	2.39	10.47	1.28	4.41	1.18	17.04	2.29
ENSDARG00000106724	CU655961.3	-	0.177	-2.50224	0.0101247	0.735061	yes	down	72.5	6.77	30.36	0.81	19.58	1.91	36.5433	7.43333
ENSDARG00000107534	erich2	glutamate-rich 2 [Source:ZFIN;Acc:ZDB-GENE-131231-2]	0.267	-1.90284	0.034328	0.999934	yes	down	2.95	0.74	1.67	0.54	0.55	0.19	1.78667	0.426667
ENSDARG00000108395	BX322587.2	SLAM family member 6-like [Source:NCBI gene;Acc:103909535]	0.178	-2.4932	0.0231253	0.984035	yes	down	0.62	0.7	0.19	0.07	0.13	0.02	0.503333	0.0733333
ENSDARG00000108432	CR385077.1	-	26.503	4.72808	0.00347925	0.415084	yes	up	0	0.19	0	2.21	0.92	0.39	0.0633333	1.17333
ENSDARG00000108525	CR749167.2	-	55.617	5.79746	0.00346558	1	yes	up	0	0	0	0.16	0.01	0.04	0	0.07
ENSDARG00000108812	zgc:113886	zgc:113886 [Source:ZFIN;Acc:ZDB-GENE-050913-91]	0.146	-2.77667	0.00901515	0.703483	yes	down	396.38	20.74	89.32	1.88	75.88	4.72	168.813	27.4933
ENSDARG00000108937	FO704750.1	mitochondrial fission factor-like [Source:NCBI gene;Acc:100000713]	3.588	1.84309	0.0196718	0.944405	yes	up	1.1	1.59	0.51	4.94	2.49	1.51	1.06667	2.98
ENSDARG00000108953	si:ch211-283g2.2	si:ch211-283g2.2 [Source:ZFIN;Acc:ZDB-GENE-060526-151]	0.186	-2.4228	0.0133602	0.81963	yes	down	1.43	4.11	6.52	1.06	0.58	0.44	4.02	0.693333
ENSDARG00000109109	FO393424.2	uncharacterized LOC103909545 [Source:NCBI gene;Acc:103909545]	5.131	2.35921	0.0200872	0.952308	yes	up	0.43	0.35	0.29	0.93	0.38	1.9	0.356667	1.07
ENSDARG00000109301	nitr6b	novel immune-type receptor 6b [Source:ZFIN;Acc:ZDB-GENE-041001-10]	0.336	-1.57317	0.033258	0.999934	yes	down	5.33	9.04	5.28	2.73	2.6	0.74	6.55	2.02333
ENSDARG00000109390	si:ch211-66i15.5	si:ch211-66i15.5 [Source:ZFIN;Acc:ZDB-GENE-090313-122]	19.321	4.27207	7.3984e-06	0.00909608	yes	up	1.17	7.59	1.51	43.37	11.33	57.3	3.42333	37.3333
ENSDARG00000109433	FP102120.2	-	0.077	-3.70711	0.0320152	1	yes	down	80.36	65.25	133.43	4.59	25.88	0	93.0133	10.1567
ENSDARG00000109643		transmembrane protein 235 [Source:HGNC Symbol;Acc:HGNC:27563]	0.067	-3.90342	9.74495e-05	0.0483272	yes	down	112.47	3	15.93	0.32	1.81	0.84	43.8	0.99
ENSDARG00000109646	si:ch211-153a8.4	si:ch211-153a8.4 [Source:ZFIN;Acc:ZDB-GENE-030131-6830]	0.285	-1.80966	0.0138209	0.83296	yes	down	35.23	5.47	11.19	1.48	8.95	1.55	17.2967	3.99333
ENSDARG00000109963	TCERG1L	transcription elongation regulator 1 like [Source:NCBI gene;Acc:110437752]	0.168	-2.56941	0.0400595	0.999934	yes	down	5.9	0.67	0.28	0.09	0.79	0	2.28333	0.293333
ENSDARG00000110315	CT583728.11	-	0.132	-2.92595	0.000790656	0.17694	yes	down	208.33	79.08	93.81	6.92	51.03	1.46	127.073	19.8033
ENSDARG00000110428	CABZ01072614.1	-	0.256	-1.96582	0.0266882	0.999934	yes	down	169.52	63.93	76.33	0.86	12.2	18.2	103.26	10.42
ENSDARG00000110634	CABZ01061508.1	-	0.128	-2.96062	0.000993823	0.208274	yes	down	9.8	0.7	5.06	0.06	0.41	0.58	5.18667	0.35
ENSDARG00000111064	BX469912.8	-	0.124	-3.01709	0.0283008	0.999934	yes	down	10.35	6.52	16.44	2.04	0	1.61	11.1033	1.21667
ENSDARG00000111095	BX000700.9	-	0.122	-3.03981	0.00854714	0.686038	yes	down	26.34	13.68	21.94	0	4.02	2.77	20.6533	2.26333
ENSDARG00000111211	AL844518.1	family with sequence similarity 216 member A [Source:NCBI gene;Acc:100150820]	0.203	-2.29972	0.0147361	0.836194	yes	down	28.91	1.8	6.05	0.62	5.81	0.75	12.2533	2.39333
ENSDARG00000111237	CT583728.13	-	0.135	-2.88945	0.000117123	0.0502259	yes	down	283.55	81.23	96.07	6.72	47.21	7.82	153.617	20.5833
ENSDARG00000111290	ERG28	ergosterol biosynthesis 28 homolog [Source:NCBI gene;Acc:565132]	7.35	2.87765	0.0444801	1	yes	up	0.15	0.13	0	0.88	0.13	0.28	0.0933333	0.43
ENSDARG00000111491	MFAP4	microfibril-associated glycoprotein 4-like [Source:NCBI gene;Acc:566119]	0.017	-5.90335	4.83064e-12	4.45434e-08	yes	down	55.57	20.82	5.03	0.21	0.25	0.34	27.14	0.266667
ENSDARG00000111709	CR388189.6	-	0.134	-2.89465	0.0362489	0.999934	yes	down	35.4	3.76	7.6	0	16.48	0	15.5867	5.49333
ENSDARG00000111835	BX649479.1	-	0.032	-4.97802	0.0128154	1	yes	down	2237.45	0	0	0	0	0	745.817	0
ENSDARG00000111916	CABZ01050105.2	histone deacetylase complex subunit SAP30L-like [Source:NCBI gene;Acc:103910016]	19.645	4.29609	0.00182536	0.3333	yes	up	0	0	0.76	3.31	7.99	3.44	0.253333	4.91333
ENSDARG00000112021	si:dkey-4c23.4	si:dkey-4c23.4 [Source:ZFIN;Acc:ZDB-GENE-050208-749]	0.032	-4.97143	0.0291631	1	yes	down	3.41	0.39	0	0	0	0	1.26667	0
ENSDARG00000112040	CR774179.5	-	4.029	2.01049	0.0231558	0.984035	yes	up	0.2	0.17	0.35	1.48	0.45	0.56	0.24	0.83
ENSDARG00000112047	CT583728.14	-	0.246	-2.02333	0.0262595	0.999934	yes	down	4.75	5.25	11.17	2.73	0.74	1.15	7.05667	1.54
ENSDARG00000112275	AL935186.7	-	0.154	-2.69818	0.00324822	0.410299	yes	down	69.02	27.27	39.18	3.86	17.42	1.19	45.1567	7.49
ENSDARG00000112759	si:ch211-122l24.6	si:ch211-122l24.6 [Source:ZFIN;Acc:ZDB-GENE-070912-34]	0.126	-2.9935	0.0150896	0.840734	yes	down	1.21	0.05	0.38	0	0.17	0.03	0.546667	0.0666667
ENSDARG00000112862	CU182107.2	-	6.257	2.64544	0.00937059	0.71926	yes	up	0.06	2.25	0.06	1.53	4.77	0.49	0.79	2.26333
ENSDARG00000112907	CR450764.9	-	0.044	-4.50306	0.0403798	1	yes	down	1.78	3.48	6.41	0	0	0	3.89	0
ENSDARG00000113027	BX005073.3	-	0.121	-3.05283	0.0457375	0.999934	yes	down	1.01	0.27	4.09	0	0	0.38	1.79	0.126667
ENSDARG00000113274	AL929536.3	-	5.685	2.50714	0.0196715	0.944405	yes	up	0.7	0.42	0.37	2.27	0.77	2.4	0.496667	1.81333
ENSDARG00000113671	AL935186.9	-	0.154	-2.69818	0.00324822	0.410299	yes	down	69.02	27.27	39.18	3.86	17.42	1.19	45.1567	7.49
ENSDARG00000113893	si:dkey-30g5.1	si:dkey-30g5.1 [Source:ZFIN;Acc:ZDB-GENE-091116-100]	14.21	3.82888	0.0452559	1	yes	up	0.2	0	0	0.29	0.13	0.95	0.0666667	0.456667
ENSDARG00000114181	BX005399.7	E3 ubiquitin-protein ligase RBBP6-like [Source:NCBI gene;Acc:573060]	9.531	3.25259	0.0357741	0.999934	yes	up	0	0.26	0.16	0.19	5.07	0	0.14	1.75333
ENSDARG00000114307	CR354612.1	uncharacterized LOC795083 [Source:NCBI gene;Acc:795083]	0.027	-5.2336	0.00899509	1	yes	down	0.04	0.52	0.59	0	0	0	0.383333	0
ENSDARG00000114349	si:dkey-20i20.15	si:dkey-20i20.15 [Source:ZFIN;Acc:ZDB-GENE-060503-435]	0.304	-1.71729	0.033491	0.999934	yes	down	148.88	11.28	30.89	4.73	30.87	6.42	63.6833	14.0067
ENSDARG00000114377	FO904885.2	-	31.414	4.97333	5.86061e-05	0.0386005	yes	up	0.8	0	0	2.85	1.41	0.17	0.266667	1.47667
ENSDARG00000114407	BX005399.9	zgc:77614 [Source:NCBI gene;Acc:393868]	10.194	3.34962	0.0490347	0.999934	yes	up	0	0.25	0	0.76	1.9	0	0.0833333	0.886667
ENSDARG00000114451	mmp13a	matrix metallopeptidase 13a [Source:ZFIN;Acc:ZDB-GENE-031202-2]	0.116	-3.10948	3.16378e-05	0.0232419	yes	down	36.58	12.21	13.77	2.46	3.19	0.52	20.8533	2.05667
ENSDARG00000114670	ube2c	ubiquitin-conjugating enzyme E2C [Source:ZFIN;Acc:ZDB-GENE-051030-48]	0.362	-1.464	0.0404191	0.999934	yes	down	261.36	120.81	136.88	27.16	154.15	18.43	173.017	66.58
ENSDARG00000114883	CU655961.4	-	0.255	-1.97425	0.0499946	0.999934	yes	down	130.23	12.95	38.66	1.24	44.85	3.48	60.6133	16.5233
ENSDARG00000114948	zgc:194551	zgc:194551 [Source:ZFIN;Acc:ZDB-GENE-030131-4878]	0.159	-2.65057	0.012529	0.799513	yes	down	4.04	2.68	1.63	0.15	1.53	0	2.78333	0.56
ENSDARG00000115266	imp3	IMP U3 small nucleolar ribonucleoprotein 3 [Source:ZFIN;Acc:ZDB-GENE-040426-1062]	0.275	-1.86406	0.0313563	0.999934	yes	down	831.77	82.07	185.07	24.34	194.34	46.27	366.303	88.3167
ENSDARG00000115439	BX547993.3	-	4.09	2.03202	0.0468171	0.999934	yes	up	1.65	1.49	2.98	9.57	1.65	8.3	2.04	6.50667
ENSDARG00000115545	clec19a	C-type lectin domain containing 19A [Source:ZFIN;Acc:ZDB-GENE-080917-46]	0.101	-3.3087	0.00437228	0.4688	yes	down	1.77	0.56	1.46	0	0.25	0.12	1.26333	0.123333
ENSDARG00000115704	CT573256.3	-	0.261	-1.93763	0.0489444	0.999934	yes	down	530.86	876.48	1024.21	56.47	57.14	326.42	810.517	146.677
ENSDARG00000115978	AL935186.10	-	0.118	-3.0861	6.9973e-05	0.044498	yes	down	1271.31	401.54	469.46	30.63	218.69	22.55	714.103	90.6233
ENSDARG00000116066	MFAP4	microfibril-associated glycoprotein 4-like [Source:NCBI gene;Acc:100334800]	0.079	-3.65338	1.76953e-05	0.0163168	yes	down	320.8	123.08	17.98	4.45	24.59	1.69	153.953	10.2433
ENSDARG00000116283	CABZ01023247.1	-	7.503	2.90749	0.0472869	0.999934	yes	up	0	6.15	0.85	5.58	1.05	1.24	2.33333	2.62333
ENSDARG00000116300	zgc:165515	zgc:165515 [Source:ZFIN;Acc:ZDB-GENE-030131-1772]	0.307	-1.70321	0.0484146	0.999934	yes	down	11.19	1.39	4.6	0.47	4.33	0.7	5.72667	1.83333
ENSDARG00000116367	si:dkey-51d8.1	si:dkey-51d8.1 [Source:ZFIN;Acc:ZDB-GENE-081103-14]	3.493	1.8044	0.0321263	0.999934	yes	up	0.14	0.2	0.13	0.47	0.54	0.33	0.156667	0.446667
ENSDARG00000116452	CABZ01022569.3	-	0.246	-2.02571	0.0389117	0.999934	yes	down	45.55	22.84	27.51	1.11	20.76	3.59	31.9667	8.48667
ENSDARG00000116660	pigrl2.3	polymeric immunoglobulin receptor-like 2.3 [Source:ZFIN;Acc:ZDB-GENE-150409-2]	0.135	-2.89382	0.00202141	0.343974	yes	down	3.76	4.76	1.82	0.63	0.1	0.3	3.44667	0.343333
ENSDARG00000116765	zgc:162962	zgc:162962 [Source:ZFIN;Acc:ZDB-GENE-070424-76]	0.288	-1.79388	0.0360952	0.999934	yes	down	83.99	13.72	33.29	2.92	33.2	4.42	43.6667	13.5133
ENSDARG00000116848	izumo1	izumo sperm-egg fusion 1 [Source:NCBI gene;Acc:100329365]	14.605	3.86843	0.001904	0.340908	yes	up	0.08	0.21	0.06	0.85	0.04	1.87	0.116667	0.92
ENSDARG00000116941	nfil3-3	nuclear factor, interleukin 3 regulated, member 3 [Source:ZFIN;Acc:ZDB-GENE-081022-142]	0.029	-5.12771	0.000758639	0.17694	yes	down	7.31	2.29	0	0	0.08	0.1	3.2	0.06
ENSDARG00000117030	CU896602.4	-	15.882	3.98932	0.0251534	0.999934	yes	up	0	1.07	0	11.64	0	1.09	0.356667	4.24333
ENSDARG00000117214	CT573279.1	-	0.108	-3.21139	0.0127803	0.807025	yes	down	17.28	0.3	1.77	0	1.61	0.43	6.45	0.68
ENSDARG00000117267	LO018644.1	-	0.198	-2.33512	0.0315146	0.999934	yes	down	11.78	1.88	3.93	0.62	4.7	0.24	5.86333	1.85333
ENSDARG00000117328	FO681472.1	-	5.708	2.5129	0.00655047	0.602946	yes	up	0.69	0.09	0.68	0.7	5.47	1.69	0.486667	2.62
ENSDARG00000117359	BX908756.3	-	0.158	-2.65966	0.0247697	0.999934	yes	down	2.1	0.11	0.44	0.03	0.2	0.1	0.883333	0.11
ENSDARG00000117361	FO818704.2	-	4.278	2.09689	0.0457472	0.999934	yes	up	0.08	0.08	0.01	0.19	0.27	0.1	0.0566667	0.186667
ENSDARG00000117383	CABZ01067440.2	-	0.009	-6.77423	2.65153e-05	0.0212606	yes	down	20.91	0.77	5.44	0.12	0	0	9.04	0.04
ENSDARG00000117429	CABZ01025311.2	-	4.627	2.21015	0.00538153	0.536466	yes	up	0.9	1.42	0.73	2.03	2.18	4.2	1.01667	2.80333
ENSDARG00000117430	AL954142.4	-	0.155	-2.6876	0.0165996	0.876438	yes	down	2.96	0.14	0.52	0.15	0.09	0.05	1.20667	0.0966667
ENSDARG00000117459	FO834903.1	-	10.721	3.42239	0.014564	0.836194	yes	up	0.37	0.02	0.02	0.72	0	1.47	0.136667	0.73
ENSDARG00000117466	FP236476.1	-	0.208	-2.26553	0.0204545	0.956448	yes	down	25.01	1.87	7.01	0.26	5.52	0.82	11.2967	2.2
ENSDARG00000117483	BX005308.2	-	0.035	-4.85092	0.000683287	0.163652	yes	down	4.21	0.38	2.09	0	0.28	0	2.22667	0.0933333
ENSDARG00000117506	BX322792.1	uncharacterized LOC110439912 [Source:NCBI gene;Acc:110439912]	53.414	5.73914	0.00355592	0.415084	yes	up	0.02	0	0	0.66	0	0.03	0.00666667	0.23
ENSDARG00000117579	LO016985.1	-	0.194	-2.36322	0.0383204	0.999934	yes	down	7.71	3.05	4.33	0	5.02	0.24	5.03	1.75333
ENSDARG00000117600	CABZ01068050.1	-	28.761	4.84602	0.0279169	1	yes	up	0	0	0	0.29	0.27	0.2	0	0.253333
ENSDARG00000117625	CABZ01038493.1	-	20.262	4.34072	0.00355619	0.415084	yes	up	0	0.55	0	5.36	0.16	3.5	0.183333	3.00667
ENSDARG00000117632	CU019646.1	uncharacterized LOC110439932 [Source:NCBI gene;Acc:110439932]	0.186	-2.42421	0.012115	0.795108	yes	down	119.8	8.19	29.09	1.31	25.85	3.14	52.36	10.1
ENSDARG00000117644	CR450780.3	-	0.042	-4.58694	0.0382104	1	yes	down	0.06	0.06	0.28	0	0	0	0.133333	0
ENSDARG00000117660	CU459145.1	-	7.741	2.9526	0.0337318	1	yes	up	0.03	0.13	0	0.14	0.34	0.32	0.0533333	0.266667
ENSDARG00000117665	BX323991.1	-	0.033	-4.94211	0.010857	1	yes	down	1.02	0	1.19	0	0	0.03	0.736667	0.01
ENSDARG00000117670	BX255917.2	-	0.015	-6.0358	5.78185e-06	0.00820222	yes	down	7.07	0.24	1.94	0.07	0	0.03	3.08333	0.0333333
ENSDARG00000117676	AL935334.2	-	0.13	-2.93956	0.0328104	0.999934	yes	down	17.09	2.05	2.03	0	3.02	0	7.05667	1.00667
ENSDARG00000117733	CR848703.1	-	0.104	-3.26171	0.0381316	0.999934	yes	down	2.57	0.18	0.45	0	0.37	0	1.06667	0.123333
ENSDARG00000117734	CABZ01044023.1	-	16.304	4.02717	0.00157067	0.301733	yes	up	0.14	0	0.32	2.3	0.18	3.36	0.153333	1.94667
ENSDARG00000117757	BX927317.3	-	0.295	-1.76274	0.0495394	0.999934	yes	down	0.22	2.16	1.16	0.4	0.28	0.22	1.18	0.3
ENSDARG00000117792	CR854988.1	-	0.218	-2.19709	0.0322884	0.999934	yes	down	46.16	3.79	11.12	0.55	12.74	0.55	20.3567	4.61333
Gene ID	Gene Name	Gene Description	FC(HFCD/NC)	Log^2 FC(HFCD/NC)	Pvalue	Padjust	Significant	Regulate	NC1	NC2	NC3	HFD1	HFD2	HFD3	NC	HFCD
ENSDARG00000000001	slc35a5	solute carrier family 35 member A5 [Source:NCBI gene;Acc:368418]	1.195	0.257426	0.7446	0.999934	no	up	1.57	1.42	0.41	0.86	2.8	0.24	1.13333	1.3
ENSDARG00000000002	ccdc80	coiled-coil domain containing 80 [Source:NCBI gene;Acc:368419]	0.86	-0.216866	0.801408	0.999934	no	down	1.06	0.38	0.26	0.35	0.88	0.12	0.566667	0.45
ENSDARG00000000018	nrf1	nuclear respiratory factor 1 [Source:NCBI gene;Acc:64604]	1.514	0.598818	0.500063	0.999934	no	up	7.28	3.4	1.77	1.83	18.52	0.6	4.15	6.98333
ENSDARG00000000019	ube2h	ubiquitin-conjugating enzyme E2H (UBC8 homolog, yeast) [Source:ZFIN;Acc:ZDB-GENE-030616-67]	1.101	0.138801	0.83096	0.999934	no	up	5.55	4.18	2.2	2.89	8.21	1.3	3.97667	4.13333
ENSDARG00000000068	slc9a3r1a	SLC9A3 regulator 1a [Source:ZFIN;Acc:ZDB-GENE-031006-7]	1.123	0.167595	0.803788	0.999934	no	up	22.34	42.38	8.15	29.88	29.33	8.69	24.29	22.6333
ENSDARG00000000069	dap	death-associated protein [Source:ZFIN;Acc:ZDB-GENE-000511-3]	1.666	0.736142	0.208646	0.999934	no	up	89.29	90.96	53.13	89.79	159.41	71.27	77.7933	106.823
ENSDARG00000000086	itsn1	intersectin 1 (SH3 domain protein) [Source:ZFIN;Acc:ZDB-GENE-030616-226]	1.079	0.110002	0.866797	0.999934	no	up	2.78	1.61	1.06	0.99	3.39	0.68	1.81667	1.68667
ENSDARG00000000103	myh10	myosin, heavy chain 10, non-muscle [Source:ZFIN;Acc:ZDB-GENE-030616-162]	1.03	0.042952	0.962026	0.999934	no	up	3.79	0.61	0.52	0.76	4.12	0.19	1.64	1.69
ENSDARG00000000142	tmem267	transmembrane protein 267 [Source:NCBI gene;Acc:368645]	1.673	0.742203	0.577917	0.999934	no	up	0.91	0.26	0.03	0.53	1.34	0	0.4	0.623333
ENSDARG00000000151	thraa	thyroid hormone receptor alpha a [Source:NCBI gene;Acc:30670]	2.111	1.07817	0.214123	0.999934	no	up	2.53	3.35	0.61	1.42	11.07	0.63	2.16333	4.37333
ENSDARG00000000161	itsn2a	intersectin 2a [Source:ZFIN;Acc:ZDB-GENE-041014-84]	2.123	1.08617	0.226496	0.999934	no	up	0.34	0.42	0.06	0.23	1.88	0.09	0.273333	0.733333
ENSDARG00000000175	hoxb2a	homeobox B2a [Source:NCBI gene;Acc:30338]	0.598	-0.740923	0.531339	0.999934	no	down	0.18	0.48	0.19	0.15	0.36	0.02	0.283333	0.176667
ENSDARG00000000183	ptpn4b	protein tyrosine phosphatase non-receptor type 4b [Source:ZFIN;Acc:ZDB-GENE-030131-6259]	0.903	-0.147005	0.835156	0.999934	no	down	1.23	0.68	0.35	0.48	2.14	0.23	0.753333	0.95
ENSDARG00000000189	sema6e	sema domain, transmembrane domain (TM), and cytoplasmic domain, (semaphorin) 6E [Source:ZFIN;Acc:ZDB-GENE-040724-119]	1.205	0.269185	0.722994	0.999934	no	up	0.66	0.18	0.14	0.15	0.47	0.17	0.326667	0.263333
ENSDARG00000000212	krt97	keratin 97 [Source:ZFIN;Acc:ZDB-GENE-040718-78]	1.224	0.29121	0.728682	0.999934	no	up	94.98	528.1	77.29	363.7	141.49	105.91	233.457	203.7
ENSDARG00000000229	usp49	ubiquitin specific peptidase 49 [Source:ZFIN;Acc:ZDB-GENE-050208-484]	0.71	-0.494212	0.556883	0.999934	no	down	0.41	0.34	0.16	0.07	0.71	0.1	0.303333	0.293333
ENSDARG00000000241	slc40a1	solute carrier family 40 member 1 [Source:NCBI gene;Acc:58153]	0.986	-0.019847	0.97545	0.999934	no	down	5.09	4.82	2.81	2.83	3.47	2.98	4.24	3.09333
ENSDARG00000000324	dcaf8	DDB1 and CUL4 associated factor 8 [Source:ZFIN;Acc:ZDB-GENE-070912-578]	0.931	-0.103615	0.87177	0.999934	no	down	3.37	1.78	1.03	1.24	3.96	0.74	2.06	1.98
ENSDARG00000000349	cfap300	cilia and flagella associated protein 300 [Source:ZFIN;Acc:ZDB-GENE-040724-203]	0.432	-1.21003	0.396662	1	no	down	0.59	0.4	0.2	0	0.13	0.2	0.396667	0.11
ENSDARG00000000369	prkag3b	protein kinase, AMP-activated, gamma 3b non-catalytic subunit [Source:ZFIN;Acc:ZDB-GENE-060421-6938]	1.593	0.671654	0.659108	1	no	up	0	0.64	0.07	0.38	0.23	0.11	0.236667	0.24
ENSDARG00000000370	triob	trio Rho guanine nucleotide exchange factor b [Source:ZFIN;Acc:ZDB-GENE-030616-399]	1.15	0.202128	0.869587	1	no	up	0.06	0.01	0.02	0.03	0.08	0.01	0.03	0.04
ENSDARG00000000380	pde6a	phosphodiesterase 6A, cGMP-specific, rod, alpha [Source:ZFIN;Acc:ZDB-GENE-030616-42]	1.499	0.583932	0.612069	0.999934	no	up	0.32	0.68	0.09	0.98	0.07	0.54	0.363333	0.53
ENSDARG00000000394	matr3l1.1	matrin 3-like 1.1 [Source:ZFIN;Acc:ZDB-GENE-030616-40]	1.071	0.0994896	0.867571	0.999934	no	up	11.47	11.27	7.51	8.04	13.27	7.07	10.0833	9.46
ENSDARG00000000423	si:ch73-314g15.3	si:ch73-314g15.3 [Source:ZFIN;Acc:ZDB-GENE-030616-19]	0.863	-0.213153	0.75636	0.999934	no	down	4.73	5.44	4.11	1.83	7.15	2.08	4.76	3.68667
ENSDARG00000000442	slc39a13	solute carrier family 39 member 13 [Source:NCBI gene;Acc:368686]	1.78	0.831983	0.37339	0.999934	no	up	5.2	1.65	0.93	1.2	13.52	0.38	2.59333	5.03333
ENSDARG00000000460	nitr2b	novel immune-type receptor 2b [Source:ZFIN;Acc:ZDB-GENE-001106-6]	0.535	-0.902092	0.360231	0.999934	no	down	2.15	12.32	7.19	2.58	0.64	4.43	7.22	2.55
ENSDARG00000000472	cntn2	contactin 2 [Source:ZFIN;Acc:ZDB-GENE-990630-12]	0.111	-3.16942	0.151147	1	no	down	0.16	0.06	0.01	0	0.02	0	0.0766667	0.00666667
ENSDARG00000000476	pms1	PMS1 homolog 1, mismatch repair system component [Source:ZFIN;Acc:ZDB-GENE-030616-528]	0.383	-1.38622	0.0606014	0.999934	no	down	6.94	3	4.57	0.74	5.25	0.5	4.83667	2.16333
ENSDARG00000000489	upf3b	UPF3B regulator of nonsense mediated mRNA decay [Source:ZFIN;Acc:ZDB-GENE-040426-1630]	0.98	-0.0288713	0.968196	0.999934	no	down	20.06	8.52	12.16	8.88	9.59	10.74	13.58	9.73667
ENSDARG00000000503	stx1b	syntaxin 1B [Source:ZFIN;Acc:ZDB-GENE-000330-4]	0.684	-0.547412	0.773624	1	no	down	0.24	0.04	0.01	0	0.04	0.01	0.0966667	0.0166667
ENSDARG00000000516	ankar	ankyrin and armadillo repeat containing [Source:ZFIN;Acc:ZDB-GENE-030616-533]	3.619	1.85548	0.419029	1	no	up	0	0.02	0.02	0.02	0.02	0.06	0.0133333	0.0333333
ENSDARG00000000529	ofd1	OFD1 centriole and centriolar satellite protein [Source:NCBI gene;Acc:327216]	1.47	0.556255	0.473588	0.999934	no	up	1.84	1.7	0.51	1.05	4.32	0.36	1.35	1.91
ENSDARG00000000540	asdurf	asnsd1 upstream reading frame [Source:ZFIN;Acc:ZDB-GENE-170731-1]	0.889	-0.170376	0.797093	0.999934	no	down	6.16	9.31	5.9	3.56	7.52	4.26	7.12333	5.11333
ENSDARG00000000542	gtf2e1	general transcription factor IIE, polypeptide 1, alpha [Source:ZFIN;Acc:ZDB-GENE-041210-221]	0.775	-0.368286	0.665867	0.999934	no	down	7.74	6.36	1.73	1.59	12.46	0.53	5.27667	4.86
ENSDARG00000000551	slc1a4	solute carrier family 1 member 4 [Source:ZFIN;Acc:ZDB-GENE-030616-566]	0.776	-0.365612	0.675893	0.999934	no	down	3.28	0.22	0.51	0.43	1.25	0.32	1.33667	0.666667
ENSDARG00000000563	ttn.1	titin, tandem duplicate 1 [Source:ZFIN;Acc:ZDB-GENE-030616-413]	0.96	-0.058236	0.962733	0.999934	no	down	0	0.03	0	0	0	0.01	0.01	0.00333333
ENSDARG00000000567	znf281a	zinc finger protein 281a [Source:ZFIN;Acc:ZDB-GENE-131126-34]	0.751	-0.41286	0.550783	0.999934	no	down	0.67	0.6	0.28	0.3	0.55	0.15	0.516667	0.333333
ENSDARG00000000568	ell	elongation factor RNA polymerase II [Source:ZFIN;Acc:ZDB-GENE-030131-3946]	0.939	-0.0904141	0.894319	0.999934	no	down	7.21	2.98	1.89	2.02	7.01	1.29	4.02667	3.44
ENSDARG00000000588	grasp	GRP1 (general receptor for phosphoinositides 1)-associated scaffold protein [Source:ZFIN;Acc:ZDB-GENE-060312-30]	0.979	-0.0299109	0.965417	0.999934	no	down	3.57	11.11	5.91	6.04	5.86	8.35	6.86333	6.75
ENSDARG00000000606	dnah6	dynein, axonemal, heavy chain 6 [Source:ZFIN;Acc:ZDB-GENE-030616-623]	0.712	-0.489537	0.719716	1	no	down	0.05	0.03	0.01	0.03	0.03	0	0.03	0.02
ENSDARG00000000631	ptpn4a	protein tyrosine phosphatase non-receptor type 4a [Source:ZFIN;Acc:ZDB-GENE-030616-449]	0.967	-0.0490973	0.941441	0.999934	no	down	4.3	2.02	0.8	1.04	3.66	0.95	2.37333	1.88333
ENSDARG00000000638	opn1mw4	opsin 1 (cone pigments), medium-wave-sensitive, 4 [Source:NCBI gene;Acc:30504]	0.713	-0.488473	0.904713	1	no	down	0	0.04	0	0	0	0	0.0133333	0
ENSDARG00000000651	osgepl1	O-sialoglycoprotein endopeptidase-like 1 [Source:NCBI gene;Acc:368635]	1.001	0.00141685	0.998551	0.999934	no	up	1.09	1.24	1.28	1.02	1.55	0.71	1.20333	1.09333
ENSDARG00000000656	psmb9a	proteasome 20S subunit beta 9a [Source:ZFIN;Acc:ZDB-GENE-990415-140]	1.545	0.627203	0.452657	0.999934	no	up	12.23	57.16	26.97	35.27	21.77	46.25	32.12	34.43
ENSDARG00000000666	creg2	cellular repressor of E1A-stimulated genes 2 [Source:ZFIN;Acc:ZDB-GENE-041114-173]	1.538	0.621285	0.366009	0.999934	no	up	5.36	3.04	2.22	6.34	3.8	2.34	3.54	4.16
ENSDARG00000000690	sypl2b	synaptophysin-like 2b [Source:ZFIN;Acc:ZDB-GENE-050417-309]	0.661	-0.598104	0.445344	0.999934	no	down	3.2	7.26	3.78	2.25	1.5	2.78	4.74667	2.17667
ENSDARG00000000729	daxx	death-domain associated protein [Source:ZFIN;Acc:ZDB-GENE-010110-3]	0.904	-0.14517	0.840049	0.999934	no	down	5.54	4.58	4.88	1.86	11.16	1.77	5	4.93
ENSDARG00000000730	slc6a22.1	solute carrier family 6 member 22, tandem duplicate 1 [Source:ZFIN;Acc:ZDB-GENE-030616-629]	0.606	-0.723345	0.281232	0.999934	no	down	11.94	4.49	6.83	3.26	5.15	2.85	7.75333	3.75333
ENSDARG00000000747	lcmt2	leucine carboxyl methyltransferase 2 [Source:ZFIN;Acc:ZDB-GENE-110714-2]	1.46	0.545595	0.608491	0.999934	no	up	2.03	1.08	0.22	0.55	4.62	0.04	1.11	1.73667
ENSDARG00000000767	spi1b	Spi-1 proto-oncogene b [Source:ZFIN;Acc:ZDB-GENE-980526-164]	0.549	-0.864812	0.276027	0.999934	no	down	18.62	15.84	6.41	7.52	2.79	5.23	13.6233	5.18
ENSDARG00000000779	scfd1	sec1 family domain containing 1 [Source:ZFIN;Acc:ZDB-GENE-030116-3]	0.762	-0.392244	0.513298	0.999934	no	down	16.15	16.51	6.41	7.34	13.91	4.03	13.0233	8.42667
ENSDARG00000000796	nr4a1	nuclear receptor subfamily 4, group A, member 1 [Source:ZFIN;Acc:ZDB-GENE-040704-11]	0.505	-0.986251	0.167201	0.999934	no	down	1.74	0.93	1.08	0.42	1.88	0.31	1.25	0.87
ENSDARG00000000804	rassf6	Ras association domain family member 6 [Source:ZFIN;Acc:ZDB-GENE-030616-513]	1.561	0.642615	0.475894	0.999934	no	up	6.77	13.89	9.31	10.71	2.52	16.96	9.99	10.0633
ENSDARG00000000830	telo2	TEL2, telomere maintenance 2, homolog (S. cerevisiae) [Source:NCBI gene;Acc:777634]	1.705	0.770023	0.410371	0.999934	no	up	1.21	1.42	0.17	0.66	4	0.14	0.933333	1.6
ENSDARG00000000837	snx9a	sorting nexin 9a [Source:ZFIN;Acc:ZDB-GENE-030616-66]	1.504	0.58911	0.396283	0.999934	no	up	1.78	4.51	1.49	3.36	4.84	2.14	2.59333	3.44667
ENSDARG00000000853	dstyk	dual serine/threonine and tyrosine protein kinase [Source:NCBI gene;Acc:402922]	1.838	0.877963	0.276401	0.999934	no	up	4.68	4.09	1.02	4.07	13.34	0.59	3.26333	6
ENSDARG00000000857	mapk14a	mitogen-activated protein kinase 14a [Source:NCBI gene;Acc:65237]	0.961	-0.0577271	0.928259	0.999934	no	down	12.91	13.53	4.7	5.12	18.77	3.67	10.38	9.18667
ENSDARG00000000861	scrib	scribble planar cell polarity protein [Source:NCBI gene;Acc:368473]	1.177	0.23482	0.726684	0.999934	no	up	6.54	2.53	2.24	1.96	8.53	1.73	3.77	4.07333
ENSDARG00000000887	zgc:56699	zgc:56699 [Source:ZFIN;Acc:ZDB-GENE-040426-2099]	0.59	-0.760418	0.415671	0.999934	no	down	125.36	86.65	144.65	8.95	277.68	13.39	118.887	100.007
ENSDARG00000000906	skap2	src kinase associated phosphoprotein 2 [Source:NCBI gene;Acc:368564]	0.884	-0.178332	0.807652	0.999934	no	down	26.65	39.4	23.77	22.67	12.36	21.9	29.94	18.9767
ENSDARG00000000935	unk	unk zinc finger [Source:ZFIN;Acc:ZDB-GENE-040426-707]	0.967	-0.0487986	0.95469	0.999934	no	down	1.12	0.49	0.17	0.17	1.16	0.19	0.593333	0.506667
ENSDARG00000000943	dzip1	DAZ interacting zinc finger protein 1 [Source:NCBI gene;Acc:402875]	1.428	0.513676	0.618661	0.999934	no	up	0.16	0.24	0.06	0.24	0.28	0.04	0.153333	0.186667
ENSDARG00000000966	ncor2	nuclear receptor corepressor 2 [Source:ZFIN;Acc:ZDB-GENE-030616-81]	0.877	-0.189482	0.764846	0.999934	no	down	5.5	3.3	1.79	1.49	4.19	1.82	3.53	2.5
ENSDARG00000001014	myh9b	myosin, heavy chain 9b, non-muscle [Source:ZFIN;Acc:ZDB-GENE-030131-998]	1.03	0.0430136	0.950276	0.999934	no	up	21.13	27.95	4.99	17.58	20.09	5.8	18.0233	14.49
ENSDARG00000001015	znf384l	zinc finger protein 384 like [Source:ZFIN;Acc:ZDB-GENE-030616-498]	1.202	0.265137	0.692039	0.999934	no	up	0.67	0.77	0.35	0.35	1.32	0.32	0.596667	0.663333
ENSDARG00000001057	bysl	bystin-like [Source:ZFIN;Acc:ZDB-GENE-040426-1287]	1.192	0.253643	0.720621	0.999934	no	up	26.71	54.8	14.8	31.11	70.82	7.86	32.1033	36.5967
ENSDARG00000001127	slc17a6a	solute carrier family 17 member 6a [Source:NCBI gene;Acc:494492]	0.089	-3.48702	0.240309	1	no	down	0.14	0.05	0	0	0	0	0.0633333	0
ENSDARG00000001129	dicer1	dicer 1, ribonuclease type III [Source:NCBI gene;Acc:324724]	0.761	-0.393327	0.554384	0.999934	no	down	1.51	0.69	0.44	0.38	1.09	0.28	0.88	0.583333
ENSDARG00000001154	rimbp2	RIMS binding protein 2 [Source:ZFIN;Acc:ZDB-GENE-040724-96]	7.696	2.94416	0.272758	1	no	up	0	0	0.01	0.03	0.09	0	0.00333333	0.04
ENSDARG00000001162	matr3l1.1	matrin 3-like 1.1 [Source:ZFIN;Acc:ZDB-GENE-030616-40]	1.423	0.509047	0.445901	0.999934	no	up	8.53	7.25	7.7	7.34	10.69	9.03	7.82667	9.02
ENSDARG00000001169	hsd17b8	hydroxysteroid (17-beta) dehydrogenase 8 [Source:ZFIN;Acc:ZDB-GENE-010110-1]	1.698	0.763426	0.263599	0.999934	no	up	5.48	8.15	3.41	7.35	16.02	2.59	5.68	8.65333
ENSDARG00000001210	arl14ep	ADP-ribosylation factor-like 14 effector protein [Source:ZFIN;Acc:ZDB-GENE-060825-216]	0.834	-0.261075	0.679312	0.999934	no	down	21.34	29.89	18.97	11.85	29.49	11.38	23.4	17.5733
ENSDARG00000001220	mycbp2	MYC binding protein 2 [Source:NCBI gene;Acc:368439]	1.044	0.0618367	0.92394	0.999934	no	up	3.22	2.14	0.82	1.28	3.35	1.01	2.06	1.88
ENSDARG00000001234	map4k2	mitogen-activated protein kinase kinase kinase kinase 2 [Source:ZFIN;Acc:ZDB-GENE-030616-163]	1.349	0.431681	0.521525	0.999934	no	up	2.72	1.11	1.38	1.64	3.71	1.07	1.73667	2.14
ENSDARG00000001241	puf60b	poly-U binding splicing factor b [Source:NCBI gene;Acc:415211]	1.399	0.484107	0.526462	0.999934	no	up	22.08	19.8	4.11	11.97	46.94	3.27	15.33	20.7267
ENSDARG00000001244	srrm1	serine/arginine repetitive matrix 1 [Source:ZFIN;Acc:ZDB-GENE-040426-2789]	0.828	-0.272033	0.675954	0.999934	no	down	12.5	12.91	3.31	6.32	12.07	3.42	9.57333	7.27
ENSDARG00000001303	psmb8a	proteasome 20S subunit beta 8A [Source:ZFIN;Acc:ZDB-GENE-990415-141]	1.418	0.504005	0.51775	0.999934	no	up	22.16	97.38	17.24	60.89	38.23	36.49	45.5933	45.2033
ENSDARG00000001313	g2e3	G2/M-phase specific E3 ubiquitin protein ligase [Source:ZFIN;Acc:ZDB-GENE-030616-400]	0.783	-0.353727	0.68854	0.999934	no	down	4.75	3.97	4.72	0.89	10.94	0.33	4.48	4.05333
ENSDARG00000001354	slc6a22.2	solute carrier family 6 member 22, tandem duplicate 2 [Source:ZFIN;Acc:ZDB-GENE-030616-628]	1.448	0.53451	0.53206	0.999934	no	up	5.86	0.44	1.77	3.36	5.3	1.39	2.69	3.35
ENSDARG00000001414	mctp2a	multiple C2 domains, transmembrane 2a [Source:ZFIN;Acc:ZDB-GENE-040724-63]	2	0.999914	0.57636	1	no	up	0	0.15	0.03	0.04	0.23	0.05	0.06	0.106667
ENSDARG00000001431	actn3b	actinin alpha 3b [Source:ZFIN;Acc:ZDB-GENE-030131-2040]	2.483	1.31201	0.148723	0.999934	no	up	2.36	1.89	0.53	0.54	4.11	1.9	1.59333	2.18333
ENSDARG00000001437	slc2a1a	solute carrier family 2 member 1a [Source:ZFIN;Acc:ZDB-GENE-030131-3158]	4.21	2.07368	0.609185	1	no	up	0	0	0	0	0.08	0	0	0.0266667
ENSDARG00000001442	inppl1b	inositol polyphosphate phosphatase-like 1b [Source:NCBI gene;Acc:368433]	1.007	0.0100086	0.988615	0.999934	no	up	0.85	1.22	0.54	0.42	1.63	0.4	0.87	0.816667
ENSDARG00000001447	mier1b	mesoderm induction early response 1b, transcriptional regulator [Source:ZFIN;Acc:ZDB-GENE-070705-170]	0.794	-0.332182	0.724035	0.999934	no	down	2.4	0.41	0.33	0.13	1.96	0.27	1.04667	0.786667
ENSDARG00000001452	adam8a	ADAM metallopeptidase domain 8a [Source:ZFIN;Acc:ZDB-GENE-030616-622]	0.649	-0.623321	0.328312	0.999934	no	down	4.14	3.05	1.22	1.15	2.37	0.87	2.80333	1.46333
ENSDARG00000001463	tdh2	L-threonine dehydrogenase 2 [Source:ZFIN;Acc:ZDB-GENE-070620-14]	0.37	-1.43389	0.2935	1	no	down	0.04	0.34	0.19	0.06	0.08	0.03	0.19	0.0566667
ENSDARG00000001470	mhc1zea	major histocompatibility complex class I ZEA [Source:ZFIN;Acc:ZDB-GENE-070705-176]	1.901	0.926774	0.246456	0.999934	no	up	17.5	7.87	24.42	18.72	25.59	36.57	16.5967	26.96
ENSDARG00000001498	skap1	src kinase associated phosphoprotein 1 [Source:ZFIN;Acc:ZDB-GENE-090721-1]	1.455	0.541261	0.476672	0.999934	no	up	1.33	2.66	1.04	1.73	1.27	1.85	1.67667	1.61667
ENSDARG00000001549	sp3a	sp3a transcription factor [Source:ZFIN;Acc:ZDB-GENE-070410-111]	0.862	-0.214144	0.847673	0.999934	no	down	2.78	0.29	0.09	0.55	4.48	1.06	1.05333	2.03
ENSDARG00000001557	tomm34	translocase of outer mitochondrial membrane 34 [Source:ZFIN;Acc:ZDB-GENE-030131-2081]	0.55	-0.861496	0.200441	0.999934	no	down	15.29	22.18	13.56	5.47	8.64	7.49	17.01	7.2
ENSDARG00000001558	kifc1	kinesin family member C1 [Source:ZFIN;Acc:ZDB-GENE-000208-21]	1.381	0.465899	0.600165	0.999934	no	up	7.34	6.77	1.8	2.06	21.27	0.67	5.30333	8
ENSDARG00000001572	prf1.3	perforin 1.3 [Source:ZFIN;Acc:ZDB-GENE-060503-461]	0.422	-1.24494	0.758296	1	no	down	0.07	0	0	0	0	0	0.0233333	0
ENSDARG00000001578	echs1	enoyl CoA hydratase, short chain, 1, mitochondrial [Source:ZFIN;Acc:ZDB-GENE-030616-617]	1.208	0.273182	0.712654	0.999934	no	up	36	56.68	39.84	31.99	31.49	50.76	44.1733	38.08
ENSDARG00000001621	nfyal	nuclear transcription factor Y, alpha, like [Source:ZFIN;Acc:ZDB-GENE-040718-491]	1.572	0.652527	0.38982	0.999934	no	up	2.44	2.18	0.34	1.51	5.89	0.6	1.65333	2.66667
ENSDARG00000001634	kirrel1a	kirre like nephrin family adhesion molecule 1a [Source:ZFIN;Acc:ZDB-GENE-040426-2126]	1.121	0.164195	0.856989	0.999934	no	up	0.09	0.2	0.28	0.1	0.31	0.18	0.19	0.196667
ENSDARG00000001656	psmb13a	proteasome 20S subunit beta 13a [Source:ZFIN;Acc:ZDB-GENE-001208-2]	1.689	0.755954	0.377735	0.999934	no	up	24.92	92.15	50.1	55.28	33.41	99.61	55.7233	62.7667
ENSDARG00000001676	gpm6bb	glycoprotein M6Bb [Source:ZFIN;Acc:ZDB-GENE-030710-10]	0.675	-0.566755	0.603111	0.999934	no	down	3.23	0.14	0.36	0.34	1.67	0.25	1.24333	0.753333
ENSDARG00000001686	uckl1a	uridine-cytidine kinase 1-like 1a [Source:ZFIN;Acc:ZDB-GENE-040724-238]	2.161	1.1119	0.78399	1	no	up	0.03	0	0	0	0.07	0	0.01	0.0233333
ENSDARG00000001710	flot1a	flotillin 1a [Source:ZFIN;Acc:ZDB-GENE-020430-1]	0.673	-0.571161	0.435382	0.999934	no	down	0.92	0.67	0.4	0.33	1.06	0.14	0.663333	0.51
ENSDARG00000001712	si:ch211-247n2.1	si:ch211-247n2.1 [Source:ZFIN;Acc:ZDB-GENE-141216-101]	2.664	1.41334	0.310324	1	no	up	0.04	0	0.07	0.15	0.09	0.04	0.0366667	0.0933333
ENSDARG00000001721	oc90	otoconin 90 [Source:ZFIN;Acc:ZDB-GENE-070912-300]	2.062	1.04424	0.535124	1	no	up	0.34	0	0.01	0.05	0.56	0.1	0.116667	0.236667
ENSDARG00000001729	strn3	striatin, calmodulin binding protein 3 [Source:ZFIN;Acc:ZDB-GENE-030616-405]	0.873	-0.195763	0.760367	0.999934	no	down	5.25	2.6	1.33	1.82	3.61	1.13	3.06	2.18667
ENSDARG00000001733	gulp1a	GULP PTB domain containing engulfment adaptor 1a [Source:NCBI gene;Acc:368404]	0.738	-0.438393	0.561386	0.999934	no	down	3.49	1.3	1.31	0.95	3.52	0.43	2.03333	1.63333
ENSDARG00000001734	fkbp8	FKBP prolyl isomerase 8 [Source:ZFIN;Acc:ZDB-GENE-040426-1849]	1.033	0.0468686	0.939585	0.999934	no	up	7.61	9.57	4.84	5.99	12.28	2.75	7.34	7.00667
ENSDARG00000001754	noc2l	NOC2-like nucleolar associated transcriptional repressor [Source:ZFIN;Acc:ZDB-GENE-000607-75]	0.817	-0.29169	0.67402	0.999934	no	down	12.17	9.48	8.52	2.87	17.93	4.2	10.0567	8.33333
ENSDARG00000001760	tnxba	tenascin XBa [Source:ZFIN;Acc:ZDB-GENE-070103-5]	0.355	-1.4945	0.334071	1	no	down	0.07	0.05	0.04	0.01	0.06	0	0.0533333	0.0233333
ENSDARG00000001767	slc29a2	solute carrier family 29 member 2 [Source:ZFIN;Acc:ZDB-GENE-050220-15]	1.141	0.19042	0.790333	0.999934	no	up	2.07	4.35	1.93	1.8	7.03	1.01	2.78333	3.28
ENSDARG00000001769	ptpra	protein tyrosine phosphatase receptor type A [Source:ZFIN;Acc:ZDB-GENE-020107-1]	0.977	-0.033929	0.965601	0.999934	no	down	1.13	0.51	0.2	0.42	0.96	0.18	0.613333	0.52
ENSDARG00000001771	otol1a	otolin 1a [Source:NCBI gene;Acc:553759]	0.891	-0.165794	0.939787	1	no	down	0	0.23	0.03	0.04	0	0.09	0.0866667	0.0433333
ENSDARG00000001776	stim2b	stromal interaction molecule 2b [Source:ZFIN;Acc:ZDB-GENE-120404-3]	1.003	0.00438306	0.996644	0.999934	no	up	0.62	0.49	0.3	0.04	1.65	0.05	0.47	0.58
ENSDARG00000001777	nup155	nucleoporin 155 [Source:ZFIN;Acc:ZDB-GENE-040426-711]	1.55	0.632394	0.451208	0.999934	no	up	6.52	4.14	0.89	2.18	14.91	0.87	3.85	5.98667
ENSDARG00000001781	tspan11	tetraspanin 11 [Source:ZFIN;Acc:ZDB-GENE-041210-93]	0.958	-0.062537	0.948274	0.999934	no	down	1.66	0.97	0.28	0.57	1.89	0.18	0.97	0.88
ENSDARG00000001782	prkacba	protein kinase, cAMP-dependent, catalytic, beta a [Source:ZFIN;Acc:ZDB-GENE-040426-1351]	0.796	-0.328779	0.700022	0.999934	no	down	1.78	8.38	2.52	2.07	1.2	2.93	4.22667	2.06667
ENSDARG00000001785	irx2a	iroquois homeobox 2a [Source:ZFIN;Acc:ZDB-GENE-040426-1446]	2.42	1.27481	0.710168	1	no	up	0.01	0	0	0	0.35	0	0.00333333	0.116667
ENSDARG00000001788	atp5po	ATP synthase peripheral stalk subunit OSCP [Source:ZFIN;Acc:ZDB-GENE-050522-147]	1.26	0.333845	0.650201	0.999934	no	up	223.85	882	382	518	498.57	442.48	495.95	486.35
ENSDARG00000001803	kcnh6a	potassium voltage-gated channel, subfamily H (eag-related), member 6a [Source:ZFIN;Acc:ZDB-GENE-040702-5]	0.601	-0.734551	0.450262	0.999934	no	down	0.24	0.21	0.07	0.06	0.17	0.03	0.173333	0.0866667
ENSDARG00000001804	zgc:112148	zgc:112148 [Source:ZFIN;Acc:ZDB-GENE-050417-235]	1.248	0.319581	0.604559	0.999934	no	up	15.76	12.23	8.95	13.02	17.96	8.45	12.3133	13.1433
ENSDARG00000001807	tnfrsf21	tumor necrosis factor receptor superfamily, member 21 [Source:ZFIN;Acc:ZDB-GENE-030131-5971]	1.002	0.00319615	0.996898	0.999934	no	up	0.36	0.34	0.16	0.31	0.16	0.15	0.286667	0.206667
ENSDARG00000001817	zmp:0000000521	zmp:0000000521 [Source:ZFIN;Acc:ZDB-GENE-130530-524]	1.139	0.188196	0.871253	0.999934	no	up	1.49	0.5	0.37	0.36	2.22	0.25	0.786667	0.943333
ENSDARG00000001818	c3b.2	complement component c3b, tandem duplicate 2 [Source:ZFIN;Acc:ZDB-GENE-030131-3063]	1.424	0.510162	0.578452	0.999934	no	up	15.87	0.5	5.76	6.83	17.44	4.56	7.37667	9.61
ENSDARG00000001825	cfap43	cilia and flagella associated protein 43 [Source:ZFIN;Acc:ZDB-GENE-080815-3]	0.173	-2.52963	0.343261	1	no	down	0.07	0.03	0	0	0.01	0	0.0333333	0.00333333
ENSDARG00000001829	zgc:112982	zgc:112982 [Source:ZFIN;Acc:ZDB-GENE-050306-55]	1.523	0.607103	0.442336	0.999934	no	up	19.14	25.76	36	23.14	35.98	32.96	26.9667	30.6933
ENSDARG00000001835	nalcn	sodium leak channel, non-selective [Source:ZFIN;Acc:ZDB-GENE-050410-12]	0.896	-0.158214	0.920518	1	no	down	0.1	0.02	0.02	0.05	0.08	0	0.0466667	0.0433333
ENSDARG00000001857	aff4	AF4/FMR2 family, member 4 [Source:ZFIN;Acc:ZDB-GENE-100910-5]	1.066	0.0918481	0.889195	0.999934	no	up	3.94	1.11	0.98	0.96	4.67	1.33	2.01	2.32
ENSDARG00000001859	dbx1b	developing brain homeobox 1b [Source:NCBI gene;Acc:30416]	1.888	0.916773	0.570842	1	no	up	0.58	0.04	0	0.04	0.98	0.07	0.206667	0.363333
ENSDARG00000001873	phgdh	phosphoglycerate dehydrogenase [Source:ZFIN;Acc:ZDB-GENE-030131-647]	2.12	1.08438	0.355544	0.999934	no	up	6.98	2.31	0.39	0.56	21.73	0.13	3.22667	7.47333
ENSDARG00000001879	nav2b	neuron navigator 2b [Source:ZFIN;Acc:ZDB-GENE-061207-13]	1.037	0.0528079	0.939888	0.999934	no	up	2.18	1.11	1.24	1.29	0.99	1.25	1.51	1.17667
ENSDARG00000001880	stx3a	syntaxin 3A [Source:ZFIN;Acc:ZDB-GENE-040426-1489]	0.915	-0.128309	0.84804	0.999934	no	down	9.65	19.21	9.04	8.07	7.13	5.76	12.6333	6.98667
ENSDARG00000001881	cacnb3a	calcium channel, voltage-dependent, beta 3a [Source:ZFIN;Acc:ZDB-GENE-060221-2]	0.713	-0.488473	0.904713	1	no	down	0.1	0	0	0	0	0	0.0333333	0
ENSDARG00000001882	kbtbd12	kelch repeat and BTB (POZ) domain containing 12 [Source:NCBI gene;Acc:559380]	0.64	-0.642843	0.665684	1	no	down	0.1	0.03	0.04	0.1	0	0.02	0.0566667	0.04
ENSDARG00000001888	ppm1ba	protein phosphatase, Mg2+/Mn2+ dependent, 1Ba [Source:ZFIN;Acc:ZDB-GENE-991102-16]	1.333	0.414136	0.653104	0.999934	no	up	3.82	3.15	0.61	0.43	11.84	0.26	2.52667	4.17667
ENSDARG00000001889	tuba1a	tubulin, alpha 1a [Source:ZFIN;Acc:ZDB-GENE-090507-4]	1.028	0.0393495	0.970177	0.999934	no	up	1.58	2.41	0.23	1.75	1.96	0.04	1.40667	1.25
ENSDARG00000001890	stt3b	STT3 oligosaccharyltransferase complex catalytic subunit B [Source:ZFIN;Acc:ZDB-GENE-030131-2638]	1.21	0.275405	0.697022	0.999934	no	up	17.71	8.82	3.86	5.38	25.71	3.52	10.13	11.5367
ENSDARG00000001891	syt14b	synaptotagmin XIVb [Source:ZFIN;Acc:ZDB-GENE-041014-36]	1.117	0.159913	0.891255	1	no	up	0.18	0.06	0.17	0.12	0.32	0.07	0.136667	0.17
ENSDARG00000001897	man2b1	mannosidase, alpha, class 2B, member 1 [Source:ZFIN;Acc:ZDB-GENE-050327-52]	1.415	0.501169	0.519052	0.999934	no	up	30.27	9.53	6.41	29.02	17.4	4.11	15.4033	16.8433
ENSDARG00000001898	manea	mannosidase, endo-alpha [Source:ZFIN;Acc:ZDB-GENE-040912-87]	1.217	0.282755	0.728736	0.999934	no	up	8.77	15.98	15.89	11.35	8.06	17.6	13.5467	12.3367
ENSDARG00000001909	vill	villin-like [Source:ZFIN;Acc:ZDB-GENE-081222-1]	1.039	0.0545423	0.968066	1	no	up	0.04	0.31	0.03	0.19	0.08	0.03	0.126667	0.1
ENSDARG00000001910	rorab	RAR-related orphan receptor A, paralog b [Source:NCBI gene;Acc:554722]	1.765	0.819509	0.258662	0.999934	no	up	1.84	1.65	1.87	2.73	1.97	2.52	1.78667	2.40667
ENSDARG00000001913	palmda	palmdelphin a [Source:ZFIN;Acc:ZDB-GENE-070705-48]	1.279	0.355432	0.929568	1	no	up	0.02	0	0	0	0.03	0	0.00666667	0.01
ENSDARG00000001929	pink1	PTEN induced kinase 1 [Source:ZFIN;Acc:ZDB-GENE-041212-53]	1.241	0.311281	0.691071	0.999934	no	up	1.98	0.62	0.35	1.16	1.69	0.24	0.983333	1.03
ENSDARG00000001930	klhl15	kelch-like family member 15 [Source:NCBI gene;Acc:445186]	0.945	-0.0819156	0.915169	0.999934	no	down	2.68	1.28	0.67	0.81	2.68	0.49	1.54333	1.32667
ENSDARG00000001933	prkag2b	protein kinase, AMP-activated, gamma 2 non-catalytic subunit b [Source:ZFIN;Acc:ZDB-GENE-070912-442]	1.468	0.554086	0.537397	0.999934	no	up	0.25	1.03	0.77	0.78	0.66	0.91	0.683333	0.783333
ENSDARG00000001937	LO018422.1	solute carrier family 2, facilitated glucose transporter member 1-like [Source:NCBI gene;Acc:100334818]	2.158	1.10938	0.564437	1	no	up	0	0.01	0.02	0.02	0.02	0.02	0.01	0.02
ENSDARG00000001939	b3gat3	beta-1,3-glucuronyltransferase 3 (glucuronosyltransferase I) [Source:ZFIN;Acc:ZDB-GENE-020419-3]	0.772	-0.372872	0.561804	0.999934	no	down	2.81	2.13	0.86	0.91	2.4	0.76	1.93333	1.35667
ENSDARG00000001940	dnajc1	DnaJ (Hsp40) homolog, subfamily C, member 1 [Source:ZFIN;Acc:ZDB-GENE-061103-529]	1.059	0.0833066	0.892985	0.999934	no	up	31.28	35.89	22.11	19.94	52.47	12.48	29.76	28.2967
ENSDARG00000001950	ak1	adenylate kinase 1 [Source:ZFIN;Acc:ZDB-GENE-040822-37]	1.061	0.0860655	0.922665	0.999934	no	up	8.92	57.64	17.6	27.52	9.93	23.38	28.0533	20.2767
ENSDARG00000001953	pfkfb3	6-phosphofructo-2-kinase/fructose-2,6-biphosphatase 3 [Source:ZFIN;Acc:ZDB-GENE-040426-2724]	0.47	-1.08852	0.0878564	0.999934	no	down	12.29	9.31	5.61	5.55	5.76	1.4	9.07	4.23667
ENSDARG00000001968	dock5	dedicator of cytokinesis 5 [Source:ZFIN;Acc:ZDB-GENE-080108-4]	1.168	0.223772	0.775091	0.999934	no	up	0.68	0.51	0.09	0.23	0.7	0.24	0.426667	0.39
ENSDARG00000001969	txlng	taxilin gamma [Source:ZFIN;Acc:ZDB-GENE-060616-122]	0.855	-0.226202	0.713828	0.999934	no	down	3.42	2.36	1.42	1.21	4.32	0.94	2.4	2.15667
ENSDARG00000001971	cthrc1b	collagen triple helix repeat containing 1b [Source:ZFIN;Acc:ZDB-GENE-050420-46]	0.687	-0.542377	0.869338	1	no	down	0	0	0.34	0.46	0	0	0.113333	0.153333
ENSDARG00000001975	hsd11b2	hydroxysteroid (11-beta) dehydrogenase 2 [Source:ZFIN;Acc:ZDB-GENE-030131-6030]	2.344	1.22871	0.0719428	0.999934	no	up	10.72	19.23	10.12	22.58	22.97	24.03	13.3567	23.1933
ENSDARG00000001976	fkbp16	FKBP prolyl isomerase 16 [Source:ZFIN;Acc:ZDB-GENE-050208-116]	0.636	-0.651911	0.503635	0.999934	no	down	1.4	1.06	0.85	0.21	1.99	0.17	1.10333	0.79
ENSDARG00000001993	myhb	myosin, heavy chain b [Source:ZFIN;Acc:ZDB-GENE-081124-1]	0.832	-0.265642	1	1	no	down	0.24	16.48	0.48	8.54	1.53	0.14	5.73333	3.40333
ENSDARG00000001994	stxbp1a	syntaxin binding protein 1a [Source:ZFIN;Acc:ZDB-GENE-050626-106]	1.491	0.576385	0.562581	0.999934	no	up	0.23	0.14	0.05	0.11	0.25	0.12	0.14	0.16
ENSDARG00000001999	adamts18	ADAM metallopeptidase with thrombospondin type 1 motif, 18 [Source:ZFIN;Acc:ZDB-GENE-070815-1]	3.502	1.8083	0.402164	1	no	up	0.01	0.02	0	0	0.12	0	0.01	0.04
ENSDARG00000002002	lmcd1	LIM and cysteine-rich domains 1 [Source:ZFIN;Acc:ZDB-GENE-040426-1067]	1.058	0.0817305	0.927084	0.999934	no	up	3.59	8.83	6.45	1.62	23.11	1.37	6.29	8.7
ENSDARG00000002006	rxrbb	retinoid x receptor, beta b [Source:NCBI gene;Acc:30486]	1.156	0.208872	0.754516	0.999934	no	up	1.69	1.75	0.88	2.11	2.18	1.11	1.44	1.8
ENSDARG00000002013	grb10a	growth factor receptor-bound protein 10a [Source:ZFIN;Acc:ZDB-GENE-040822-32]	1.115	0.157051	0.810364	0.999934	no	up	3.18	1.18	1.18	1.51	3.04	1.02	1.84667	1.85667
ENSDARG00000002016	ppil2	peptidylprolyl isomerase (cyclophilin)-like 2 [Source:ZFIN;Acc:ZDB-GENE-040426-1096]	0.564	-0.827345	0.268978	0.999934	no	down	50.37	24.5	32.94	6.3	51.48	8.29	35.9367	22.0233
ENSDARG00000002020	rictorb	RPTOR independent companion of MTOR, complex 2b [Source:ZFIN;Acc:ZDB-GENE-070810-5]	0.994	-0.00867724	0.989991	0.999934	no	down	0.93	0.41	0.31	0.25	0.98	0.29	0.55	0.506667
ENSDARG00000002021	pygb	phosphorylase, glycogen; brain [Source:ZFIN;Acc:ZDB-GENE-040928-2]	0.879	-0.18559	0.769697	0.999934	no	down	15.29	20.01	4.57	8.21	15.81	4.9	13.29	9.64
ENSDARG00000002026	qkib	QKI, KH domain containing, RNA binding b [Source:ZFIN;Acc:ZDB-GENE-081028-54]	0.074	-3.75137	0.235518	1	no	down	7.52	0	0	0	0	0	2.50667	0
ENSDARG00000002031	tox4a	TOX high mobility group box family member 4 a [Source:ZFIN;Acc:ZDB-GENE-070912-576]	1.27	0.34524	0.738942	0.999934	no	up	5.34	1.17	0.33	0.68	8.02	0.2	2.28	2.96667
ENSDARG00000002037	pfkfb2b	6-phosphofructo-2-kinase/fructose-2,6-biphosphatase 2b [Source:ZFIN;Acc:ZDB-GENE-120222-1]	0.663	-0.592736	0.463209	0.999934	no	down	1.07	1.05	0.48	0.57	1.12	0.08	0.866667	0.59
ENSDARG00000002060	brf2	BRF2 RNA polymerase III transcription initiation factor subunit [Source:NCBI gene;Acc:445142]	1.428	0.514359	0.619267	0.999934	no	up	7.45	3.58	1.29	0.9	18.11	0.15	4.10667	6.38667
ENSDARG00000002071	adss2	adenylosuccinate synthase 2 [Source:NCBI gene;Acc:550502]	0.918	-0.123397	0.873191	0.999934	no	down	1.66	1.03	0.3	0.57	1.1	0.43	0.996667	0.7
ENSDARG00000002077	mnat1	MNAT1 component of CDK activating kinase [Source:ZFIN;Acc:ZDB-GENE-041010-203]	0.823	-0.281449	0.668435	0.999934	no	down	7.57	7.23	6.38	4.04	7.34	3.76	7.06	5.04667
ENSDARG00000002082	csnk2a1	casein kinase 2, alpha 1 polypeptide [Source:ZFIN;Acc:ZDB-GENE-990415-27]	1.188	0.248916	0.72006	0.999934	no	up	30.33	25.84	4.67	15.04	51.96	5.29	20.28	24.0967
ENSDARG00000002084	lamb2	laminin, beta 2 (laminin S) [Source:ZFIN;Acc:ZDB-GENE-081030-4]	0.67	-0.578563	0.616092	0.999934	no	down	0.09	0.17	0.04	0.05	0.13	0.01	0.1	0.0633333
ENSDARG00000002097	si:dkeyp-52c3.7	si:dkeyp-52c3.7 [Source:ZFIN;Acc:ZDB-GENE-110411-213]	1.912	0.935097	0.477009	0.999934	no	up	0	0.47	0.53	0.64	0.08	0.94	0.333333	0.553333
ENSDARG00000002127	stam	signal transducing adaptor molecule (SH3 domain and ITAM motif) 1 [Source:ZFIN;Acc:ZDB-GENE-031118-123]	0.771	-0.375172	0.558835	0.999934	no	down	9.5	6.49	4.35	3.08	9.19	2.17	6.78	4.81333
ENSDARG00000002128	cwf19l1	CWF19 like cell cycle control factor 1 [Source:NCBI gene;Acc:387304]	0.758	-0.400006	0.587065	0.999934	no	down	4.78	4.64	1.27	1.76	5.31	0.55	3.56333	2.54
ENSDARG00000002131	celf2	cugbp, Elav-like family member 2 [Source:NCBI gene;Acc:373117]	0.859	-0.219319	0.804721	0.999934	no	down	1.84	0.91	0.4	0.89	1.29	0.21	1.05	0.796667
ENSDARG00000002165	psme1	proteasome activator subunit 1 [Source:ZFIN;Acc:ZDB-GENE-991110-17]	0.912	-0.133303	0.87537	0.999934	no	down	104.77	246.4	163.53	100.97	39.85	158.83	171.567	99.8833
ENSDARG00000002167	cacnb1	calcium channel, voltage-dependent, beta 1 subunit [Source:ZFIN;Acc:ZDB-GENE-040718-399]	1.147	0.197543	0.818659	0.999934	no	up	3.09	18.34	0.82	2.25	1.24	1.02	7.41667	1.50333
ENSDARG00000002168	tra2b	transformer 2 beta homolog [Source:ZFIN;Acc:ZDB-GENE-040426-1094]	1.389	0.4744	0.48485	0.999934	no	up	7.45	16.45	4.81	8.48	28.67	3.87	9.57	13.6733
ENSDARG00000002172	aplnra	apelin receptor a [Source:NCBI gene;Acc:561935]	1.494	0.579608	0.567148	0.999934	no	up	0.49	0.38	0.08	0.35	0.65	0.16	0.316667	0.386667
ENSDARG00000002174	itfg2	integrin alpha FG-GAP repeat containing 2 [Source:ZFIN;Acc:ZDB-GENE-041008-161]	1.325	0.406315	0.639684	0.999934	no	up	4.32	3.8	0.56	2.93	7.3	0.37	2.89333	3.53333
ENSDARG00000002184	igbp1	immunoglobulin (CD79A) binding protein 1 [Source:ZFIN;Acc:ZDB-GENE-040426-2928]	0.756	-0.404303	0.573382	0.999934	no	down	10.23	10.27	6.39	2.7	17.48	1.86	8.96333	7.34667
ENSDARG00000002190	chmp2bb	charged multivesicular body protein 2Bb [Source:NCBI gene;Acc:405840]	0.695	-0.524193	0.483645	0.999934	no	down	84.18	37.54	52.04	26.66	21.67	36.23	57.92	28.1867
ENSDARG00000002192	aspn	asporin (LRR class 1) [Source:ZFIN;Acc:ZDB-GENE-041105-7]	0.175	-2.51295	0.133636	1	no	down	0.17	0.21	0.36	0.11	0.07	0	0.246667	0.06
ENSDARG00000002194	rhd	Rh blood group, D antigen [Source:ZFIN;Acc:ZDB-GENE-051213-1]	3.139	1.65036	0.385993	1	no	up	0	0.08	0.02	0.25	0.26	0.02	0.0333333	0.176667
ENSDARG00000002196	bach1b	BTB and CNC homology 1, basic leucine zipper transcription factor 1 b [Source:ZFIN;Acc:ZDB-GENE-050522-220]	1.303	0.381814	0.588273	0.999934	no	up	1.36	0.56	0.39	0.79	0.74	0.6	0.77	0.71
ENSDARG00000002197	pygl	phosphorylase, glycogen, liver [Source:ZFIN;Acc:ZDB-GENE-041205-1]	1.235	0.304655	0.696227	0.999934	no	up	63.73	8.67	13.64	23.77	62.02	9.91	28.68	31.9
ENSDARG00000002210	stk25a	serine/threonine kinase 25a [Source:ZFIN;Acc:ZDB-GENE-041010-92]	1.057	0.0800034	0.921259	0.999934	no	up	9.83	31.72	2.66	14.64	15.18	3.94	14.7367	11.2533
ENSDARG00000002213	invs	inversin [Source:NCBI gene;Acc:245946]	1.118	0.161507	0.842716	0.999934	no	up	0.99	0.32	0.27	0.38	1.17	0.15	0.526667	0.566667
ENSDARG00000002215	rtca	RNA 3'-terminal phosphate cyclase [Source:ZFIN;Acc:ZDB-GENE-030131-9687]	1.015	0.0220281	0.979366	0.999934	no	up	16.99	7.75	4.56	2.75	28.11	1.31	9.76667	10.7233
ENSDARG00000002216	tbx3a	T-box transcription factor 3a [Source:ZFIN;Acc:ZDB-GENE-070209-80]	0.82	-0.286978	0.679749	0.999934	no	down	1.16	2.11	0.93	1.07	0.93	0.66	1.4	0.886667
ENSDARG00000002217	scocb	short coiled-coil protein b [Source:NCBI gene;Acc:791709]	0.838	-0.255421	0.711266	0.999934	no	down	1.82	1.79	1.53	0.97	1.36	1.09	1.71333	1.14
ENSDARG00000002220	C5H9orf78	zgc:103692 [Source:ZFIN;Acc:ZDB-GENE-041010-15]	0.37	-1.43317	0.0652474	0.999934	no	down	150.38	23.01	47.13	12.75	27.98	20.1	73.5067	20.2767
ENSDARG00000002230	sypb	synaptophysin b [Source:ZFIN;Acc:ZDB-GENE-040718-205]	2.778	1.47426	0.455852	1	no	up	0.04	0.09	0	0.07	0.11	0.04	0.0433333	0.0733333
ENSDARG00000002231	plpp2a	phospholipid phosphatase 2a [Source:ZFIN;Acc:ZDB-GENE-140703-2]	0.775	-0.368435	0.74051	0.999934	no	down	1.38	0.41	0.25	0.1	1.15	0.21	0.68	0.486667
ENSDARG00000002235	mmp14a	matrix metallopeptidase 14a (membrane-inserted) [Source:ZFIN;Acc:ZDB-GENE-030901-1]	0.92	-0.120457	0.858141	0.999934	no	down	2.21	1.06	0.65	0.81	1.64	0.54	1.30667	0.996667
ENSDARG00000002240	psmb6	proteasome 20S subunit beta 6 [Source:ZFIN;Acc:ZDB-GENE-990415-216]	0.867	-0.206313	0.777783	0.999934	no	down	29.22	83.56	16.21	37.22	51.33	9.91	42.9967	32.82
ENSDARG00000002249	tbxas1	thromboxane A synthase 1 (platelet) [Source:ZFIN;Acc:ZDB-GENE-030131-8805]	1.456	0.541705	0.380185	0.999934	no	up	11.19	5.71	5.26	8.6	14.15	4.99	7.38667	9.24667
ENSDARG00000002255	epb41l3a	erythrocyte membrane protein band 4.1-like 3a [Source:ZFIN;Acc:ZDB-GENE-040822-8]	1.803	0.850664	0.512736	0.999934	no	up	0.17	0.12	0.03	0.16	0.38	0	0.106667	0.18
ENSDARG00000002259	ca15c	carbonic anhydrase XV c [Source:ZFIN;Acc:ZDB-GENE-061013-737]	2.77	1.46985	0.623993	1	no	up	0.07	0	0	0	0.13	0.03	0.0233333	0.0533333
ENSDARG00000002264	mrpl41	mitochondrial ribosomal protein L41 [Source:NCBI gene;Acc:553805]	1.07	0.097162	0.892853	0.999934	no	up	40.26	39.64	46.23	22.02	45.1	38.47	42.0433	35.1967
ENSDARG00000002267	dcaf13	ddb1 and cul4 associated factor 13 [Source:NCBI gene;Acc:393097]	0.948	-0.0772005	0.918933	0.999934	no	down	18.93	23.64	13.12	5.5	48.56	5.03	18.5633	19.6967
ENSDARG00000002271	zfand5b	zinc finger, AN1-type domain 5b [Source:ZFIN;Acc:ZDB-GENE-040426-875]	0.882	-0.180731	0.83144	0.999934	no	down	43.48	23.61	7.74	5.65	62.49	3.36	24.9433	23.8333
ENSDARG00000002285	mcoln1a	mucolipin 1a [Source:ZFIN;Acc:ZDB-GENE-040426-2704]	0.625	-0.676965	0.315396	0.999934	no	down	1.62	0.92	0.76	0.67	0.6	0.35	1.1	0.54
ENSDARG00000002293	si:ch211-197g15.6	si:ch211-197g15.6 [Source:ZFIN;Acc:ZDB-GENE-050208-457]	0.805	-0.312271	0.692993	0.999934	no	down	2.08	1.86	0.61	0.51	1.32	0.7	1.51667	0.843333
ENSDARG00000002295	si:dkey-21p1.3	si:dkey-21p1.3 [Source:ZFIN;Acc:ZDB-GENE-081105-162]	2.704	1.43508	0.725067	1	no	up	0	0	0	0	0.02	0	0	0.00666667
ENSDARG00000002299	arsh	arylsulfatase H [Source:ZFIN;Acc:ZDB-GENE-081104-120]	1.174	0.231266	0.712744	0.999934	no	up	2.05	2.65	0.61	1	2.26	0.77	1.77	1.34333
ENSDARG00000002300	p2rx2	purinergic receptor P2X, ligand-gated ion channel, 2 [Source:ZFIN;Acc:ZDB-GENE-030319-2]	0.895	-0.160229	0.875488	0.999934	no	down	0.14	0.3	0.08	0.18	0.14	0.05	0.173333	0.123333
ENSDARG00000002304	gins2	GINS complex subunit 2 [Source:ZFIN;Acc:ZDB-GENE-050419-19]	0.511	-0.967504	0.232058	0.999934	no	down	92.77	30.64	45.31	6.02	74.51	11.83	56.24	30.7867
ENSDARG00000002305	me3	malic enzyme 3, NADP(+)-dependent, mitochondrial [Source:ZFIN;Acc:ZDB-GENE-041111-294]	1.056	0.0785385	0.904629	0.999934	no	up	13.25	28.99	8.17	12.66	28.87	6.31	16.8033	15.9467
ENSDARG00000002330	lhx8a	LIM homeobox 8a [Source:ZFIN;Acc:ZDB-GENE-031008-2]	1.728	0.789045	1	1	no	up	6.47	10.64	3.08	0.33	42.05	0.24	6.73	14.2067
ENSDARG00000002332	frmd6	FERM domain containing 6 [Source:ZFIN;Acc:ZDB-GENE-050522-354]	0.891	-0.166757	0.862116	0.999934	no	down	2.89	1.15	0.28	0.24	4.09	0.1	1.44	1.47667
ENSDARG00000002333	fam102bb	family with sequence similarity 102 member Bb [Source:ZFIN;Acc:ZDB-GENE-041014-330]	2.436	1.28452	0.177909	0.999934	no	up	0.62	0.56	0.09	1.17	0.87	3.65	0.423333	1.89667
ENSDARG00000002336	dlc	deltaC [Source:NCBI gene;Acc:30120]	1.268	0.343092	0.627426	0.999934	no	up	5.22	14.38	6.9	11.06	7.33	7.64	8.83333	8.67667
ENSDARG00000002339	sgf29	SAGA complex associated factor 29 [Source:ZFIN;Acc:ZDB-GENE-041010-62]	0.659	-0.600788	0.406443	0.999934	no	down	18.41	19.88	25.01	6.33	34.36	7.69	21.1	16.1267
ENSDARG00000002344	tubb4b	tubulin, beta 4B class IVb [Source:ZFIN;Acc:ZDB-GENE-030131-8625]	2.909	1.54032	0.0929958	0.999934	no	up	234.56	467.6	76	236.16	2201.21	54.43	259.387	830.6
ENSDARG00000002347	cyp11a1	cytochrome P450, family 11, subfamily A, polypeptide 1 [Source:ZFIN;Acc:ZDB-GENE-010306-1]	1.133	0.180536	1	1	no	up	19.03	20.35	15.86	1.24	90.76	0.67	18.4133	30.89
ENSDARG00000002353	tagapa	T cell activation RhoGTPase activating protein a [Source:ZFIN;Acc:ZDB-GENE-040426-1877]	0.747	-0.420119	0.626687	0.999934	no	down	1.02	3.17	0.49	1.12	0.47	0.73	1.56	0.773333
ENSDARG00000002355	shpk	sedoheptulokinase [Source:ZFIN;Acc:ZDB-GENE-060526-357]	1.529	0.612734	0.556431	0.999934	no	up	0.51	0.21	0.23	0.28	1.02	0.17	0.316667	0.49
ENSDARG00000002362	ubald1a	UBA-like domain containing 1a [Source:NCBI gene;Acc:794012]	1.03	0.0430739	0.94783	0.999934	no	up	8.06	5.7	3.17	3.54	4.97	4.19	5.64333	4.23333
ENSDARG00000002365	cers5	ceramide synthase 5 [Source:ZFIN;Acc:ZDB-GENE-030131-1740]	1.263	0.336393	0.627817	0.999934	no	up	5.31	7.97	1.98	5.77	9.77	1.5	5.08667	5.68
ENSDARG00000002369	UBB	si:ch211-202a12.4 [Source:ZFIN;Acc:ZDB-GENE-030131-8486]	1.716	0.778797	0.290218	0.999934	no	up	195.14	260.13	132.42	183.78	860.28	56.65	195.897	366.903
ENSDARG00000002377	mief2	mitochondrial elongation factor 2 [Source:ZFIN;Acc:ZDB-GENE-060929-864]	1.206	0.270544	0.722976	0.999934	no	up	2.15	0.71	0.52	0.89	1.76	0.54	1.12667	1.06333
ENSDARG00000002385	atm	ATM serine/threonine kinase [Source:ZFIN;Acc:ZDB-GENE-040809-1]	1.046	0.0644826	0.931396	0.999934	no	up	0.81	0.52	0.23	0.26	1.16	0.15	0.52	0.523333
ENSDARG00000002394	ugt5d1	UDP glucuronosyltransferase 5 family, polypeptide D1 [Source:ZFIN;Acc:ZDB-GENE-091118-36]	1.178	0.236298	0.764807	0.999934	no	up	3.93	14.12	7.74	9.39	5.5	7.84	8.59667	7.57667
ENSDARG00000002396	cry-dash	cryptochrome DASH [Source:NCBI gene;Acc:402986]	1.347	0.429512	0.655693	0.999934	no	up	6.59	3.4	1.15	0.61	15.26	0.57	3.71333	5.48
ENSDARG00000002401	gale	UDP-galactose-4-epimerase [Source:ZFIN;Acc:ZDB-GENE-060421-6479]	0.75	-0.414148	0.538398	0.999934	no	down	21.95	39.5	14.47	12.65	34.88	5	25.3067	17.51
ENSDARG00000002402	ercc3	excision repair cross-complementation group 3 [Source:NCBI gene;Acc:324323]	0.888	-0.170824	0.803446	0.999934	no	down	5.13	2.59	1.23	2.07	4.13	0.73	2.98333	2.31
ENSDARG00000002403	nusap1	nucleolar and spindle associated protein 1 [Source:NCBI gene;Acc:567446]	0.467	-1.09832	0.177077	0.999934	no	down	32.89	14.03	26.27	3.11	32.98	3.86	24.3967	13.3167
ENSDARG00000002405	si:ch211-225b11.1	si:ch211-225b11.1 [Source:ZFIN;Acc:ZDB-GENE-060531-39]	0.981	-0.0274664	0.967274	0.999934	no	down	2.02	2	1.15	1.22	1.34	1.18	1.72333	1.24667
ENSDARG00000002406	zmynd10	zinc finger, MYND-type containing 10 [Source:NCBI gene;Acc:393368]	0.554	-0.851692	0.495579	0.999934	no	down	0.96	0.1	0.48	0.04	0.93	0.06	0.513333	0.343333
ENSDARG00000002411	pde4cb	phosphodiesterase 4C, cAMP-specific b [Source:ZFIN;Acc:ZDB-GENE-030131-4075]	2.454	1.29495	0.0968704	0.999934	no	up	0.62	0.44	0.14	0.85	1.13	0.64	0.4	0.873333
ENSDARG00000002445	prdm1a	PR domain containing 1a, with ZNF domain [Source:ZFIN;Acc:ZDB-GENE-030131-2193]	0.592	-0.75627	0.411888	0.999934	no	down	0.51	0.77	0.08	0.26	0.18	0.11	0.453333	0.183333
ENSDARG00000002463	arhgef37	Rho guanine nucleotide exchange factor (GEF) 37 [Source:ZFIN;Acc:ZDB-GENE-100514-3]	1.467	0.552963	0.640196	0.999934	no	up	0.45	0.22	0	0.25	0.42	0.07	0.223333	0.246667
ENSDARG00000002467	rdh14b	retinol dehydrogenase 14b [Source:ZFIN;Acc:ZDB-GENE-030131-6605]	1.261	0.334888	0.661968	0.999934	no	up	2.89	2.09	0.58	1.45	4.44	0.53	1.85333	2.14
ENSDARG00000002479	ercc6l	excision repair cross-complementation group 6-like [Source:NCBI gene;Acc:100005291]	0.537	-0.897074	0.170744	0.999934	no	down	5.02	2.23	1.3	0.91	2.01	0.76	2.85	1.22667
ENSDARG00000002487	noc3l	NOC3-like DNA replication regulator [Source:NCBI gene;Acc:321289]	1.389	0.474534	0.563244	0.999934	no	up	6.92	5.76	1.31	4.05	14.8	0.67	4.66333	6.50667
ENSDARG00000002494	itgb6	integrin, beta 6 [Source:ZFIN;Acc:ZDB-GENE-100812-2]	1.634	0.708018	0.281743	0.999934	no	up	1.5	2.74	0.88	2.23	4.01	1.05	1.70667	2.43
ENSDARG00000002506	C7H16orf87	zgc:92818 [Source:NCBI gene;Acc:436785]	0.689	-0.537339	0.427796	0.999934	no	down	21.76	18.42	18.92	6.58	31.44	6.03	19.7	14.6833
ENSDARG00000002507	itga10	integrin, alpha 10 [Source:ZFIN;Acc:ZDB-GENE-100922-54]	1.3	0.378297	0.779676	1	no	up	0.03	0.03	0.02	0.05	0.02	0.01	0.0266667	0.0266667
ENSDARG00000002508	ankrd33ab	ankyrin repeat domain 33Ab [Source:ZFIN;Acc:ZDB-GENE-100729-1]	2.704	1.43508	0.725067	1	no	up	0	0	0	0	0.03	0	0	0.01
ENSDARG00000002523	hsdl2	hydroxysteroid dehydrogenase like 2 [Source:NCBI gene;Acc:322347]	1.24	0.310098	0.610902	0.999934	no	up	54.08	83.89	34.88	66.71	84.97	32.69	57.6167	61.4567
ENSDARG00000002533	adora2b	adenosine A2b receptor [Source:ZFIN;Acc:ZDB-GENE-060511-1]	1.559	0.640477	0.65756	1	no	up	0.18	0.2	0.07	0.27	0.06	0.15	0.15	0.16
ENSDARG00000002536	tm9sf4	transmembrane 9 superfamily protein member 4 [Source:ZFIN;Acc:ZDB-GENE-040426-1575]	1.123	0.167874	0.812185	0.999934	no	up	15.08	8.85	3.14	6.87	18.88	2.15	9.02333	9.3
ENSDARG00000002538	smu1a	SMU1 DNA replication regulator and spliceosomal factor a [Source:NCBI gene;Acc:393168]	1.498	0.583355	0.475062	0.999934	no	up	12.07	11.75	3.15	6.6	31.64	1.59	8.99	13.2767
ENSDARG00000002546	rundc3ab	RUN domain containing 3Ab [Source:NCBI gene;Acc:393118]	1.816	0.860464	0.360564	0.999934	no	up	2.04	1.24	0.75	0.42	7.83	0.27	1.34333	2.84
ENSDARG00000002549	eif3eb	eukaryotic translation initiation factor 3, subunit E, b [Source:NCBI gene;Acc:561049]	1.63	0.704654	0.325657	0.999934	no	up	5.85	5.19	5.8	2.63	15.53	4.22	5.61333	7.46
ENSDARG00000002552	mapkapk2a	MAPK activated protein kinase 2a [Source:ZFIN;Acc:ZDB-GENE-030131-5532]	0.854	-0.228487	0.728789	0.999934	no	down	14.16	16.3	13.47	7.71	12.76	9.76	14.6433	10.0767
ENSDARG00000002564	syngr1a	synaptogyrin 1a [Source:ZFIN;Acc:ZDB-GENE-041010-169]	4.37	2.12778	0.0857316	0.999934	no	up	0.78	0.53	0.03	0.16	6.21	0.14	0.446667	2.17
ENSDARG00000002571	tmod2	tropomodulin 2 [Source:ZFIN;Acc:ZDB-GENE-040912-185]	1.034	0.0488412	0.943789	0.999934	no	up	2.75	3.58	1.94	1.74	2.92	2.03	2.75667	2.23
ENSDARG00000002576	cabp5a	calcium binding protein 5a [Source:ZFIN;Acc:ZDB-GENE-040426-1655]	0.41	-1.28766	0.412409	1	no	down	0.06	0.15	0.71	0.11	0	0.12	0.306667	0.0766667
ENSDARG00000002582	tbx15	T-box transcription factor 15 [Source:ZFIN;Acc:ZDB-GENE-020529-1]	1.716	0.779155	0.487546	0.999934	no	up	0.04	0.06	0.03	0.06	0.07	0.03	0.0433333	0.0533333
ENSDARG00000002587	dpysl3	dihydropyrimidinase like 3 [Source:NCBI gene;Acc:553166]	1.851	0.88828	0.233889	0.999934	no	up	0.45	0.22	0.23	0.45	0.47	0.29	0.3	0.403333
ENSDARG00000002589	mylpfb	myosin light chain, phosphorylatable, fast skeletal muscle b [Source:ZFIN;Acc:ZDB-GENE-040912-115]	0.976	-0.0356894	0.976147	1	no	down	1.06	1.03	0.49	0.18	1.18	0.44	0.86	0.6
ENSDARG00000002591	ruvbl1	RuvB-like AAA ATPase 1 [Source:NCBI gene;Acc:317679]	0.784	-0.351457	0.58501	0.999934	no	down	18.27	23.6	12.03	7.12	26.64	6.82	17.9667	13.5267
ENSDARG00000002593	slc45a2	solute carrier family 45 member 2 [Source:ZFIN;Acc:ZDB-GENE-050208-97]	0.928	-0.107193	0.968244	1	no	down	0.13	0	0.03	0	0.17	0	0.0533333	0.0566667
ENSDARG00000002597	pabpc1l	poly(A) binding protein, cytoplasmic 1-like [Source:ZFIN;Acc:ZDB-GENE-030131-5836]	2.128	1.08953	1	1	no	up	23.49	12.33	9.15	1.91	114.72	1.45	14.99	39.36
ENSDARG00000002600	pcsk1	proprotein convertase subtilisin/kexin type 1 [Source:ZFIN;Acc:ZDB-GENE-071009-1]	0.676	-0.563855	0.54786	0.999934	no	down	4.02	1.24	6.94	3.02	2.02	2.9	4.06667	2.64667
ENSDARG00000002601	irx7	iroquois homeobox 7 [Source:ZFIN;Acc:ZDB-GENE-020103-1]	11.849	3.56675	0.330634	1	no	up	0	0	0	0	0.4	0	0	0.133333
ENSDARG00000002607	unm_sa1614	un-named sa1614 [Source:ZFIN;Acc:ZDB-GENE-120411-1]	0.418	-1.25821	0.213689	0.999934	no	down	0.56	0.19	0.07	0.1	0.18	0.02	0.273333	0.1
ENSDARG00000002609	rnf145a	ring finger protein 145a [Source:ZFIN;Acc:ZDB-GENE-111012-3]	0.55	-0.862872	0.345054	0.999934	no	down	0.57	0.1	0.19	0.15	0.1	0.09	0.286667	0.113333
ENSDARG00000002613	rpa3	replication protein A3 [Source:ZFIN;Acc:ZDB-GENE-040426-977]	0.458	-1.12739	0.133054	0.999934	no	down	318.7	90.87	110.23	24.59	170.94	35.13	173.267	76.8867
ENSDARG00000002632	anxa11b	annexin A11b [Source:ZFIN;Acc:ZDB-GENE-030707-5]	0.749	-0.41695	0.50752	0.999934	no	down	34.91	23.42	7.58	9.85	21.99	6.56	21.97	12.8
ENSDARG00000002634	b4galt1	UDP-Gal:betaGlcNAc beta 1,4- galactosyltransferase, polypeptide 1 [Source:ZFIN;Acc:ZDB-GENE-050417-236]	1.47	0.556299	0.461314	0.999934	no	up	0.88	2.14	0.76	1.25	1.39	1.38	1.26	1.34
ENSDARG00000002635	FAM184A	zgc:85722 [Source:ZFIN;Acc:ZDB-GENE-040516-7]	0.569	-0.814622	0.552819	1	no	down	0.08	0.18	0.02	0.03	0.03	0.04	0.0933333	0.0333333
ENSDARG00000002642	sh3gl1b	SH3-domain GRB2-like 1b [Source:ZFIN;Acc:ZDB-GENE-031001-6]	1.194	0.255481	0.70464	0.999934	no	up	4.52	7.59	2.4	5.19	4.65	3.06	4.83667	4.3
ENSDARG00000002644	rgs5a	regulator of G protein signaling 5a [Source:ZFIN;Acc:ZDB-GENE-030131-7570]	1.095	0.130931	0.881257	0.999934	no	up	14.06	53.93	31.19	35.76	8.39	31.08	33.06	25.0767
ENSDARG00000002656	stxbp5a	syntaxin binding protein 5a (tomosyn) [Source:ZFIN;Acc:ZDB-GENE-041001-161]	1.342	0.4245	0.711574	0.999934	no	up	0.11	0.03	0.02	0.06	0.25	0.02	0.0533333	0.11
ENSDARG00000002659	mapre1b	microtubule-associated protein, RP/EB family, member 1b [Source:ZFIN;Acc:ZDB-GENE-040426-2256]	0.838	-0.254327	0.676016	0.999934	no	down	19.25	20.36	13.56	8.68	28.66	7.3	17.7233	14.88
ENSDARG00000002663	optn	optineurin [Source:NCBI gene;Acc:336159]	0.93	-0.10547	0.881243	0.999934	no	down	17.52	25.67	15.74	15.3	9.57	13.48	19.6433	12.7833
ENSDARG00000002666	kcnj1b	potassium inwardly rectifying channel subfamily J member 1b [Source:ZFIN;Acc:ZDB-GENE-070620-9]	0.649	-0.624327	0.707346	1	no	down	0.07	0.23	0.12	0	0.15	0.09	0.14	0.08
ENSDARG00000002670	ATG14	zgc:113944 [Source:ZFIN;Acc:ZDB-GENE-050913-155]	1.423	0.509021	0.529789	0.999934	no	up	2.62	1.8	0.39	1.78	4.23	0.29	1.60333	2.1
ENSDARG00000002682	tbcela	tubulin folding cofactor E-like a [Source:ZFIN;Acc:ZDB-GENE-040426-1719]	1.44	0.526492	0.503336	0.999934	no	up	2.89	7.64	7.22	8.9	3.92	6.49	5.91667	6.43667
ENSDARG00000002685	fam113	family with sequence similarity 113 [Source:ZFIN;Acc:ZDB-GENE-041212-23]	1.878	0.909293	1	1	no	up	6.49	7.49	3.17	0.67	44.03	0.22	5.71667	14.9733
ENSDARG00000002690	rabif	RAB interacting factor [Source:ZFIN;Acc:ZDB-GENE-040718-216]	0.499	-1.0018	0.175671	0.999934	no	down	20.44	12.87	14.76	4.56	5.92	6.9	16.0233	5.79333
ENSDARG00000002696	gnb3b	guanine nucleotide binding protein (G protein), beta polypeptide 3b [Source:ZFIN;Acc:ZDB-GENE-040426-2280]	3.928	1.9739	0.433994	1	no	up	0.03	0.03	0	0.05	0.15	0	0.02	0.0666667
ENSDARG00000002701	rasl12	RAS-like, family 12 [Source:NCBI gene;Acc:393366]	1.811	0.857159	0.423741	0.999934	no	up	0.09	0.26	0.1	0.41	0.3	0.22	0.15	0.31
ENSDARG00000002707	her11	hairy-related 11 [Source:ZFIN;Acc:ZDB-GENE-040824-4]	2.364	1.24125	0.750202	1	no	up	0.05	0	0	0.05	0.07	0	0.0166667	0.04
ENSDARG00000002710	ncl	nucleolin [Source:ZFIN;Acc:ZDB-GENE-030131-6986]	1.132	0.178619	0.758508	0.999934	no	up	102.49	83.69	52.37	63.04	134.62	38.31	79.5167	78.6567
ENSDARG00000002720	utp15	UTP15 small subunit processome component [Source:NCBI gene;Acc:325106]	1.435	0.520565	0.544605	0.999934	no	up	12.45	14.05	2.83	5.15	38.06	1.43	9.77667	14.88
ENSDARG00000002722	ankrd2	ankyrin repeat domain 2 (stretch responsive muscle) [Source:ZFIN;Acc:ZDB-GENE-090313-383]	0.713	-0.488473	0.904713	1	no	down	0	0	0.06	0	0	0	0.02	0
ENSDARG00000002731	sdc2	syndecan 2 [Source:ZFIN;Acc:ZDB-GENE-021206-3]	1.32	0.400378	0.574274	0.999934	no	up	24.87	7.67	6.36	9.21	36.01	4.44	12.9667	16.5533
ENSDARG00000002732	spon2b	spondin 2b, extracellular matrix protein [Source:ZFIN;Acc:ZDB-GENE-990415-161]	0.273	-1.87127	0.432873	1	no	down	0.03	0.31	0	0.03	0.05	0	0.113333	0.0266667
ENSDARG00000002748	sema6d	sema domain, transmembrane domain (TM), and cytoplasmic domain, (semaphorin) 6D [Source:ZFIN;Acc:ZDB-GENE-040426-1933]	1.423	0.50869	0.491371	0.999934	no	up	3.45	1.6	0.47	1.63	4.4	0.72	1.84	2.25
ENSDARG00000002750	phf20a	PHD finger protein 20, a [Source:ZFIN;Acc:ZDB-GENE-070912-270]	0.801	-0.32077	0.694665	0.999934	no	down	0.83	0.8	0.38	0.28	0.24	0.5	0.67	0.34
ENSDARG00000002754	pdcd2l	programmed cell death 2-like [Source:ZFIN;Acc:ZDB-GENE-040426-967]	0.918	-0.122856	0.853897	0.999934	no	down	11.25	9.74	9.59	4.71	15.84	5.78	10.1933	8.77667
ENSDARG00000002758	dedd1	death effector domain-containing 1 [Source:ZFIN;Acc:ZDB-GENE-000616-2]	2.16	1.11096	0.085087	0.999934	no	up	5.41	6.21	3.24	13.12	9.03	4.59	4.95333	8.91333
ENSDARG00000002760	gdf5	growth differentiation factor 5 [Source:ZFIN;Acc:ZDB-GENE-990415-39]	0.803	-0.316193	0.87318	1	no	down	0.29	0.16	0	0	0.39	0	0.15	0.13
ENSDARG00000002764	miox	myo-inositol oxygenase [Source:NCBI gene;Acc:571850]	2.881	1.52645	0.0639261	0.999934	no	up	7.95	0.41	3.01	5.81	9.86	7.49	3.79	7.72
ENSDARG00000002768	pvalb2	parvalbumin 2 [Source:NCBI gene;Acc:58028]	37.625	5.23363	1	1	no	up	0.21	0.19	0.17	0.21	1.12	10.25	0.19	3.86
ENSDARG00000002771	SLC4A5	si:ch211-48m9.1 [Source:ZFIN;Acc:ZDB-GENE-060531-64]	1.073	0.10206	0.927618	0.999934	no	up	0.03	0.04	0.11	0.08	0.07	0.04	0.06	0.0633333
ENSDARG00000002779	pdx1	pancreatic and duodenal homeobox 1 [Source:ZFIN;Acc:ZDB-GENE-990415-122]	1.113	0.154427	0.843107	0.999934	no	up	2.1	2.67	1.33	2.76	1.46	1.02	2.03333	1.74667
ENSDARG00000002787	tle3a	TLE family member 3, transcriptional corepressor a [Source:NCBI gene;Acc:30206]	1.776	0.828987	0.3102	0.999934	no	up	3.17	1.34	0.44	1.51	7.02	0.43	1.65	2.98667
ENSDARG00000002790	ap2m1a	adaptor related protein complex 2 subunit mu 1a [Source:NCBI gene;Acc:321051]	1.182	0.240711	0.738919	0.999934	no	up	31.8	46.85	8.03	38.84	35.33	8.07	28.8933	27.4133
ENSDARG00000002791	atp1a1a.1	ATPase Na+/K+ transporting subunit alpha 1a, tandem duplicate 1 [Source:ZFIN;Acc:ZDB-GENE-001212-1]	0.958	-0.0619289	0.926508	0.999934	no	down	70.57	120.07	37.7	202.02	202.67	48.47	76.1133	151.053
ENSDARG00000002792	arcn1a	archain 1a [Source:ZFIN;Acc:ZDB-GENE-021031-2]	0.783	-0.352509	0.556098	0.999934	no	down	14.76	12.97	7.17	5.7	15.11	3.88	11.6333	8.23
ENSDARG00000002795	meis3	myeloid ecotropic viral integration site 3 [Source:ZFIN;Acc:ZDB-GENE-010406-2]	0.098	-3.34398	0.117684	1	no	down	0.27	0.09	0.02	0	0	0.02	0.126667	0.00666667
ENSDARG00000002797	BX908804.1	-	2.018	1.01278	0.448448	0.999934	no	up	0	0.64	0.23	0.3	0.08	0.68	0.29	0.353333
ENSDARG00000002798	cog8	component of oligomeric golgi complex 8 [Source:ZFIN;Acc:ZDB-GENE-050320-74]	1.36	0.443953	0.603444	0.999934	no	up	5.18	3.28	0.78	1.64	10.52	0.53	3.08	4.23
ENSDARG00000002816	rasgrf2b	Ras protein-specific guanine nucleotide-releasing factor 2b [Source:NCBI gene;Acc:553520]	0.537	-0.897061	0.741452	1	no	down	0	0.04	0.01	0.01	0.02	0	0.0166667	0.01
ENSDARG00000002826	cep57l1	centrosomal protein 57, like 1 [Source:ZFIN;Acc:ZDB-GENE-040808-27]	0.924	-0.113934	0.876495	0.999934	no	down	7.94	8.65	11.28	4.46	23.93	3.37	9.29	10.5867
ENSDARG00000002830	trmt2a	tRNA methyltransferase 2 homolog A [Source:ZFIN;Acc:ZDB-GENE-030131-6876]	0.857	-0.222922	0.734263	0.999934	no	down	7.54	8.76	4.94	2.56	11.32	3.08	7.08	5.65333
ENSDARG00000002831	col4a4	collagen, type IV, alpha 4 [Source:ZFIN;Acc:ZDB-GENE-101001-1]	1.585	0.664224	0.662131	1	no	up	0.03	0	0.15	0.01	0.03	0.02	0.06	0.02
ENSDARG00000002840	si:dkey-28b4.8	si:dkey-28b4.8 [Source:ZFIN;Acc:ZDB-GENE-090501-2]	1.093	0.128922	0.834141	0.999934	no	up	2.92	4.06	1.76	2.17	3.62	1.86	2.91333	2.55
ENSDARG00000002847	fndc1	fibronectin type III domain containing 1 [Source:ZFIN;Acc:ZDB-GENE-041210-332]	0.511	-0.969222	0.486256	1	no	down	0.28	0.04	0.02	0.01	0.05	0.01	0.113333	0.0233333
ENSDARG00000002877	reps1	RALBP1 associated Eps domain containing 1 [Source:ZFIN;Acc:ZDB-GENE-030131-9536]	0.995	-0.00747282	0.992327	0.999934	no	down	3.55	1.36	0.45	0.49	3.52	0.64	1.78667	1.55
ENSDARG00000002880	vps50	VPS50 EARP/GARPII complex subunit [Source:ZFIN;Acc:ZDB-GENE-060503-325]	1.125	0.170254	0.819338	0.999934	no	up	2.48	1.52	0.48	1.2	2.67	0.47	1.49333	1.44667
ENSDARG00000002894	aven	apoptosis, caspase activation inhibitor [Source:ZFIN;Acc:ZDB-GENE-041001-171]	0.89	-0.167635	0.799885	0.999934	no	down	3.39	5.33	6.06	2.32	6.78	1.75	4.92667	3.61667
ENSDARG00000002897	si:ch211-160o17.2	si:ch211-160o17.2 [Source:ZFIN;Acc:ZDB-GENE-141219-3]	0.566	-0.821676	0.258645	0.999934	no	down	2.23	2.01	0.62	0.56	1.24	0.4	1.62	0.733333
ENSDARG00000002909	tjp3	tight junction protein 3 [Source:ZFIN;Acc:ZDB-GENE-030828-10]	1.254	0.326186	0.631989	0.999934	no	up	9.96	12.33	2.35	8.93	18.04	2.57	8.21333	9.84667
ENSDARG00000002912	adipor1a	adiponectin receptor 1a [Source:ZFIN;Acc:ZDB-GENE-040718-169]	1.505	0.590177	1	1	no	up	12.21	2.75	1.28	1.01	25.54	0.39	5.41333	8.98
ENSDARG00000002916	sec31b	SEC31 homolog B, COPII coat complex component [Source:ZFIN;Acc:ZDB-GENE-060418-2]	1.172	0.229192	0.785119	0.999934	no	up	3.39	2.13	0.37	0.81	5.25	0.66	1.96333	2.24
ENSDARG00000002917	gls2b	glutaminase 2b (liver, mitochondrial) [Source:ZFIN;Acc:ZDB-GENE-050208-408]	1.027	0.0383381	0.964956	0.999934	no	up	1.59	0.45	1.35	1.04	0.67	1.06	1.13	0.923333
ENSDARG00000002933	gbx2	gastrulation brain homeobox 2 [Source:ZFIN;Acc:ZDB-GENE-020509-2]	7.061	2.8199	0.129017	1	no	up	0.03	0.02	0.04	0	0.95	0	0.03	0.316667
ENSDARG00000002937	meis1a	Meis homeobox 1 a [Source:ZFIN;Acc:ZDB-GENE-020122-3]	1.703	0.768024	0.343899	0.999934	no	up	2.08	3.07	0.47	3.94	1.95	1.08	1.87333	2.32333
ENSDARG00000002945	bgnb	biglycan b [Source:ZFIN;Acc:ZDB-GENE-040426-21]	1.02	0.0280008	0.97082	0.999934	no	up	1.32	2.51	1.89	2.03	1.06	1.35	1.90667	1.48
ENSDARG00000002947	abcd3b	ATP-binding cassette, sub-family D (ALD), member 3b [Source:ZFIN;Acc:ZDB-GENE-050517-29]	1.031	0.0442021	0.948348	0.999934	no	up	3.25	4.86	2.17	2.25	2.89	2.64	3.42667	2.59333
ENSDARG00000002949	ppp6c	protein phosphatase 6, catalytic subunit [Source:ZFIN;Acc:ZDB-GENE-040426-949]	0.948	-0.0776887	0.901589	0.999934	no	down	22.7	35.01	23.48	16.83	38.37	14.74	27.0633	23.3133
ENSDARG00000002952	smo	smoothened, frizzled class receptor [Source:ZFIN;Acc:ZDB-GENE-980526-89]	1.157	0.21043	0.787735	0.999934	no	up	1.27	0.29	0.19	0.33	7.75	0.17	0.583333	2.75
ENSDARG00000002956	si:dkey-32n7.4	si:dkey-32n7.4 [Source:ZFIN;Acc:ZDB-GENE-110411-175]	0.655	-0.609649	0.409124	0.999934	no	down	2.48	1.91	0.51	1.13	0.59	0.47	1.63333	0.73
ENSDARG00000002959	gpr34b	G protein-coupled receptor 34b [Source:ZFIN;Acc:ZDB-GENE-040823-1]	1.111	0.151411	0.893898	0.999934	no	up	0.13	1.82	0.49	0.63	0.17	0.87	0.813333	0.556667
ENSDARG00000002967	pdap1b	pdgfa associated protein 1b [Source:ZFIN;Acc:ZDB-GENE-040426-942]	0.545	-0.875054	0.283886	0.999934	no	down	95.04	18.02	39.46	13.15	16.55	26.12	50.84	18.6067
ENSDARG00000002968	a1cf	apobec1 complementation factor [Source:ZFIN;Acc:ZDB-GENE-060824-3]	1.937	0.953663	0.166217	0.999934	no	up	28.31	34.54	11.86	62.62	42.8	15.55	24.9033	40.3233
ENSDARG00000002970	ss18	SS18 subunit of BAF chromatin remodeling complex [Source:ZFIN;Acc:ZDB-GENE-030131-4867]	1.096	0.131625	0.842486	0.999934	no	up	15.05	10.99	4.99	6.79	21.89	3.08	10.3433	10.5867
ENSDARG00000002971	phc1	polyhomeotic homolog 1 [Source:ZFIN;Acc:ZDB-GENE-081022-39]	0.616	-0.698423	0.404649	0.999934	no	down	2.56	0.89	0.33	0.22	1.7	0.23	1.26	0.716667
ENSDARG00000002986	gda	guanine deaminase [Source:ZFIN;Acc:ZDB-GENE-050522-434]	1.468	0.554336	0.590584	0.999934	no	up	17.28	2.44	23.23	12.43	4.5	27.89	14.3167	14.94
ENSDARG00000002988	tnnt2d	troponin T2d, cardiac [Source:ZFIN;Acc:ZDB-GENE-050626-97]	1.319	0.399708	0.744227	0.999934	no	up	0.64	0.28	0.57	0.04	0.6	0.81	0.496667	0.483333
ENSDARG00000002991	cep135	centrosomal protein 135 [Source:NCBI gene;Acc:553303]	0.772	-0.372624	0.613545	0.999934	no	down	1.81	2.22	0.38	0.72	2.09	0.3	1.47	1.03667
ENSDARG00000002994	itpkca	inositol-trisphosphate 3-kinase Ca [Source:ZFIN;Acc:ZDB-GENE-030131-6009]	1.222	0.289142	0.631229	0.999934	no	up	8.42	7.71	3.71	4.87	13.1	3.51	6.61333	7.16
ENSDARG00000003008	prkcea	protein kinase C, epsilon a [Source:ZFIN;Acc:ZDB-GENE-030131-8191]	0.652	-0.617493	0.531267	0.999934	no	down	0.3	0.21	0.11	0.03	0.35	0.04	0.206667	0.14
ENSDARG00000003017	ube2al	ubiquitin conjugating enzyme E2 A, like [Source:ZFIN;Acc:ZDB-GENE-030131-4195]	0.693	-0.528265	0.477429	0.999934	no	down	113.77	33.23	59.92	20.5	71.43	40.35	68.9733	44.0933
ENSDARG00000003020	lrrc4.2	leucine rich repeat containing 4.2 [Source:ZFIN;Acc:ZDB-GENE-030131-7997]	0.424	-1.23828	0.759573	1	no	down	0.03	0.03	0	0	0	0	0.02	0
ENSDARG00000003021	hdac8	histone deacetylase 8 [Source:NCBI gene;Acc:406740]	1.144	0.193611	0.795241	0.999934	no	up	3.27	2.8	0.54	1.85	4.13	0.63	2.20333	2.20333
ENSDARG00000003022	limk1b	LIM domain kinase 1b [Source:ZFIN;Acc:ZDB-GENE-110411-106]	0.542	-0.883599	0.311855	0.999934	no	down	0.61	1.43	0.54	0.37	0.62	0.07	0.86	0.353333
ENSDARG00000003032	eif4a1b	eukaryotic translation initiation factor 4A1B [Source:ZFIN;Acc:ZDB-GENE-040120-6]	1.859	0.894387	0.170565	0.999934	no	up	91.71	143.52	61.39	215.96	161.36	69.08	98.8733	148.8
ENSDARG00000003035	hspa9	heat shock protein 9 [Source:ZFIN;Acc:ZDB-GENE-030828-12]	0.725	-0.464741	0.477764	0.999934	no	down	40.9	22.31	11.53	7.76	32.69	6.92	24.9133	15.79
ENSDARG00000003041	CABZ01111496.1	E3 ubiquitin-protein ligase pellino homolog 2-like [Source:NCBI gene;Acc:100334245]	0.284	-1.81431	0.441658	1	no	down	0.63	0.04	0	0	0.19	0	0.223333	0.0633333
ENSDARG00000003046	sorbs2a	sorbin and SH3 domain containing 2a [Source:ZFIN;Acc:ZDB-GENE-070308-2]	1.114	0.155322	0.906614	1	no	up	0.14	0.03	0.03	0.02	0.15	0.03	0.0666667	0.0666667
ENSDARG00000003054	tacr3l	tachykinin receptor 3-like [Source:ZFIN;Acc:ZDB-GENE-061207-19]	4.064	2.0228	1	1	no	up	0.29	0.3	0.05	0.05	2.9	0.04	0.213333	0.996667
ENSDARG00000003058	fgfr1op	FGFR1 oncogene partner [Source:ZFIN;Acc:ZDB-GENE-090417-1]	0.74	-0.434885	0.477298	0.999934	no	down	16.14	15.23	11.59	7.45	12.57	5.15	14.32	8.39
ENSDARG00000003068	gorasp1a	golgi reassembly stacking protein 1a [Source:ZFIN;Acc:ZDB-GENE-030826-23]	1.366	0.450155	0.527063	0.999934	no	up	1.51	1.12	0.98	1.3	0.99	1.26	1.20333	1.18333
ENSDARG00000003069	btbd7	BTB (POZ) domain containing 7 [Source:ZFIN;Acc:ZDB-GENE-030131-4477]	0.966	-0.0493328	0.96108	0.999934	no	down	1.33	0.27	0.15	0.09	1.45	0.13	0.583333	0.556667
ENSDARG00000003077	gpx9	glutathione peroxidase 9 [Source:ZFIN;Acc:ZDB-GENE-130603-13]	1.066	0.0922492	0.979089	1	no	up	0.04	0	0.03	0	0.1	0	0.0233333	0.0333333
ENSDARG00000003081	mybphb	myosin binding protein Hb [Source:ZFIN;Acc:ZDB-GENE-030131-9794]	0.733	-0.448707	0.826977	1	no	down	0	0.28	0.02	0.04	0.53	0	0.1	0.19
ENSDARG00000003084	spire2	spire-type actin nucleation factor 2 [Source:NCBI gene;Acc:492470]	0.693	-0.529536	0.695985	0.999934	no	down	1.47	0.38	0.06	0.04	1.7	0	0.636667	0.58
ENSDARG00000003085	stambpl1	STAM binding protein-like 1 [Source:ZFIN;Acc:ZDB-GENE-100215-4]	0.972	-0.0405047	0.957415	0.999934	no	down	0.78	1.27	0.53	8.33	0.6	0.39	0.86	3.10667
ENSDARG00000003087	ubxn6	UBX domain protein 6 [Source:ZFIN;Acc:ZDB-GENE-030131-5680]	1.432	0.517724	0.424407	0.999934	no	up	3.41	3.29	1.68	3.75	3.46	2.07	2.79333	3.09333
ENSDARG00000003091	oclnb	occludin b [Source:ZFIN;Acc:ZDB-GENE-041212-43]	0.606	-0.722439	1	1	no	down	5.46	2.17	1.44	0.22	6.38	0	3.02333	2.2
ENSDARG00000003098	kdm5bb	lysine (K)-specific demethylase 5Bb [Source:NCBI gene;Acc:415256]	1.578	0.658163	0.311466	0.999934	no	up	4.01	5.82	1.38	4.41	9.6	1.59	3.73667	5.2
ENSDARG00000003109	rcan1a	regulator of calcineurin 1a [Source:ZFIN;Acc:ZDB-GENE-040801-135]	0.687	-0.542234	0.415297	0.999934	no	down	13.96	18.76	6.54	7.17	7.92	5.44	13.0867	6.84333
ENSDARG00000003113	ada	adenosine deaminase [Source:NCBI gene;Acc:436919]	2.431	1.28168	0.166643	0.999934	no	up	32.33	181.67	58.57	142.12	39.83	216.63	90.8567	132.86
ENSDARG00000003127	zgc:123105	Danio rerio zgc:123105 (zgc:123105), transcript variant 2, mRNA. [Source:RefSeq mRNA;Acc:NM_001365567]	1.192	0.253318	0.695909	0.999934	no	up	12.9	4.46	3.17	4.73	13.58	3.41	6.84333	7.24
ENSDARG00000003132	apip	APAF1 interacting protein [Source:NCBI gene;Acc:447941]	1.05	0.0706841	0.920442	0.999934	no	up	17	53.09	27.32	19.62	46.99	22.62	32.47	29.7433
ENSDARG00000003142	dachc	dachshund c [Source:ZFIN;Acc:ZDB-GENE-020402-5]	1.459	0.544769	0.450314	0.999934	no	up	1.02	1.42	0.47	0.85	2.04	0.68	0.97	1.19
ENSDARG00000003144	pxmp2	peroxisomal membrane protein 2 [Source:ZFIN;Acc:ZDB-GENE-040912-184]	2.106	1.07445	0.125332	0.999934	no	up	16.9	4.39	5.25	19.76	25.65	4.58	8.84667	16.6633
ENSDARG00000003151	skp1	S-phase kinase-associated protein 1 [Source:ZFIN;Acc:ZDB-GENE-040426-1707]	1.006	0.0083467	0.989498	0.999934	no	up	95.54	182.59	63.03	103.38	146.89	42.39	113.72	97.5533
ENSDARG00000003153	nudt21	nudix hydrolase 21 [Source:NCBI gene;Acc:394092]	0.969	-0.0447512	0.944786	0.999934	no	down	9.14	14.34	8.08	6.53	18.33	4.5	10.52	9.78667
ENSDARG00000003157	nfkbil1	nuclear factor of kappa light polypeptide gene enhancer in B-cells inhibitor-like 1 [Source:ZFIN;Acc:ZDB-GENE-040116-7]	1.127	0.171932	0.841346	0.999934	no	up	0.41	0.22	0.16	0.32	0.36	0.07	0.263333	0.25
ENSDARG00000003165	nr2f6b	nuclear receptor subfamily 2, group F, member 6b [Source:ZFIN;Acc:ZDB-GENE-040426-2351]	1.205	0.26847	0.682933	0.999934	no	up	2.73	2.01	0.77	1.73	2.85	0.92	1.83667	1.83333
ENSDARG00000003167	mlst8	MTOR associated protein, LST8 homolog (S. cerevisiae) [Source:NCBI gene;Acc:792689]	0.956	-0.0651319	0.916935	0.999934	no	down	4.23	3.96	2.31	2.32	4.46	1.95	3.5	2.91
ENSDARG00000003169	magi1b	membrane associated guanylate kinase, WW and PDZ domain containing 1b [Source:ZFIN;Acc:ZDB-GENE-030131-5110]	1.046	0.0648067	0.93829	0.999934	no	up	3.38	1.08	0.4	1.1	3.2	0.28	1.62	1.52667
ENSDARG00000003175	stx5al	syntaxin 5A, like [Source:ZFIN;Acc:ZDB-GENE-030131-1825]	1.108	0.148258	0.822317	0.999934	no	up	15.22	25.08	19.92	11.78	41.01	14.21	20.0733	22.3333
ENSDARG00000003181	sult1st4	sulfotransferase family 1, cytosolic sulfotransferase 4 [Source:ZFIN;Acc:ZDB-GENE-040426-2054]	2.96	1.56564	0.0679315	0.999934	no	up	7.19	4.02	4.68	11.16	3.25	12.87	5.29667	9.09333
ENSDARG00000003189	psmd1	proteasome 26S subunit, non-ATPase 1 [Source:ZFIN;Acc:ZDB-GENE-040426-810]	1.007	0.00995191	0.989712	0.999934	no	up	21.85	42.02	5.52	22.03	34.18	3.25	23.13	19.82
ENSDARG00000003193	rassf7b	Ras association domain family member 7b [Source:ZFIN;Acc:ZDB-GENE-030429-1]	1.916	0.938098	0.224625	0.999934	no	up	5.05	14.87	6.48	13.35	7.69	12.4	8.8	11.1467
ENSDARG00000003197	wdr21	WD repeat domain 21 [Source:ZFIN;Acc:ZDB-GENE-040109-2]	1.99	0.992961	0.337131	0.999934	no	up	1.83	2.51	0.35	1.17	8.9	0.1	1.56333	3.39
ENSDARG00000003200	foxm1	forkhead box M1 [Source:ZFIN;Acc:ZDB-GENE-040426-1275]	0.9	-0.152012	0.869201	0.999934	no	down	3.72	1.38	0.57	0.41	4.86	0.19	1.89	1.82
ENSDARG00000003203	rhcga	Rh family, C glycoprotein a [Source:ZFIN;Acc:ZDB-GENE-070424-81]	1.794	0.842899	0.727116	1	no	up	0.02	0	0.26	0.33	0	0.04	0.0933333	0.123333
ENSDARG00000003205	ngly1	N-glycanase 1 [Source:NCBI gene;Acc:553627]	0.859	-0.21849	0.744085	0.999934	no	down	5.29	5.21	1.49	2.51	5.65	0.95	3.99667	3.03667
ENSDARG00000003206	chchd6a	coiled-coil-helix-coiled-coil-helix domain containing 6a [Source:NCBI gene;Acc:449542]	0.837	-0.256509	0.696211	0.999934	no	down	15.66	23.66	17.96	10.99	18.79	11	19.0933	13.5933
ENSDARG00000003207	mterf3	mitochondrial transcription termination factor 3 [Source:ZFIN;Acc:ZDB-GENE-040718-359]	1.301	0.379661	0.606767	0.999934	no	up	4.5	5.83	1.52	2.71	10.85	1.28	3.95	4.94667
ENSDARG00000003208	pomk	protein O-mannose kinase [Source:NCBI gene;Acc:492773]	1.641	0.714892	0.331271	0.999934	no	up	1.37	0.99	0.29	0.89	2.77	0.33	0.883333	1.33
ENSDARG00000003210	ano2a	anoctamin 2a [Source:ZFIN;Acc:ZDB-GENE-091204-400]	7.512	2.90924	0.46666	1	no	up	0	0	0	0.19	0	0	0	0.0633333
ENSDARG00000003213	naa15a	N(alpha)-acetyltransferase 15, NatA auxiliary subunit a [Source:ZFIN;Acc:ZDB-GENE-030131-2392]	1.115	0.157035	0.843018	0.999934	no	up	10.62	7.19	1.53	3.35	16.19	1.19	6.44667	6.91
ENSDARG00000003216	anxa2a	annexin A2a [Source:ZFIN;Acc:ZDB-GENE-030131-4282]	0.878	-0.187368	0.777691	0.999934	no	down	35.18	24.63	12.18	17.51	13.27	13.23	23.9967	14.67
ENSDARG00000003217	urb2	URB2 ribosome biogenesis homolog [Source:ZFIN;Acc:ZDB-GENE-030131-2621]	0.927	-0.108641	0.886191	0.999934	no	down	4.97	2.07	1.28	1.12	6.84	1.14	2.77333	3.03333
ENSDARG00000003219	bin2a	bridging integrator 2a [Source:ZFIN;Acc:ZDB-GENE-041114-126]	1.006	0.00818703	0.992142	0.999934	no	up	65.36	281.57	111.1	128.74	51.64	139.01	152.677	106.463
ENSDARG00000003229	gdf9	growth differentiation factor 9 [Source:ZFIN;Acc:ZDB-GENE-050221-7]	0.743	-0.428978	0.68647	0.999934	no	down	6.39	2.89	2.23	0.2	10.18	0.17	3.83667	3.51667
ENSDARG00000003235	nup88	nucleoporin 88 [Source:ZFIN;Acc:ZDB-GENE-050522-297]	1.127	0.171938	0.806845	0.999934	no	up	7.61	5.64	1.94	3.49	11.33	1.29	5.06333	5.37
ENSDARG00000003244	gbp3	guanylate binding protein 3 [Source:ZFIN;Acc:ZDB-GENE-070912-176]	0.885	-0.175933	0.793984	0.999934	no	down	5.22	6.38	2.18	1.62	6.31	2.68	4.59333	3.53667
ENSDARG00000003250	pik3cd	phosphatidylinositol-4,5-bisphosphate 3-kinase, catalytic subunit delta [Source:ZFIN;Acc:ZDB-GENE-040426-1128]	0.734	-0.445497	0.55395	0.999934	no	down	1.91	4.08	0.59	1.28	1.04	0.94	2.19333	1.08667
ENSDARG00000003251	zbtb22b	zinc finger and BTB domain containing 22b [Source:ZFIN;Acc:ZDB-GENE-010110-4]	2.756	1.46271	0.130766	0.999934	no	up	1.64	0.54	0.23	0.59	6.27	0.2	0.803333	2.35333
ENSDARG00000003257	zgc:101559	zgc:101559 [Source:ZFIN;Acc:ZDB-GENE-041114-122]	0.911	-0.133984	0.85489	0.999934	no	down	1.09	1.24	1.13	0.7	0.95	0.87	1.15333	0.84
ENSDARG00000003259	loxa	lysyl oxidase a [Source:ZFIN;Acc:ZDB-GENE-040426-2398]	0.647	-0.627442	0.710517	1	no	down	0.11	0.08	0.07	0.03	0.12	0.02	0.0866667	0.0566667
ENSDARG00000003269	clcn3	chloride channel 3 [Source:ZFIN;Acc:ZDB-GENE-030131-1699]	0.914	-0.129371	0.85423	0.999934	no	down	3.48	1.04	0.85	0.63	3.05	0.55	1.79	1.41
ENSDARG00000003270	dhps	deoxyhypusine synthase [Source:ZFIN;Acc:ZDB-GENE-040426-2001]	1.215	0.280785	0.696227	0.999934	no	up	9.61	8.66	4.03	4.28	21.86	2.27	7.43333	9.47
ENSDARG00000003281	pik3ip1	phosphoinositide-3-kinase interacting protein 1 [Source:NCBI gene;Acc:386643]	0.691	-0.532828	0.570253	0.999934	no	down	16.64	6.82	2.96	1.87	17.67	0.35	8.80667	6.63
ENSDARG00000003287	wdr12	WD repeat domain 12 [Source:NCBI gene;Acc:321652]	0.783	-0.352064	0.639296	0.999934	no	down	11.48	7.59	3.34	2.49	14.26	1.19	7.47	5.98
ENSDARG00000003293	sox9a	SRY-box transcription factor 9a [Source:ZFIN;Acc:ZDB-GENE-001103-1]	1.274	0.349078	0.843985	1	no	up	0.12	0.03	0.07	0.13	0.29	0	0.0733333	0.14
ENSDARG00000003307	stx16	syntaxin 16 [Source:ZFIN;Acc:ZDB-GENE-060810-113]	0.807	-0.309627	0.627786	0.999934	no	down	2.48	1.4	0.68	1.02	1.83	0.56	1.52	1.13667
ENSDARG00000003308	emc2	ER membrane protein complex subunit 2 [Source:NCBI gene;Acc:407073]	1.26	0.333481	0.585431	0.999934	no	up	22.08	22.03	7.44	17.88	22.89	9.89	17.1833	16.8867
ENSDARG00000003311	pank2	pantothenate kinase 2 [Source:ZFIN;Acc:ZDB-GENE-070112-1952]	1.247	0.318664	0.636483	0.999934	no	up	2.98	4.12	1.82	4.17	4.08	1.05	2.97333	3.1
ENSDARG00000003320	fam91a1	family with sequence similarity 91 member A1 [Source:NCBI gene;Acc:393413]	0.851	-0.232175	0.745007	0.999934	no	down	3.6	1.28	0.77	0.75	2.68	0.68	1.88333	1.37
ENSDARG00000003326	cacng5a	calcium channel, voltage-dependent, gamma subunit 5a [Source:ZFIN;Acc:ZDB-GENE-120104-4]	1.006	0.00882097	0.996797	1	no	up	0	0.11	0.05	0.06	0.12	0	0.0533333	0.06
ENSDARG00000003328	slf2	SMC5-SMC6 complex localization factor 2 [Source:ZFIN;Acc:ZDB-GENE-081107-61]	1.119	0.162827	0.802905	0.999934	no	up	1.76	1.77	1.01	0.85	3.21	0.97	1.51333	1.67667
ENSDARG00000003373	commd2	COMM domain containing 2 [Source:ZFIN;Acc:ZDB-GENE-040718-118]	0.992	-0.0113941	0.986316	0.999934	no	down	8.86	19.17	6.82	8.22	17.95	4.92	11.6167	10.3633
ENSDARG00000003375	gng12a	guanine nucleotide binding protein (G protein), gamma 12a [Source:ZFIN;Acc:ZDB-GENE-040426-2555]	0.894	-0.16232	0.845181	0.999934	no	down	10.14	18.58	12.9	9.24	3.47	12.24	13.8733	8.31667
ENSDARG00000003380	si:dkey-275b16.2	si:dkey-275b16.2 [Source:ZFIN;Acc:ZDB-GENE-090312-204]	1.118	0.160397	0.893537	0.999934	no	up	0.88	12.81	6.95	10.54	0.2	5.7	6.88	5.48
ENSDARG00000003381	si:ch211-266g18.6	si:ch211-266g18.6 [Source:ZFIN;Acc:ZDB-GENE-131121-599]	1.611	0.688009	0.330432	0.999934	no	up	0.95	2.91	1.12	1.35	3.06	1.11	1.66	1.84
ENSDARG00000003382	cwc25	CWC25 spliceosome associated protein homolog [Source:ZFIN;Acc:ZDB-GENE-040426-2817]	0.893	-0.162849	0.793214	0.999934	no	down	7.83	6.66	4.48	3.46	9.69	2.53	6.32333	5.22667
ENSDARG00000003383	asb8	ankyrin repeat and SOCS box containing 8 [Source:ZFIN;Acc:ZDB-GENE-030131-5411]	1.652	0.724117	0.393685	0.999934	no	up	10.22	4	1.02	2.45	23.2	0.75	5.08	8.8
ENSDARG00000003395	col4a3	collagen, type IV, alpha 3 [Source:ZFIN;Acc:ZDB-GENE-070802-4]	0.347	-1.525	0.705005	1	no	down	0.01	0	0	0	0	0	0.00333333	0
ENSDARG00000003398	rbpja	recombination signal binding protein for immunoglobulin kappa J region a [Source:ZFIN;Acc:ZDB-GENE-031117-1]	0.913	-0.130944	0.834187	0.999934	no	down	2.62	3.03	1.26	1.3	2.31	1.29	2.30333	1.63333
ENSDARG00000003399	fgf8a	fibroblast growth factor 8a [Source:NCBI gene;Acc:30538]	1.108	0.148126	0.958105	1	no	up	0.14	0.02	0.11	0	0.09	0	0.09	0.03
ENSDARG00000003403	tenm1	teneurin transmembrane protein 1 [Source:ZFIN;Acc:ZDB-GENE-060531-26]	3.434	1.77982	0.0677938	0.999934	no	up	0.05	0.06	0.03	0.04	0.43	0.06	0.0466667	0.176667
ENSDARG00000003411	foxa2	forkhead box A2 [Source:NCBI gene;Acc:30126]	2.278	1.1875	0.160316	0.999934	no	up	5.95	0.84	3.69	5.17	5.89	7.01	3.49333	6.02333
ENSDARG00000003414	capslb	calcyphosine-like b [Source:ZFIN;Acc:ZDB-GENE-050417-298]	0.617	-0.696918	0.746784	1	no	down	0.28	0.15	0.04	0	0	0.13	0.156667	0.0433333
ENSDARG00000003420	chrna5	cholinergic receptor, nicotinic, alpha 5 [Source:ZFIN;Acc:ZDB-GENE-050417-440]	1.149	0.200957	0.900739	1	no	up	0	0.31	0.1	0.18	0.21	0.03	0.136667	0.14
ENSDARG00000003421	igf2bp2a	insulin-like growth factor 2 mRNA binding protein 2a [Source:ZFIN;Acc:ZDB-GENE-070912-44]	1.428	0.514098	0.477925	0.999934	no	up	1.72	2.01	0.41	1.62	3.04	0.68	1.38	1.78
ENSDARG00000003429	hnrnpdl	heterogeneous nuclear ribonucleoprotein D-like [Source:ZFIN;Acc:ZDB-GENE-040426-2717]	1.123	0.167655	0.787405	0.999934	no	up	39.93	66.97	15.32	47.93	47.55	19.43	40.74	38.3033
ENSDARG00000003444	dhrs7	dehydrogenase/reductase (SDR family) member 7 [Source:ZFIN;Acc:ZDB-GENE-060825-21]	2.002	1.00138	0.111994	0.999934	no	up	14.54	20.53	9.95	31.84	29.4	13.15	15.0067	24.7967
ENSDARG00000003446	ippk	inositol 1,3,4,5,6-pentakisphosphate 2-kinase [Source:NCBI gene;Acc:541511]	1.113	0.154515	0.85299	0.999934	no	up	5.63	1.99	0.62	1.57	6.47	0.51	2.74667	2.85
ENSDARG00000003449	pde10a	phosphodiesterase 10A [Source:ZFIN;Acc:ZDB-GENE-040426-1115]	0.711	-0.493079	0.693157	0.999934	no	down	0.34	0.23	0.03	0.05	0.34	0.01	0.2	0.133333
ENSDARG00000003462	fech	ferrochelatase [Source:ZFIN;Acc:ZDB-GENE-000928-1]	0.968	-0.0476481	0.964306	0.999934	no	down	1.49	1.26	0.36	0.35	2.93	0.03	1.03667	1.10333
ENSDARG00000003469	neurod4	neuronal differentiation 4 [Source:ZFIN;Acc:ZDB-GENE-030730-1]	1.388	0.473299	0.907659	1	no	up	0.03	0	0	0.03	0	0	0.01	0.01
ENSDARG00000003475	sult1st5	sulfotransferase family 1, cytosolic sulfotransferase 5 [Source:ZFIN;Acc:ZDB-GENE-050809-2]	1.12	0.163189	0.849923	0.999934	no	up	16.14	50.9	26.58	31.05	8.61	34.61	31.2067	24.7567
ENSDARG00000003486	ppp1caa	protein phosphatase 1, catalytic subunit, alpha isozyme a [Source:ZFIN;Acc:ZDB-GENE-040516-3]	1.281	0.357564	0.61854	0.999934	no	up	11.24	12.28	2.85	12.67	12.89	2.16	8.79	9.24
ENSDARG00000003487	nup93	nucleoporin 93 [Source:NCBI gene;Acc:30172]	1.38	0.464282	0.552628	0.999934	no	up	8.35	8.47	1.63	5.01	18.61	1.25	6.15	8.29
ENSDARG00000003495	madd	MAP-kinase activating death domain [Source:ZFIN;Acc:ZDB-GENE-030131-8076]	0.614	-0.702971	0.3824	0.999934	no	down	2.65	0.44	0.33	0.65	1.12	0.28	1.14	0.683333
ENSDARG00000003512	anks1b	ankyrin repeat and sterile alpha motif domain containing 1B [Source:NCBI gene;Acc:565408]	0.872	-0.197814	0.832579	0.999934	no	down	0.32	0.13	0.13	0.17	0.29	0.02	0.193333	0.16
ENSDARG00000003517	impa1	inositol monophosphatase 1 [Source:ZFIN;Acc:ZDB-GENE-040718-245]	0.584	-0.775056	0.264681	0.999934	no	down	7.85	16.56	4.95	6.38	6.5	1.96	9.78667	4.94667
ENSDARG00000003519	aprt	adenine phosphoribosyltransferase [Source:ZFIN;Acc:ZDB-GENE-040426-1492]	0.678	-0.560183	0.39077	0.999934	no	down	41.01	24.15	28.76	4.03	46.25	5.93	31.3067	18.7367
ENSDARG00000003520	tbc1d14	TBC1 domain family, member 14 [Source:ZFIN;Acc:ZDB-GENE-030131-6136]	1.181	0.240486	0.70454	0.999934	no	up	3.57	2.9	1.04	1.36	7.98	1.2	2.50333	3.51333
ENSDARG00000003523	itln3	intelectin 3 [Source:ZFIN;Acc:ZDB-GENE-090527-4]	0.772	-0.373589	0.638873	0.999934	no	down	334.77	44.76	163.82	93.08	126.54	106.75	181.117	108.79
ENSDARG00000003526	psma5	proteasome 20S subunit alpha 5 [Source:ZFIN;Acc:ZDB-GENE-040625-96]	0.777	-0.363682	0.588103	0.999934	no	down	161.31	213.31	137.46	71.59	119.58	108.89	170.693	100.02
ENSDARG00000003527	mak16	MAK16 homolog (S. cerevisiae) [Source:NCBI gene;Acc:192312]	0.403	-1.31287	0.0944856	0.999934	no	down	165.44	34.29	70.43	11.52	45.31	30.32	90.0533	29.05
ENSDARG00000003531	tcea1	transcription elongation factor A (SII), 1 [Source:ZFIN;Acc:ZDB-GENE-030131-8049]	0.675	-0.565999	0.417391	0.999934	no	down	18.65	10.97	16.16	4.7	21.76	5.37	15.26	10.61
ENSDARG00000003533	col8a1b	collagen, type VIII, alpha 1b [Source:ZFIN;Acc:ZDB-GENE-060503-140]	0.524	-0.931125	0.301301	0.999934	no	down	0.72	0.23	0.27	0.14	0.32	0.11	0.406667	0.19
ENSDARG00000003544	adarb1b	adenosine deaminase RNA specific B1b [Source:ZFIN;Acc:ZDB-GENE-030219-15]	0.78	-0.35783	0.766277	0.999934	no	down	5.25	0.44	0.53	0.12	2.6	0	2.07333	0.906667
ENSDARG00000003553	gnrhr2	gonadotropin releasing hormone receptor 2 [Source:ZFIN;Acc:ZDB-GENE-090128-3]	17.748	4.14956	0.194054	1	no	up	0	0	0	0	0.41	0	0	0.136667
ENSDARG00000003564	dohh	deoxyhypusine hydroxylase/monooxygenase [Source:NCBI gene;Acc:321732]	1.492	0.576767	0.359857	0.999934	no	up	16.05	26.87	10.47	19.3	44.03	9.89	17.7967	24.4067
ENSDARG00000003570	hsp90b1	heat shock protein 90, beta (grp94), member 1 [Source:ZFIN;Acc:ZDB-GENE-031002-1]	0.948	-0.0769759	0.909881	0.999934	no	down	173.02	99.58	54.17	46.34	223.54	31.3	108.923	100.393
ENSDARG00000003573	dctn5	dynactin 5 [Source:ZFIN;Acc:ZDB-GENE-040718-201]	0.645	-0.631577	0.314085	0.999934	no	down	24.86	20.21	19.78	10.05	22.43	7.01	21.6167	13.1633
ENSDARG00000003576	klhl32	kelch-like family member 32 [Source:ZFIN;Acc:ZDB-GENE-070209-47]	2.081	1.05762	0.251329	0.999934	no	up	0.38	0.63	0.11	0.66	0.61	0.16	0.373333	0.476667
ENSDARG00000003584	pla2g7	phospholipase A2, group VII (platelet-activating factor acetylhydrolase, plasma) [Source:ZFIN;Acc:ZDB-GENE-040426-2248]	1.104	0.1421	0.843826	0.999934	no	up	12.26	16.98	8.82	9.64	6.86	10.85	12.6867	9.11667
ENSDARG00000003592	surf1	SURF1 cytochrome c oxidase assembly factor [Source:ZFIN;Acc:ZDB-GENE-041108-2]	1.346	0.429052	0.52304	0.999934	no	up	8.4	14.92	8.06	9.11	25.73	5.27	10.46	13.37
ENSDARG00000003599	rpl3	ribosomal protein L3 [Source:ZFIN;Acc:ZDB-GENE-030131-1291]	1.836	0.87646	0.233569	0.999934	no	up	843.54	2094.13	516.53	2689.43	2164.64	472.54	1151.4	1775.54
ENSDARG00000003607	nr2f6a	nuclear receptor subfamily 2, group F, member 6a [Source:ZFIN;Acc:ZDB-GENE-030131-4362]	1.008	0.011973	0.986863	0.999934	no	up	3.78	1.44	0.73	1.27	3.68	0.4	1.98333	1.78333
ENSDARG00000003616	arih1	ariadne ubiquitin-conjugating enzyme E2 binding protein homolog 1 (Drosophila) [Source:NCBI gene;Acc:327005]	0.836	-0.259085	0.686543	0.999934	no	down	6.92	3.84	1.74	2.38	5.64	1.16	4.16667	3.06
ENSDARG00000003631	clockb	clock circadian regulator b [Source:ZFIN;Acc:ZDB-GENE-030408-2]	1.199	0.262126	0.71371	0.999934	no	up	1.41	2.55	0.4	1.63	1.22	0.96	1.45333	1.27
ENSDARG00000003632	zgc:172270	zgc:172270 [Source:ZFIN;Acc:ZDB-GENE-080204-67]	2.707	1.43693	0.212068	0.999934	no	up	0.04	0.58	0.23	0.63	0.27	0.68	0.283333	0.526667
ENSDARG00000003635	mogat3b	monoacylglycerol O-acyltransferase 3b [Source:ZFIN;Acc:ZDB-GENE-110302-2]	1.284	0.360135	0.619769	0.999934	no	up	8.56	27.37	7.76	21.96	18.01	6.22	14.5633	15.3967
ENSDARG00000003641	tfg	trafficking from ER to golgi regulator [Source:ZFIN;Acc:ZDB-GENE-030131-8410]	0.954	-0.0673248	0.923408	0.999934	no	down	19.38	32.67	6.23	18.75	22.17	4.64	19.4267	15.1867
ENSDARG00000003642	zfyve19	zinc finger, FYVE domain containing 19 [Source:ZFIN;Acc:ZDB-GENE-040718-109]	1.234	0.303444	0.635086	0.999934	no	up	5.11	8.97	3.29	5.53	11.49	2.9	5.79	6.64
ENSDARG00000003655	tmem59l	transmembrane protein 59-like [Source:ZFIN;Acc:ZDB-GENE-040426-2651]	1.458	0.544096	0.598397	0.999934	no	up	8.17	4.41	1.01	1.3	21.09	0.23	4.53	7.54
ENSDARG00000003675	cryl1	crystallin, lambda 1 [Source:ZFIN;Acc:ZDB-GENE-060810-7]	1.095	0.130547	0.847617	0.999934	no	up	13.46	26.26	7.69	18.17	15.6	8.04	15.8033	13.9367
ENSDARG00000003680	runx1t1	RUNX1 partner transcriptional co-repressor 1 [Source:ZFIN;Acc:ZDB-GENE-060929-164]	0.898	-0.15498	0.874562	0.999934	no	down	1.84	0.18	0.37	0.07	0.87	0.24	0.796667	0.393333
ENSDARG00000003681	eif5	eukaryotic translation initiation factor 5 [Source:ZFIN;Acc:ZDB-GENE-030131-975]	1.392	0.476896	0.483697	0.999934	no	up	69.18	92.14	31.21	55.71	186.35	21.09	64.1767	87.7167
ENSDARG00000003684	obsl1a	obscurin like cytoskeletal adaptor 1a [Source:ZFIN;Acc:ZDB-GENE-060503-649]	0.826	-0.276503	0.945517	1	no	down	0.01	0.01	0	0	0.01	0	0.00666667	0.00333333
ENSDARG00000003693	hars	histidyl-tRNA synthetase [Source:ZFIN;Acc:ZDB-GENE-040912-152]	0.798	-0.325522	0.612939	0.999934	no	down	25.19	17.79	6.11	11.88	15.18	4.36	16.3633	10.4733
ENSDARG00000003695	vdac3	voltage-dependent anion channel 3 [Source:ZFIN;Acc:ZDB-GENE-040426-2380]	2.164	1.11364	0.0652594	0.999934	no	up	24.23	15.86	13.14	32.25	41.71	20.76	17.7433	31.5733
ENSDARG00000003697	slc5a8l	solute carrier family 5 member 8, like [Source:NCBI gene;Acc:556156]	1.55	0.632317	0.354893	0.999934	no	up	2.85	6.89	2.82	7.31	8.24	3.39	4.18667	6.31333
ENSDARG00000003699	atp7a	ATPase copper transporting alpha [Source:ZFIN;Acc:ZDB-GENE-060825-45]	0.829	-0.270248	0.681686	0.999934	no	down	1.47	1.08	0.6	0.41	1.01	0.61	1.05	0.676667
ENSDARG00000003701	cldng	claudin g [Source:NCBI gene;Acc:81586]	1.012	0.0166367	0.987461	0.999934	no	up	114.11	164.2	199.95	18.53	686.57	10.77	159.42	238.623
ENSDARG00000003705	prnprs3	prion protein, related sequence 3 [Source:ZFIN;Acc:ZDB-GENE-041221-3]	1.097	0.134017	0.853285	0.999934	no	up	2.18	0.57	0.68	0.79	1.82	0.59	1.14333	1.06667
ENSDARG00000003706	ryr2b	ryanodine receptor 2b (cardiac) [Source:ZFIN;Acc:ZDB-GENE-061226-3]	2.653	1.40776	1	1	no	up	0.97	1.64	0.7	0.17	7.79	0.21	1.10333	2.72333
ENSDARG00000003732	mitfa	melanocyte inducing transcription factor a [Source:ZFIN;Acc:ZDB-GENE-990910-11]	0.653	-0.614068	0.822146	1	no	down	0.1	0.09	0	0	0.13	0	0.0633333	0.0433333
ENSDARG00000003749	polb	polymerase (DNA directed), beta [Source:NCBI gene;Acc:554204]	0.504	-0.989841	0.177071	0.999934	no	down	25.92	11.85	16.77	3.74	22.59	3.41	18.18	9.91333
ENSDARG00000003750	pfas	phosphoribosylformylglycinamidine synthase [Source:ZFIN;Acc:ZDB-GENE-030131-4420]	0.975	-0.0367024	0.967074	0.999934	no	down	1.78	0.45	0.37	0.24	1.93	0.15	0.866667	0.773333
ENSDARG00000003751	lats1	large tumor suppressor kinase 1 [Source:ZFIN;Acc:ZDB-GENE-050523-2]	0.607	-0.719804	0.306554	0.999934	no	down	0.87	0.43	0.25	0.21	0.42	0.14	0.516667	0.256667
ENSDARG00000003754	tspan2a	tetraspanin 2a [Source:ZFIN;Acc:ZDB-GENE-050522-511]	1.043	0.0607943	0.92694	0.999934	no	up	1.34	3.29	1.13	1.5	2.46	0.88	1.92	1.61333
ENSDARG00000003757	cnpy1	canopy FGF signaling regulator 1 [Source:NCBI gene;Acc:402819]	0.629	-0.669616	0.326311	0.999934	no	down	100.3	52.08	66.59	23.14	54.76	35.56	72.99	37.82
ENSDARG00000003769	tada2b	transcriptional adaptor 2B [Source:NCBI gene;Acc:554156]	0.942	-0.0861994	0.902758	0.999934	no	down	2.13	0.92	0.53	0.71	1.78	0.41	1.19333	0.966667
ENSDARG00000003776	pip4k2aa	phosphatidylinositol-5-phosphate 4-kinase, type II, alpha a [Source:ZFIN;Acc:ZDB-GENE-080721-18]	1.036	0.0503426	0.938021	0.999934	no	up	2.68	3.36	0.84	1.92	2.26	1.16	2.29333	1.78
ENSDARG00000003779	ctnnd2b	catenin (cadherin-associated protein), delta 2b [Source:ZFIN;Acc:ZDB-GENE-070912-532]	3.062	1.61458	0.235707	1	no	up	0.05	0.02	0.01	0.18	0.05	0.04	0.0266667	0.09
ENSDARG00000003789	dennd5b	DENN/MADD domain containing 5B [Source:NCBI gene;Acc:323528]	0.828	-0.272585	0.729516	0.999934	no	down	13.43	2.01	5.43	2.05	9.95	2.77	6.95667	4.92333
ENSDARG00000003795	idh2	isocitrate dehydrogenase (NADP(+)) 2 [Source:ZFIN;Acc:ZDB-GENE-031118-95]	1.245	0.316556	0.64031	0.999934	no	up	73.21	123.29	31.81	106.68	99.78	26.84	76.1033	77.7667
ENSDARG00000003797	asb2a.1	ankyrin repeat and SOCS box containing 2a, tandem duplicate 1 [Source:ZFIN;Acc:ZDB-GENE-030131-5355]	6.117	2.61286	0.418489	1	no	up	0.01	0	0	0	0.08	0	0.00333333	0.0266667
ENSDARG00000003808	aqp3a	aquaporin 3a [Source:ZFIN;Acc:ZDB-GENE-040426-2826]	0.752	-0.41176	0.662883	0.999934	no	down	1.4	15.32	1.4	4.5	1.85	2.53	6.04	2.96
ENSDARG00000003811	plxnb2a	plexin b2a [Source:ZFIN;Acc:ZDB-GENE-030131-8917]	1.195	0.257189	0.681045	0.999934	no	up	11.28	4.96	5.14	6.16	10.19	5.56	7.12667	7.30333
ENSDARG00000003818	prkag1	protein kinase, AMP-activated, gamma 1 non-catalytic subunit [Source:ZFIN;Acc:ZDB-GENE-040426-2188]	1.431	0.517471	0.521151	0.999934	no	up	2.51	3.05	2.77	2.97	1.38	3.85	2.77667	2.73333
ENSDARG00000003820	nr1d2a	nuclear receptor subfamily 1, group D, member 2a [Source:ZFIN;Acc:ZDB-GENE-040504-1]	1.876	0.907479	0.173553	0.999934	no	up	13.58	15.66	14.33	21.97	23.62	20.51	14.5233	22.0333
ENSDARG00000003822	ankrd16	ankyrin repeat domain 16 [Source:ZFIN;Acc:ZDB-GENE-041210-253]	1.263	0.337387	0.68048	0.999934	no	up	1.44	1.29	0.77	0.64	3.45	0.46	1.16667	1.51667
ENSDARG00000003827	snapc1b	small nuclear RNA activating complex, polypeptide 1b [Source:ZFIN;Acc:ZDB-GENE-040426-716]	0.947	-0.0783843	0.912828	0.999934	no	down	3.94	3.41	3.9	2.54	3.45	3.05	3.75	3.01333
ENSDARG00000003829	galnt2	UDP-N-acetyl-alpha-D-galactosamine:polypeptide N-acetylgalactosaminyltransferase 2 [Source:ZFIN;Acc:ZDB-GENE-041111-110]	1.323	0.403341	0.627023	0.999934	no	up	5.61	2.04	1	1.3	9.74	0.63	2.88333	3.89
ENSDARG00000003835	stom	stomatin [Source:ZFIN;Acc:ZDB-GENE-980526-486]	1.778	0.83002	0.283165	0.999934	no	up	4.33	6.21	4.92	10.09	3.97	6.96	5.15333	7.00667
ENSDARG00000003841	usb1	U6 snRNA biogenesis 1 [Source:NCBI gene;Acc:445066]	0.874	-0.194061	0.770763	0.999934	no	down	4.42	3.79	2.4	1.35	4.86	1.86	3.53667	2.69
ENSDARG00000003845	chm	CHM Rab escort protein [Source:ZFIN;Acc:ZDB-GENE-030318-2]	0.892	-0.164726	0.823463	0.999934	no	down	4.88	3.7	0.91	1.5	5.57	0.69	3.16333	2.58667
ENSDARG00000003846	mrpl21	mitochondrial ribosomal protein L21 [Source:ZFIN;Acc:ZDB-GENE-061027-183]	0.618	-0.693617	0.284081	0.999934	no	down	90.88	65.97	63.69	22.53	83.8	24.7	73.5133	43.6767
ENSDARG00000003854	acsl1b	acyl-CoA synthetase long chain family member 1b [Source:ZFIN;Acc:ZDB-GENE-040801-88]	0.871	-0.198966	0.771834	0.999934	no	down	3.27	1.43	2.4	1.14	6.86	1.27	2.36667	3.09
ENSDARG00000003860	cbx3a	chromobox homolog 3a (HP1 gamma homolog, Drosophila) [Source:ZFIN;Acc:ZDB-GENE-030131-1158]	0.887	-0.173337	0.796812	0.999934	no	down	39.35	87.65	48.64	36.31	51.07	40.83	58.5467	42.7367
ENSDARG00000003865	pard6b	par-6 partitioning defective 6 homolog beta (C. elegans) [Source:ZFIN;Acc:ZDB-GENE-090312-133]	1.087	0.120254	0.899374	0.999934	no	up	1.81	1.29	0.13	0.63	1.39	0.55	1.07667	0.856667
ENSDARG00000003866	tm9sf2	transmembrane 9 superfamily member 2 [Source:ZFIN;Acc:ZDB-GENE-030131-6302]	1.072	0.10093	0.875342	0.999934	no	up	23.75	12.05	6.81	7.73	26.45	6.25	14.2033	13.4767
ENSDARG00000003867	cdk20	cyclin-dependent kinase 20 [Source:NCBI gene;Acc:494112]	1.025	0.0362812	0.986765	1	no	up	0.04	0.17	0	0.04	0.23	0.03	0.07	0.1
ENSDARG00000003869	decr1	2,4-dienoyl CoA reductase 1, mitochondrial [Source:ZFIN;Acc:ZDB-GENE-040718-142]	1.131	0.177971	0.780395	0.999934	no	up	28.87	28.55	22.87	22.12	27.17	21.29	26.7633	23.5267
ENSDARG00000003872	ccdc102a	coiled-coil domain containing 102A [Source:NCBI gene;Acc:325319]	1.681	0.748917	0.410891	0.999934	no	up	2.95	1.09	0.43	0.81	7.76	0.25	1.49	2.94
ENSDARG00000003877	pbrm1	polybromo 1 [Source:ZFIN;Acc:ZDB-GENE-080926-4]	1.399	0.484818	0.581306	0.999934	no	up	7.05	2.38	22.8	9.02	2.99	21.19	10.7433	11.0667
ENSDARG00000003899	zdhhc23b	zinc finger DHHC-type containing 23b [Source:ZFIN;Acc:ZDB-GENE-040808-13]	1.765	0.819909	0.395527	0.999934	no	up	1.31	1.29	0.21	0.51	4.46	0.19	0.936667	1.72
ENSDARG00000003900	gpr61l	G protein-coupled receptor 61-like [Source:ZFIN;Acc:ZDB-GENE-131127-443]	1.246	0.317032	0.830275	1	no	up	0	0.25	0.06	0.16	0.21	0.02	0.103333	0.13
ENSDARG00000003902	ctsl.1	cathepsin L.1 [Source:ZFIN;Acc:ZDB-GENE-040718-61]	1.982	0.987162	0.321814	0.999934	no	up	413.1	28.83	116.61	656.6	81.58	83.43	186.18	273.87
ENSDARG00000003903	hapln2	hyaluronan and proteoglycan link protein 2 [Source:ZFIN;Acc:ZDB-GENE-030131-8089]	0.713	-0.488473	0.904713	1	no	down	0	0.05	0	0	0	0	0.0166667	0
ENSDARG00000003904	sycp1	synaptonemal complex protein 1 [Source:ZFIN;Acc:ZDB-GENE-040910-6]	0.361	-1.46976	0.0999413	0.999934	no	down	21.09	1.43	6.11	1.11	7.73	1.3	9.54333	3.38
ENSDARG00000003909	ftr01	finTRIM family, member 1 [Source:ZFIN;Acc:ZDB-GENE-070705-491]	1.775	0.827762	0.340172	0.999934	no	up	3.28	12.1	5.83	9.84	3.22	11.8	7.07	8.28667
ENSDARG00000003910	med13b	mediator complex subunit 13b [Source:NCBI gene;Acc:564707]	1.099	0.136573	0.852904	0.999934	no	up	2.38	1.6	0.44	1.06	3.1	0.31	1.47333	1.49
ENSDARG00000003920	setb	SET nuclear proto-oncogene b [Source:ZFIN;Acc:ZDB-GENE-030131-433]	0.806	-0.310944	0.636462	0.999934	no	down	63.13	107.74	68.06	41.22	65.65	47.8	79.6433	51.5567
ENSDARG00000003927	cldn12	claudin 12 [Source:ZFIN;Acc:ZDB-GENE-010328-14]	0.753	-0.408929	0.547385	0.999934	no	down	4.29	2.09	1.58	0.83	2.95	1.21	2.65333	1.66333
ENSDARG00000003931	cndp2	carnosine dipeptidase 2 [Source:ZFIN;Acc:ZDB-GENE-030131-5499]	1.55	0.632177	0.362467	0.999934	no	up	50.26	69.63	27.34	65.19	38.15	52.64	49.0767	51.9933
ENSDARG00000003934	nxnl2	nucleoredoxin like 2 [Source:ZFIN;Acc:ZDB-GENE-041212-55]	1.322	0.403147	0.645547	0.999934	no	up	3.38	1.87	0.27	1.26	3.22	1.09	1.84	1.85667
ENSDARG00000003938	rpa1	replication protein A1 [Source:NCBI gene;Acc:327491]	1.056	0.0786131	0.918637	0.999934	no	up	19.86	15.95	5.14	6.8	35.15	2.19	13.65	14.7133
ENSDARG00000003940	mtfr1l	mitochondrial fission regulator 1-like [Source:NCBI gene;Acc:334296]	0.801	-0.321023	0.631336	0.999934	no	down	5.82	5.76	2.24	1.93	6.83	1.19	4.60667	3.31667
ENSDARG00000003941	rrs1	ribosome biogenesis regulator 1 homolog [Source:ZFIN;Acc:ZDB-GENE-030131-9345]	0.454	-1.1383	0.113257	0.999934	no	down	91.42	28.07	40.93	11.2	24.76	19.4	53.4733	18.4533
ENSDARG00000003944	nmur1b	neuromedin U receptor 1b [Source:ZFIN;Acc:ZDB-GENE-131121-154]	3.684	1.88143	0.459623	1	no	up	0	0.09	0	0.1	0.13	0.04	0.03	0.09
ENSDARG00000003952	pfn2	profilin 2 [Source:ZFIN;Acc:ZDB-GENE-040115-4]	1.073	0.101721	0.882379	0.999934	no	up	231.11	231.81	286.86	172.42	294.94	218.94	249.927	228.767
ENSDARG00000003961	parp3	poly (ADP-ribose) polymerase family, member 3 [Source:ZFIN;Acc:ZDB-GENE-030131-7435]	1.072	0.100685	0.894744	0.999934	no	up	6.66	15.46	5.95	8.1	4.27	7.89	9.35667	6.75333
ENSDARG00000003963	traf4a	tnf receptor-associated factor 4a [Source:ZFIN;Acc:ZDB-GENE-040308-1]	1.386	0.470487	0.546886	0.999934	no	up	1.52	0.57	0.26	1.08	1.06	0.34	0.783333	0.826667
ENSDARG00000003965	tlx1	T cell leukemia homeobox 1 [Source:ZFIN;Acc:ZDB-GENE-021021-2]	0.25	-1.99764	0.617038	1	no	down	0	0.04	0.02	0	0	0	0.02	0
ENSDARG00000003968	larp6b	La ribonucleoprotein 6, translational regulator b [Source:ZFIN;Acc:ZDB-GENE-041008-244]	2.921	1.54636	1	1	no	up	28.85	25.35	3.09	3.5	184.72	0.19	19.0967	62.8033
ENSDARG00000003971	isl2a	ISL LIM homeobox 2a [Source:NCBI gene;Acc:30157]	0.562	-0.831679	0.694468	1	no	down	0.07	0.09	0.05	0.06	0.04	0	0.07	0.0333333
ENSDARG00000003973	chordc1a	cysteine and histidine-rich domain (CHORD) containing 1a [Source:ZFIN;Acc:ZDB-GENE-050626-79]	1.036	0.0508864	0.946561	0.999934	no	up	5.85	2.52	3.96	1.52	6.4	3.29	4.11	3.73667
ENSDARG00000003974	spoplb	speckle type BTB/POZ protein like b [Source:NCBI gene;Acc:558170]	1.077	0.106589	0.884411	0.999934	no	up	5.12	8.04	1.2	3.89	8.12	1.15	4.78667	4.38667
ENSDARG00000003977	zgc:153896	zgc:153896 [Source:ZFIN;Acc:ZDB-GENE-060825-119]	2.597	1.37681	0.107556	0.999934	no	up	22.52	20.09	28.24	48.13	16.94	65.42	23.6167	43.4967
ENSDARG00000003984	LTN1	si:dkey-175g6.5 [Source:ZFIN;Acc:ZDB-GENE-091204-127]	0.957	-0.0633212	0.925142	0.999934	no	down	2.51	1.12	0.48	0.96	2.57	0.24	1.37	1.25667
ENSDARG00000003989	crhr1	corticotropin releasing hormone receptor 1 [Source:ZFIN;Acc:ZDB-GENE-081231-1]	1.008	0.0117989	0.991649	0.999934	no	up	2.32	23.9	5.49	0.02	12.61	3.94	10.57	5.52333
ENSDARG00000003994	syt9a	synaptotagmin IXa [Source:ZFIN;Acc:ZDB-GENE-031002-18]	9.88	3.30455	0.399272	1	no	up	0	0	0	0	0.08	0	0	0.0266667
ENSDARG00000003998	phyhipla	phytanoyl-CoA 2-hydroxylase interacting protein-like a [Source:ZFIN;Acc:ZDB-GENE-061215-64]	0.844	-0.243987	0.904936	1	no	down	0.13	0.05	0	0	0.12	0.01	0.06	0.0433333
ENSDARG00000004015	adcyap1a	adenylate cyclase activating polypeptide 1a [Source:ZFIN;Acc:ZDB-GENE-020809-4]	2.822	1.49664	0.118498	0.999934	no	up	1.23	7.76	2.92	10.85	1.68	9.41	3.97	7.31333
ENSDARG00000004017	spag1a	sperm associated antigen 1a [Source:NCBI gene;Acc:564953]	1.287	0.364288	0.592587	0.999934	no	up	7.86	14.34	5.08	12.24	8.03	5.99	9.09333	8.75333
ENSDARG00000004018	CHST13	si:ch211-236h17.3 [Source:ZFIN;Acc:ZDB-GENE-030131-738]	1.757	0.812756	0.429647	0.999934	no	up	1.72	1.07	0.12	0.33	4.16	0.38	0.97	1.62333
ENSDARG00000004023	isl1	ISL LIM homeobox 1 [Source:NCBI gene;Acc:30147]	0.719	-0.476099	0.790345	1	no	down	0.07	0.31	0	0.07	0	0.07	0.126667	0.0466667
ENSDARG00000004034	arhgdig	Rho GDP dissociation inhibitor (GDI) gamma [Source:ZFIN;Acc:ZDB-GENE-040426-1493]	0.913	-0.131895	0.866305	0.999934	no	down	22.91	75.24	30.61	30.06	17.43	32.85	42.92	26.78
ENSDARG00000004037	cog2	component of oligomeric golgi complex 2 [Source:ZFIN;Acc:ZDB-GENE-040426-2671]	0.994	-0.00928208	0.98961	0.999934	no	down	8.07	5.84	2.69	2.89	11.96	1.24	5.53333	5.36333
ENSDARG00000004046	phf6	PHD finger protein 6 [Source:ZFIN;Acc:ZDB-GENE-030131-5278]	0.601	-0.735123	0.286067	0.999934	no	down	12.81	15.19	12.43	3.19	14.88	5.1	13.4767	7.72333
ENSDARG00000004049	marcksa	myristoylated alanine-rich protein kinase C substrate a [Source:ZFIN;Acc:ZDB-GENE-050522-145]	0.7	-0.515009	0.608835	0.999934	no	down	1.29	0.46	0.65	0.17	1.59	0.11	0.8	0.623333
ENSDARG00000004051	CR354540.1	cytochrome P450, family 7, subfamily A, polypeptide 1b [Source:NCBI gene;Acc:559097]	0.94	-0.0897643	0.91175	0.999934	no	down	1.05	12.45	1.31	0.92	0.48	1.1	4.93667	0.833333
ENSDARG00000004055	uhrf1bp1l	UHRF1 binding protein 1-like [Source:ZFIN;Acc:ZDB-GENE-041210-177]	1.207	0.27189	0.665186	0.999934	no	up	3.73	2.61	0.87	1.97	3.66	1.23	2.40333	2.28667
ENSDARG00000004059	galk2	galactokinase 2 [Source:ZFIN;Acc:ZDB-GENE-041114-143]	1.458	0.543597	0.525719	0.999934	no	up	3.43	2.51	0.24	1.84	5.52	0.55	2.06	2.63667
ENSDARG00000004060	bhlhe40	basic helix-loop-helix family, member e40 [Source:ZFIN;Acc:ZDB-GENE-030131-3133]	1.819	0.863288	0.21058	0.999934	no	up	12.59	5.19	2.2	11.49	12.5	3.95	6.66	9.31333
ENSDARG00000004074	bach2b	BTB and CNC homology 1, basic leucine zipper transcription factor 2b [Source:ZFIN;Acc:ZDB-GENE-041001-139]	1.527	0.610963	0.691565	1	no	up	0.04	0.08	0	0.07	0.07	0.28	0.04	0.14
ENSDARG00000004078	acsl4a	acyl-CoA synthetase long chain family member 4a [Source:ZFIN;Acc:ZDB-GENE-040426-1565]	0.937	-0.09333	0.880246	0.999934	no	down	30.15	27.09	29.73	22.41	29.82	17.67	28.99	23.3
ENSDARG00000004082	cx39.9	connexin 39.9 [Source:ZFIN;Acc:ZDB-GENE-040406-2]	0.713	-0.488473	0.904713	1	no	down	0	0.04	0	0	0	0	0.0133333	0
ENSDARG00000004094	acsbg2	acyl-CoA synthetase bubblegum family member 2 [Source:ZFIN;Acc:ZDB-GENE-030131-7099]	2.074	1.05221	0.0887642	0.999934	no	up	10.11	5.51	4.82	9.19	16.79	8.48	6.81333	11.4867
ENSDARG00000004105	tie1	tyrosine kinase with immunoglobulin-like and EGF-like domains 1 [Source:NCBI gene;Acc:30746]	1.436	0.522234	0.430635	0.999934	no	up	0.99	1.11	0.38	1.1	1.14	0.52	0.826667	0.92
ENSDARG00000004109	zgc:162154	zgc:162154 [Source:ZFIN;Acc:ZDB-GENE-070424-57]	0.911	-0.134235	0.898707	0.999934	no	down	0.65	4.64	0.58	0.91	0.3	1.71	1.95667	0.973333
ENSDARG00000004111	esr1	estrogen receptor 1 [Source:NCBI gene;Acc:259252]	1.546	0.628959	0.517989	0.999934	no	up	11.19	0.31	4.11	2.3	18.5	4.29	5.20333	8.36333
ENSDARG00000004114	tti1	TELO2 interacting protein 1 [Source:ZFIN;Acc:ZDB-GENE-080819-3]	1.555	0.637034	0.530794	0.999934	no	up	0.64	0.54	0.04	0.17	1.64	0.08	0.406667	0.63
ENSDARG00000004115	mgat4b	alpha-1,3-mannosyl-glycoprotein 4-beta-N-acetylglucosaminyltransferase B [Source:NCBI gene;Acc:431727]	1.437	0.522965	0.514069	0.999934	no	up	3.91	1.64	1.12	1.1	8.37	0.64	2.22333	3.37
ENSDARG00000004130	mvk	mevalonate kinase [Source:ZFIN;Acc:ZDB-GENE-041114-37]	1.646	0.718588	0.408384	0.999934	no	up	2.77	2.23	1.65	1.78	10.77	0.33	2.21667	4.29333
ENSDARG00000004131	rttn	rotatin [Source:ZFIN;Acc:ZDB-GENE-090609-5]	1.323	0.403268	0.645375	0.999934	no	up	0.85	0.73	0.1	0.33	2.34	0.09	0.56	0.92
ENSDARG00000004132	usp19	ubiquitin specific peptidase 19 [Source:ZFIN;Acc:ZDB-GENE-030131-3055]	1.16	0.213822	0.74011	0.999934	no	up	5.03	5.53	1.44	3.13	5.97	2.17	4	3.75667
ENSDARG00000004141	zgc:92630	zgc:92630 [Source:ZFIN;Acc:ZDB-GENE-040718-449]	0.917	-0.125422	0.884531	0.999934	no	down	81.58	104.01	98.14	62.2	17.68	91.78	94.5767	57.22
ENSDARG00000004150	grm2a	glutamate receptor, metabotropic 2a [Source:ZFIN;Acc:ZDB-GENE-030131-8097]	0.713	-0.488473	0.904713	1	no	down	0	0.02	0	0	0	0	0.00666667	0
ENSDARG00000004151	rab23	RAB23, member RAS oncogene family [Source:ZFIN;Acc:ZDB-GENE-050522-328]	1.201	0.264412	0.799234	0.999934	no	up	0.9	0.37	0.24	0.36	1.43	0.06	0.503333	0.616667
ENSDARG00000004154	orai1b	ORAI calcium release-activated calcium modulator 1b [Source:NCBI gene;Acc:402892]	1.107	0.147233	0.913611	0.999934	no	up	1.77	1.38	0.04	0.18	3.61	0	1.06333	1.26333
ENSDARG00000004158	tmem63c	transmembrane protein 63C [Source:ZFIN;Acc:ZDB-GENE-120928-2]	1.346	0.429057	0.782551	1	no	up	0.02	0.69	0.01	0.05	0.98	0.02	0.24	0.35
ENSDARG00000004160	reep3b	receptor accessory protein 3b [Source:NCBI gene;Acc:393130]	1.085	0.117995	0.850524	0.999934	no	up	13.8	13.35	7.82	6.32	16.84	8.22	11.6567	10.46
ENSDARG00000004161	ik	IK cytokine [Source:ZFIN;Acc:ZDB-GENE-030131-960]	0.854	-0.227045	0.708818	0.999934	no	down	15.37	17.93	6.17	9.3	13.9	4.56	13.1567	9.25333
ENSDARG00000004167	zgc:110366	zgc:110366 [Source:ZFIN;Acc:ZDB-GENE-050417-302]	1.367	0.451095	0.585154	0.999934	no	up	1.88	1.17	2.72	3.23	1.4	1.89	1.92333	2.17333
ENSDARG00000004169	stmn1a	stathmin 1a [Source:ZFIN;Acc:ZDB-GENE-031006-14]	0.403	-1.31147	0.115479	0.999934	no	down	753.03	117.99	244.3	37.7	363.43	55.97	371.773	152.367
ENSDARG00000004171	rabac1	Rab acceptor 1 (prenylated) [Source:ZFIN;Acc:ZDB-GENE-040625-146]	1.221	0.287485	0.656221	0.999934	no	up	6.5	3.51	2.65	2.92	8.75	2.4	4.22	4.69
ENSDARG00000004173	copa	coatomer protein complex, subunit alpha [Source:ZFIN;Acc:ZDB-GENE-020905-2]	1.173	0.230165	0.76873	0.999934	no	up	31.24	28.68	6.52	13.96	50.82	3.99	22.1467	22.9233
ENSDARG00000004174	cnot1	CCR4-NOT transcription complex, subunit 1 [Source:NCBI gene;Acc:448949]	1.211	0.275608	0.690257	0.999934	no	up	13.13	11.28	3.41	7.52	15.38	3.36	9.27333	8.75333
ENSDARG00000004176	ulk4	unc-51 like kinase 4 [Source:ZFIN;Acc:ZDB-GENE-100922-243]	1.919	0.940047	0.259792	0.999934	no	up	0.5	0.83	0.11	0.47	1.89	0.21	0.48	0.856667
ENSDARG00000004177	fam169ab	family with sequence similarity 169 member Ab [Source:ZFIN;Acc:ZDB-GENE-091118-95]	0.308	-1.69734	0.135671	0.999934	no	down	1.19	0.7	1.06	0.1	1.12	0	0.983333	0.406667
ENSDARG00000004184	nf1b	neurofibromin 1b [Source:ZFIN;Acc:ZDB-GENE-091111-4]	1.365	0.448642	0.685749	0.999934	no	up	0.07	0.09	0.02	0.02	0.22	0.01	0.06	0.0833333
ENSDARG00000004187	zgc:122979	zgc:122979 [Source:ZFIN;Acc:ZDB-GENE-051127-45]	1.059	0.0827737	0.950083	0.999934	no	up	0.38	0.34	0.11	0	0.78	0.11	0.276667	0.296667
ENSDARG00000004189	cbx1a	chromobox homolog 1a (HP1 beta homolog Drosophila) [Source:ZFIN;Acc:ZDB-GENE-030131-4945]	0.758	-0.400567	0.542846	0.999934	no	down	19.86	10.58	13.76	4.49	25.86	5.61	14.7333	11.9867
ENSDARG00000004196	tnfsf10l	TNF superfamily member 10, like [Source:ZFIN;Acc:ZDB-GENE-010801-1]	2.23	1.15681	0.121979	0.999934	no	up	1.34	2.06	1.32	2.52	1.64	3.15	1.57333	2.43667
ENSDARG00000004199	spam1	sperm adhesion molecule 1 [Source:ZFIN;Acc:ZDB-GENE-050506-63]	1.678	0.74697	0.418757	0.999934	no	up	6.43	0.44	4.16	4.09	4.52	5.8	3.67667	4.80333
ENSDARG00000004204	efhc2	EF-hand domain (C-terminal) containing 2 [Source:NCBI gene;Acc:567323]	0.651	-0.619705	0.802236	1	no	down	0.11	0.06	0	0	0.11	0	0.0566667	0.0366667
ENSDARG00000004211	ccdc106a	coiled-coil domain containing 106a [Source:ZFIN;Acc:ZDB-GENE-050220-4]	1.358	0.441796	0.532333	0.999934	no	up	11.06	18.48	15.7	12.6	18.73	18.18	15.08	16.5033
ENSDARG00000004218	rnd1b	Rho family GTPase 1b [Source:ZFIN;Acc:ZDB-GENE-060315-7]	1.478	0.564129	0.550203	0.999934	no	up	2.08	0.11	0.38	0.47	1.73	0.75	0.856667	0.983333
ENSDARG00000004219	slc6a3	solute carrier family 6 member 3 [Source:ZFIN;Acc:ZDB-GENE-010316-1]	0.803	-0.31636	0.886137	1	no	down	0.12	0.03	0.05	0	0.19	0	0.0666667	0.0633333
ENSDARG00000004227	pde3a	phosphodiesterase 3A, cGMP-inhibited [Source:ZFIN;Acc:ZDB-GENE-041210-23]	0.328	-1.60978	0.18267	0.999934	no	down	0.49	0.16	0.04	0.02	0.05	0.07	0.23	0.0466667
ENSDARG00000004232	dlb	deltaB [Source:NCBI gene;Acc:30141]	2.889	1.53034	0.334632	1	no	up	0.07	0.05	0	0.07	0.18	0.03	0.04	0.0933333
ENSDARG00000004243	asic4b	acid-sensing (proton-gated) ion channel family member 4b [Source:NCBI gene;Acc:407667]	0.602	-0.732284	0.751067	1	no	down	0.16	0	0.02	0.04	0	0.02	0.06	0.02
ENSDARG00000004246	slit2	slit homolog 2 (Drosophila) [Source:ZFIN;Acc:ZDB-GENE-010306-3]	1.019	0.027565	0.97783	0.999934	no	up	0.2	0.07	0.02	0.06	0.13	0.04	0.0966667	0.0766667
ENSDARG00000004251	dhfr	dihydrofolate reductase [Source:ZFIN;Acc:ZDB-GENE-010406-5]	0.693	-0.528411	0.462765	0.999934	no	down	23.1	7.52	16.29	5.81	20.62	5.85	15.6367	10.76
ENSDARG00000004256	wnt11f2	wnt 11, family member 2 [Source:NCBI gene;Acc:791595]	3.626	1.85835	0.514243	1	no	up	0.03	0.02	0	0	0.2	0	0.0166667	0.0666667
ENSDARG00000004260	cul5b	cullin 5b [Source:ZFIN;Acc:ZDB-GENE-091113-45]	0.635	-0.655312	0.479136	0.999934	no	down	0.59	0.47	0.67	0.11	0.98	0.16	0.576667	0.416667
ENSDARG00000004261	tmed9	transmembrane p24 trafficking protein 9 [Source:ZFIN;Acc:ZDB-GENE-050417-434]	0.689	-0.536994	0.432611	0.999934	no	down	79.74	112.53	109.08	41.31	82.13	55.42	100.45	59.62
ENSDARG00000004262	cyp46a1.2	cytochrome P450, family 46, subfamily A, polypeptide 1, tandem duplicate 2 [Source:ZFIN;Acc:ZDB-GENE-040426-1184]	1.406	0.491686	0.545484	0.999934	no	up	17.1	15.81	27.38	16.45	16.97	31.52	20.0967	21.6467
ENSDARG00000004270	atl3	atlastin 3 [Source:ZFIN;Acc:ZDB-GENE-041010-109]	0.947	-0.0790979	0.907379	0.999934	no	down	12.49	9.58	3.81	4.53	18.9	1.86	8.62667	8.43
ENSDARG00000004274	zgc:112496	zgc:112496 [Source:ZFIN;Acc:ZDB-GENE-050320-25]	1.334	0.416056	0.573865	0.999934	no	up	4.52	9.09	9.2	6.73	22.26	4.54	7.60333	11.1767
ENSDARG00000004280	seh1l	SEH1-like (S. cerevisiae) [Source:NCBI gene;Acc:334749]	1.249	0.320312	0.643773	0.999934	no	up	8.27	5.96	2.32	4.2	14.23	1.57	5.51667	6.66667
ENSDARG00000004282	zgc:77375	zgc:77375 [Source:ZFIN;Acc:ZDB-GENE-040426-1827]	0.848	-0.237838	0.824665	0.999934	no	down	0.33	1.08	0.09	0.32	0.48	0.18	0.5	0.326667
ENSDARG00000004291	hecw1b	HECT, C2 and WW domain containing E3 ubiquitin protein ligase 1b [Source:ZFIN;Acc:ZDB-GENE-060503-2]	0.457	-1.12879	0.564441	1	no	down	0.12	0.04	0	0.01	0.06	0	0.0533333	0.0233333
ENSDARG00000004296	ambp	alpha-1-microglobulin/bikunin precursor [Source:ZFIN;Acc:ZDB-GENE-040426-1608]	1.886	0.915501	0.307606	0.999934	no	up	390.04	20.79	242.75	443.33	406.92	203.66	217.86	351.303
ENSDARG00000004297	irf2bpl	interferon regulatory factor 2 binding protein-like [Source:ZFIN;Acc:ZDB-GENE-040426-1968]	1.238	0.308017	0.660878	0.999934	no	up	1.31	0.88	0.58	0.75	2.06	0.4	0.923333	1.07
ENSDARG00000004301	rhogb	ras homolog family member Gb [Source:ZFIN;Acc:ZDB-GENE-030131-8877]	0.802	-0.318251	0.65969	0.999934	no	down	6.88	10.97	3.78	5.27	4.14	3.78	7.21	4.39667
ENSDARG00000004302	slc45a1	solute carrier family 45 member 1 [Source:ZFIN;Acc:ZDB-GENE-070112-2152]	1.911	0.934522	0.709054	1	no	up	0.1	0	0.03	0.02	0.09	0	0.0433333	0.0366667
ENSDARG00000004305	vangl1	VANGL planar cell polarity protein 1 [Source:ZFIN;Acc:ZDB-GENE-040621-2]	0.725	-0.463465	0.780175	1	no	down	0.47	0	0.19	0	0.49	0.05	0.22	0.18
ENSDARG00000004306	klhl18	kelch-like family member 18 [Source:ZFIN;Acc:ZDB-GENE-030131-5785]	0.849	-0.236027	0.816564	0.999934	no	down	2.48	0.86	0.16	0.24	2.57	0.12	1.16667	0.976667
ENSDARG00000004307	lypd6	LY6/PLAUR domain containing 6 [Source:NCBI gene;Acc:447932]	0.462	-1.11454	0.29828	0.999934	no	down	0.58	0.82	0.43	0.19	0.58	0.08	0.61	0.283333
ENSDARG00000004308	fam8a1b	family with sequence similarity 8 member A1b [Source:ZFIN;Acc:ZDB-GENE-050410-14]	1.003	0.00418242	0.994983	0.999934	no	up	6.16	6.76	5.86	3.61	7.85	4.59	6.26	5.35
ENSDARG00000004311	ldlrap1a	low density lipoprotein receptor adaptor protein 1a [Source:ZFIN;Acc:ZDB-GENE-030328-13]	0.628	-0.671214	0.438887	0.999934	no	down	20.74	10.67	6.94	1.98	24.38	1.05	12.7833	9.13667
ENSDARG00000004318	cbwd	COBW domain containing [Source:ZFIN;Acc:ZDB-GENE-040426-2388]	0.819	-0.288945	0.701463	0.999934	no	down	10.83	6.19	7.23	3.59	4.15	6.29	8.08333	4.67667
ENSDARG00000004322	ush1ga	Usher syndrome 1Ga (autosomal recessive) [Source:ZFIN;Acc:ZDB-GENE-131120-173]	0.901	-0.149855	0.918969	1	no	down	0.01	0.13	0.01	0.05	0.05	0.03	0.05	0.0433333
ENSDARG00000004325	casp9	caspase 9, apoptosis-related cysteine peptidase [Source:ZFIN;Acc:ZDB-GENE-030825-5]	1.044	0.0617227	0.924755	0.999934	no	up	3.87	4.69	1.93	2.36	6.3	1.37	3.49667	3.34333
ENSDARG00000004328	LIN28A	si:ch1073-284b18.2 [Source:ZFIN;Acc:ZDB-GENE-110914-157]	0.713	-0.488473	0.904713	1	no	down	0.08	0	0	0	0	0	0.0266667	0
ENSDARG00000004336	exoc4	exocyst complex component 4 [Source:ZFIN;Acc:ZDB-GENE-041210-112]	0.776	-0.364949	0.631906	0.999934	no	down	1.91	0.65	0.38	0.51	1.1	0.29	0.98	0.633333
ENSDARG00000004343	nelfe	negative elongation factor complex member E [Source:ZFIN;Acc:ZDB-GENE-040718-69]	0.92	-0.119715	0.856848	0.999934	no	down	12.24	17.07	14.16	9.13	14.34	9.17	14.49	10.88
ENSDARG00000004358	gnb3a	guanine nucleotide binding protein (G protein), beta polypeptide 3a [Source:ZFIN;Acc:ZDB-GENE-040718-134]	0.069	-3.85398	0.163626	1	no	down	0.71	0.86	0	0	0	0	0.523333	0
ENSDARG00000004363	lhfpl6	LHFPL tetraspan subfamily member 6 [Source:NCBI gene;Acc:494110]	0.922	-0.116756	0.883265	0.999934	no	down	1.27	0.67	0.27	0.48	0.47	0.29	0.736667	0.413333
ENSDARG00000004372	fmnl3	formin-like 3 [Source:NCBI gene;Acc:407694]	0.977	-0.0330566	0.963083	0.999934	no	down	0.92	2.53	0.87	1.34	0.85	0.84	1.44	1.01
ENSDARG00000004377	ppp1r13ba	protein phosphatase 1, regulatory subunit 13Ba [Source:ZFIN;Acc:ZDB-GENE-030131-9805]	2.332	1.22147	0.0904128	0.999934	no	up	1.05	1.61	0.58	3.1	2.14	0.68	1.08	1.97333
ENSDARG00000004378	yrk	Yes-related kinase [Source:ZFIN;Acc:ZDB-GENE-030131-9517]	0.744	-0.426382	0.542342	0.999934	no	down	3.8	5.07	1.01	2.35	1.78	1.15	3.29333	1.76
ENSDARG00000004386	ELAPOR2	si:dkey-153k10.9 [Source:ZFIN;Acc:ZDB-GENE-030131-3893]	0.588	-0.765998	0.399553	0.999934	no	down	0.53	1.64	0.13	0.51	0.33	0.14	0.766667	0.326667
ENSDARG00000004392	hdr	hematopoietic death receptor [Source:ZFIN;Acc:ZDB-GENE-030826-5]	0.709	-0.495668	0.451217	0.999934	no	down	18.72	15.19	19.66	7.37	21.4	7.55	17.8567	12.1067
ENSDARG00000004396	b3gnt5b	UDP-GlcNAc:betaGal beta-1,3-N-acetylglucosaminyltransferase 5b [Source:NCBI gene;Acc:791470]	0.506	-0.982441	0.16831	0.999934	no	down	10.36	10.06	10.3	2.39	12.69	2.03	10.24	5.70333
ENSDARG00000004402	elovl6	ELOVL fatty acid elongase 6 [Source:NCBI gene;Acc:317738]	1.187	0.247777	0.775418	0.999934	no	up	9.05	0.76	5.7	6.23	5.51	3.74	5.17	5.16
ENSDARG00000004405	snx10a	sorting nexin 10a [Source:NCBI gene;Acc:403027]	0.681	-0.554671	0.553364	0.999934	no	down	53.93	13.32	35.48	3.9	81.34	4.4	34.2433	29.88
ENSDARG00000004406	spra	sepiapterin reductase a [Source:ZFIN;Acc:ZDB-GENE-050522-412]	1.25	0.321708	0.62955	0.999934	no	up	2.37	1.67	1.14	1.8	1.85	1.29	1.72667	1.64667
ENSDARG00000004415	tcf7l2	transcription factor 7 like 2 [Source:ZFIN;Acc:ZDB-GENE-991110-8]	0.99	-0.0143918	0.983062	0.999934	no	down	1.43	1.77	0.64	0.96	1.29	0.68	1.28	0.976667
ENSDARG00000004427	dpy30	dpy-30 histone methyltransferase complex regulatory subunit [Source:ZFIN;Acc:ZDB-GENE-040718-136]	0.753	-0.408343	0.5472	0.999934	no	down	132.25	123.24	109.05	53.24	85.08	78.32	121.513	72.2133
ENSDARG00000004433	btk	Bruton agammaglobulinemia tyrosine kinase [Source:ZFIN;Acc:ZDB-GENE-070531-1]	0.904	-0.146346	0.839827	0.999934	no	down	2.06	2.32	0.61	1.03	1.07	0.97	1.66333	1.02333
ENSDARG00000004436	fam92a1	family with sequence similarity 92 member A1 [Source:NCBI gene;Acc:445210]	0.982	-0.0262814	0.972584	0.999934	no	down	15.12	13.55	9.16	9.03	4.43	12.16	12.61	8.54
ENSDARG00000004445	grm5a	glutamate receptor, metabotropic 5a [Source:ZFIN;Acc:ZDB-GENE-090821-9]	1.046	0.0644177	0.964975	1	no	up	0.01	0.02	0.06	0.01	0.01	0.05	0.03	0.0233333
ENSDARG00000004447	aplnr2	apelin receptor 2 [Source:ZFIN;Acc:ZDB-GENE-030131-4347]	1.972	0.979636	0.474698	0.999934	no	up	0.47	0.02	0.1	0.05	1.28	0.04	0.196667	0.456667
ENSDARG00000004451	tnfrsfa	tumor necrosis factor receptor superfamily, member a [Source:ZFIN;Acc:ZDB-GENE-010802-1]	1.324	0.404425	0.54754	0.999934	no	up	3.2	4.55	2.71	4.46	3.93	2.66	3.48667	3.68333
ENSDARG00000004452	tardbpl	TAR DNA binding protein, like [Source:ZFIN;Acc:ZDB-GENE-031030-1]	1.2	0.262553	0.707381	0.999934	no	up	22.51	31.74	10.14	17.35	60.57	4.46	21.4633	27.46
ENSDARG00000004455	p2rx5	purinergic receptor P2X, ligand-gated ion channel, 5 [Source:ZFIN;Acc:ZDB-GENE-030319-5]	1.315	0.394704	0.81913	1	no	up	0	0.02	0.13	0.07	0.06	0.07	0.05	0.0666667
ENSDARG00000004459	unc119.2	unc-119 lipid binding chaperone B homolog 2 [Source:ZFIN;Acc:ZDB-GENE-030131-7635]	0.546	-0.874261	0.545956	1	no	down	1.72	0.16	0.51	0.12	0.95	0	0.796667	0.356667
ENSDARG00000004460	desi2	desumoylating isopeptidase 2 [Source:NCBI gene;Acc:445138]	1.772	0.825505	0.438889	0.999934	no	up	6.86	3.62	0.73	1.22	20.37	0.18	3.73667	7.25667
ENSDARG00000004470	prkcsh	protein kinase C substrate 80K-H [Source:ZFIN;Acc:ZDB-GENE-040426-770]	1.131	0.177337	0.769758	0.999934	no	up	41.03	27.14	12.63	17.63	49.76	11.98	26.9333	26.4567
ENSDARG00000004472	atat1	alpha tubulin acetyltransferase 1 [Source:NCBI gene;Acc:406389]	0.96	-0.0590715	0.959437	0.999934	no	down	0.2	0.58	0.05	0.27	0.32	0.06	0.276667	0.216667
ENSDARG00000004473	tbx21	T-box transcription factor 21 [Source:ZFIN;Acc:ZDB-GENE-080104-3]	3.744	1.90463	0.354309	1	no	up	0.05	0.02	0	0.05	0.15	0.02	0.0233333	0.0733333
ENSDARG00000004492	pcyt1ab	phosphate cytidylyltransferase 1, choline, alpha b [Source:ZFIN;Acc:ZDB-GENE-050522-114]	1.131	0.177293	0.808102	0.999934	no	up	3.62	3.84	1.36	2.18	7.12	0.6	2.94	3.3
ENSDARG00000004497	tspan33a	tetraspanin 33a [Source:NCBI gene;Acc:436890]	1.03	0.0427793	0.961542	0.999934	no	up	9.1	3.51	11.16	6.26	3.37	9.39	7.92333	6.34
ENSDARG00000004498	xkr8.1	XK, Kell blood group complex subunit-related family, member 8, tandem duplicate 1 [Source:ZFIN;Acc:ZDB-GENE-110106-1]	0.715	-0.48373	0.784638	1	no	down	0	0.26	0.14	0.12	0.11	0.03	0.133333	0.0866667
ENSDARG00000004502	rcor3	REST corepressor 3 [Source:ZFIN;Acc:ZDB-GENE-050208-371]	1.004	0.0059094	0.996658	0.999934	no	up	1.22	0.15	0.03	0.04	1.27	0.03	0.466667	0.446667
ENSDARG00000004517	ppat	phosphoribosyl pyrophosphate amidotransferase [Source:ZFIN;Acc:ZDB-GENE-041210-323]	1.238	0.308435	0.713978	0.999934	no	up	5.66	3.34	1.02	1.36	10.81	0.59	3.34	4.25333
ENSDARG00000004525	C2H1orf35	zgc:63882 [Source:ZFIN;Acc:ZDB-GENE-040426-1286]	0.805	-0.312091	0.632349	0.999934	no	down	2.82	1.83	1.51	1.13	1.95	1	2.05333	1.36
ENSDARG00000004527	pin4	protein (peptidylprolyl cis/trans isomerase) NIMA-interacting, 4 (parvulin) [Source:NCBI gene;Acc:553574]	0.547	-0.869921	0.234139	0.999934	no	down	260.56	83.58	101.27	30.69	84.78	66.76	148.47	60.7433
ENSDARG00000004529	zgc:173742	zgc:173742 [Source:ZFIN;Acc:ZDB-GENE-030131-6489]	0.412	-1.27806	0.177075	0.999934	no	down	21.29	8.49	15.57	1.12	17.91	1.45	15.1167	6.82667
ENSDARG00000004537	kmt2a	lysine (K)-specific methyltransferase 2A [Source:ZFIN;Acc:ZDB-GENE-080521-3]	1.194	0.256075	0.708257	0.999934	no	up	0.59	0.48	0.16	0.25	0.91	0.17	0.41	0.443333
ENSDARG00000004539	ptgs2a	prostaglandin-endoperoxide synthase 2a [Source:ZFIN;Acc:ZDB-GENE-020530-2]	1.089	0.123607	0.91661	0.999934	no	up	0.13	0.29	0.12	0.29	0.17	0.04	0.18	0.166667
ENSDARG00000004561	prkcg	protein kinase C, gamma [Source:ZFIN;Acc:ZDB-GENE-090206-1]	4.21	2.07368	0.609185	1	no	up	0	0	0	0	0.07	0	0	0.0233333
ENSDARG00000004576	plk4	polo-like kinase 4 (Drosophila) [Source:NCBI gene;Acc:368390]	0.759	-0.396925	0.646763	0.999934	no	down	2.84	1.36	0.25	0.42	2.47	0.24	1.48333	1.04333
ENSDARG00000004577	zgc:194665	zgc:194665 [Source:ZFIN;Acc:ZDB-GENE-080722-38]	0.555	-0.848754	0.832243	1	no	down	0	0	0.08	0	0.07	0	0.0266667	0.0233333
ENSDARG00000004580	nmnat2	nicotinamide nucleotide adenylyltransferase 2 [Source:NCBI gene;Acc:336257]	5.623	2.49144	0.222556	1	no	up	0	0.08	0	0.24	0.08	0.03	0.0266667	0.116667
ENSDARG00000004581	sel1l	SEL1L adaptor subunit of ERAD E3 ubiquitin ligase [Source:ZFIN;Acc:ZDB-GENE-041001-122]	0.941	-0.087891	0.908756	0.999934	no	down	9.2	3.3	1.31	1.95	9	1.04	4.60333	3.99667
ENSDARG00000004586	ntrk1	neurotrophic tyrosine kinase, receptor, type 1 [Source:ZFIN;Acc:ZDB-GENE-980526-118]	0.769	-0.379713	0.815779	1	no	down	0.29	0.12	0	0.05	0.22	0	0.136667	0.09
ENSDARG00000004587	kat5a	K(lysine) acetyltransferase 5a [Source:ZFIN;Acc:ZDB-GENE-040718-57]	1.486	0.571448	0.399916	0.999934	no	up	4.64	9.27	7.47	7.14	12.26	7.43	7.12667	8.94333
ENSDARG00000004588	sox4a	SRY-box transcription factor 4a [Source:ZFIN;Acc:ZDB-GENE-030131-8290]	1.191	0.252499	0.696635	0.999934	no	up	2.9	4.17	1.3	2.89	3.09	1.64	2.79	2.54
ENSDARG00000004592	gpr22a	G protein-coupled receptor 22a [Source:NCBI gene;Acc:504167]	2.852	1.51199	0.266493	1	no	up	0.03	0.08	0.03	0.05	0.15	0.09	0.0466667	0.0966667
ENSDARG00000004594	znf800a	zinc finger protein 800a [Source:ZFIN;Acc:ZDB-GENE-041008-151]	0.928	-0.107546	0.871513	0.999934	no	down	1.29	1.93	0.83	0.92	1.38	0.77	1.35	1.02333
ENSDARG00000004597	lrrc4ba	leucine rich repeat containing 4Ba [Source:ZFIN;Acc:ZDB-GENE-080327-25]	2.161	1.1119	0.78399	1	no	up	0	0.03	0	0	0.08	0	0.01	0.0266667
ENSDARG00000004616	mtmr2	myotubularin related protein 2 [Source:NCBI gene;Acc:30644]	0.748	-0.419099	0.579194	0.999934	no	down	4.67	3.78	0.83	2.12	3.32	0.45	3.09333	1.96333
ENSDARG00000004618	stx2a	syntaxin 2a [Source:ZFIN;Acc:ZDB-GENE-040801-80]	1.24	0.310301	0.719661	0.999934	no	up	9.91	11.66	11.6	10.97	3.22	13.56	11.0567	9.25
ENSDARG00000004621	gpm6ab	glycoprotein M6Ab [Source:ZFIN;Acc:ZDB-GENE-030710-8]	1.117	0.159434	0.84788	0.999934	no	up	1.01	0.22	0.37	0.52	0.59	0.32	0.533333	0.476667
ENSDARG00000004627	panx3	pannexin 3 [Source:ZFIN;Acc:ZDB-GENE-091204-114]	0.569	-0.812245	0.688964	1	no	down	0.27	0.12	0	0.03	0.13	0	0.13	0.0533333
ENSDARG00000004632	egln1b	egl-9 family hypoxia-inducible factor 1b [Source:ZFIN;Acc:ZDB-GENE-040718-338]	1.914	0.936659	0.162356	0.999934	no	up	8.37	15.56	3.28	16.32	18.16	6.47	9.07	13.65
ENSDARG00000004633	epn3b	epsin 3b [Source:ZFIN;Acc:ZDB-GENE-121214-173]	0.713	-0.488473	0.904713	1	no	down	0.09	0	0	0	0	0	0.03	0
ENSDARG00000004634	osbp	oxysterol binding protein [Source:ZFIN;Acc:ZDB-GENE-090312-18]	1.111	0.152355	0.815319	0.999934	no	up	4.62	2.2	1.12	1.51	7.86	0.95	2.64667	3.44
ENSDARG00000004635	epha7	eph receptor A7 [Source:ZFIN;Acc:ZDB-GENE-030131-3745]	1.128	0.173858	0.881365	1	no	up	0.06	0.04	0.03	0.05	0.05	0.02	0.0433333	0.04
ENSDARG00000004636	ccdc9	coiled-coil domain containing 9 [Source:ZFIN;Acc:ZDB-GENE-060929-520]	0.731	-0.451432	0.463612	0.999934	no	down	8.91	3.48	2.02	1.78	3.68	1.35	4.80333	2.27
ENSDARG00000004643	cdhr1a	cadherin-related family member 1a [Source:NCBI gene;Acc:449008]	1.43	0.515735	0.840143	1	no	up	0.07	0	0	0.03	0	0.02	0.0233333	0.0166667
ENSDARG00000004647	spice1	spindle and centriole associated protein 1 [Source:ZFIN;Acc:ZDB-GENE-041212-64]	0.895	-0.15928	0.835323	0.999934	no	down	4.89	6.05	2.89	1.87	10.96	0.75	4.61	4.52667
ENSDARG00000004658	zgc:101810	zgc:101810 [Source:ZFIN;Acc:ZDB-GENE-041121-7]	0.436	-1.19826	0.339895	0.999934	no	down	0.33	0.58	0.02	0.1	0.13	0.06	0.31	0.0966667
ENSDARG00000004672	ptk2ab	protein tyrosine kinase 2ab [Source:ZFIN;Acc:ZDB-GENE-020114-1]	1.411	0.497081	0.537044	0.999934	no	up	3.44	1.79	0.81	2.34	4.64	1.46	2.01333	2.81333
ENSDARG00000004680	dnajb6a	DnaJ heat shock protein family (Hsp40) member B6a [Source:ZFIN;Acc:ZDB-GENE-040718-45]	0.941	-0.0877709	0.887775	0.999934	no	down	13.35	10.41	5.11	6.7	14.38	3.19	9.62333	8.09
ENSDARG00000004687	acaa1	acetyl-CoA acyltransferase 1 [Source:ZFIN;Acc:ZDB-GENE-040704-48]	1.083	0.115245	0.848102	0.999934	no	up	41.05	37.75	17.96	33.65	35.98	14.73	32.2533	28.12
ENSDARG00000004692	nabp1a	nucleic acid binding protein 1a [Source:NCBI gene;Acc:494100]	0.726	-0.461714	0.510781	0.999934	no	down	8.52	10.45	12.43	6.01	17.17	2.99	10.4667	8.72333
ENSDARG00000004695	six4a	SIX homeobox 4a [Source:ZFIN;Acc:ZDB-GENE-010201-2]	0.713	-0.488473	0.904713	1	no	down	0.03	0	0	0	0	0	0.01	0
ENSDARG00000004696	eefsec	eukaryotic elongation factor, selenocysteine-tRNA-specific [Source:ZFIN;Acc:ZDB-GENE-051120-72]	0.83	-0.26934	0.668296	0.999934	no	down	4.16	3.4	2.32	2.14	3.29	1.43	3.29333	2.28667
ENSDARG00000004697	rxrgb	retinoid X receptor, gamma b [Source:NCBI gene;Acc:436617]	1.815	0.859656	0.182851	0.999934	no	up	3.74	2.22	1.82	4.28	5.23	2.22	2.59333	3.91
ENSDARG00000004702	irf2bp2a	interferon regulatory factor 2 binding protein 2a [Source:NCBI gene;Acc:335866]	1.717	0.780295	0.265331	0.999934	no	up	14.79	13.49	3.59	12.88	32.94	4.2	10.6233	16.6733
ENSDARG00000004706	syf2	SYF2 pre-mRNA-splicing factor [Source:NCBI gene;Acc:445043]	0.737	-0.440203	0.500636	0.999934	no	down	68.22	62.82	58.07	30.21	47.04	35.58	63.0367	37.61
ENSDARG00000004712	tbr1b	T-box brain transcription factor 1b [Source:ZFIN;Acc:ZDB-GENE-000323-1]	0.863	-0.213156	0.889577	1	no	down	0.16	0.04	0.01	0	0.18	0.01	0.07	0.0633333
ENSDARG00000004713	mad2l1	MAD2 mitotic arrest deficient-like 1 (yeast) [Source:ZFIN;Acc:ZDB-GENE-030515-3]	0.355	-1.49432	0.0561308	0.999934	no	down	350.59	107.66	139.53	18.76	179.03	25.23	199.26	74.34
ENSDARG00000004714	tcf12	transcription factor 12 [Source:ZFIN;Acc:ZDB-GENE-040516-11]	0.733	-0.448976	0.552894	0.999934	no	down	11.68	0.77	1.91	0.36	4.35	1.18	4.78667	1.96333
ENSDARG00000004724	tcea3	transcription elongation factor A (SII), 3 [Source:ZFIN;Acc:ZDB-GENE-040426-1860]	1.937	0.954108	0.229743	0.999934	no	up	10.99	11.46	13.51	19.55	13.44	22.37	11.9867	18.4533
ENSDARG00000004726	trappc11	trafficking protein particle complex 11 [Source:NCBI gene;Acc:323003]	1.202	0.26595	0.712913	0.999934	no	up	4.81	2.59	0.97	1.85	6.74	0.79	2.79	3.12667
ENSDARG00000004735	hnrnpub	heterogeneous nuclear ribonucleoprotein Ub [Source:ZFIN;Acc:ZDB-GENE-030131-6422]	0.979	-0.0301984	0.962137	0.999934	no	down	20.49	13.7	6.03	7.87	23.59	4.27	13.4067	11.91
ENSDARG00000004745	lmbr1l	limb development membrane protein 1-like [Source:NCBI gene;Acc:321314]	1.874	0.905744	0.220165	0.999934	no	up	3.88	2.63	1.8	2.44	13	1.17	2.77	5.53667
ENSDARG00000004748	zgc:100868	zgc:100868 [Source:ZFIN;Acc:ZDB-GENE-040801-33]	2.817	1.4942	0.456003	1	no	up	0.05	0.01	0	0.05	0.08	0	0.02	0.0433333
ENSDARG00000004753	mylkb	myosin light chain kinase b [Source:ZFIN;Acc:ZDB-GENE-041111-150]	1.21	0.275392	0.720215	0.999934	no	up	0.84	2.59	1.06	2.54	1.59	0.62	1.49667	1.58333
ENSDARG00000004754	hspa4a	heat shock protein 4a [Source:ZFIN;Acc:ZDB-GENE-040426-2832]	0.968	-0.0469405	0.954241	0.999934	no	down	12.31	7.83	1.97	2.5	17.87	1.13	7.37	7.16667
ENSDARG00000004757	ybx1	Y box binding protein 1 [Source:ZFIN;Acc:ZDB-GENE-000629-3]	2.111	1.07776	0.126914	0.999934	no	up	483.5	797.85	549.74	1301.13	790.83	942.43	610.363	1011.46
ENSDARG00000004763	hhla2a.2	HERV-H LTR-associating 2a, tandem duplicate 2 [Source:ZFIN;Acc:ZDB-GENE-091204-324]	0.1	-3.32851	0.279795	1	no	down	0.09	0.17	0	0	0	0	0.0866667	0
ENSDARG00000004771	ankrd10b	ankyrin repeat domain 10b [Source:ZFIN;Acc:ZDB-GENE-061013-49]	1.287	0.363898	0.60489	0.999934	no	up	9.51	20.48	4.03	15.17	14.22	6.2	11.34	11.8633
ENSDARG00000004774	wdr36	WD repeat domain 36 [Source:ZFIN;Acc:ZDB-GENE-030131-464]	0.876	-0.191548	0.791118	0.999934	no	down	7.58	6.19	2.15	2.14	10.52	1.08	5.30667	4.58
ENSDARG00000004782	fgfr3	fibroblast growth factor receptor 3 [Source:NCBI gene;Acc:58129]	1.4	0.48579	0.574717	0.999934	no	up	0.07	0.48	0.11	0.24	0.32	0.17	0.22	0.243333
ENSDARG00000004785	cops2	COP9 signalosome subunit 2 [Source:NCBI gene;Acc:415145]	0.593	-0.752873	0.325548	0.999934	no	down	128.79	40.35	64.59	23.43	29.62	43.29	77.91	32.1133
ENSDARG00000004789	lrp1ba	low density lipoprotein receptor-related protein 1Ba [Source:ZFIN;Acc:ZDB-GENE-050208-608]	0.966	-0.0493642	0.986836	1	no	down	0.02	0	0	0	0.02	0	0.00666667	0.00666667
ENSDARG00000004794	ccdc146	coiled-coil domain containing 146 [Source:ZFIN;Acc:ZDB-GENE-041210-217]	1.03	0.0425904	0.964092	0.999934	no	up	0.3	0.29	0.57	0.15	0.78	0.24	0.386667	0.39
ENSDARG00000004796	mgrn1b	mahogunin, ring finger 1b [Source:ZFIN;Acc:ZDB-GENE-110401-3]	0.805	-0.312941	0.606462	0.999934	no	down	2.14	1.74	1.07	1.11	1.65	0.6	1.65	1.12
ENSDARG00000004806	grwd1	glutamate-rich WD repeat containing 1 [Source:ZFIN;Acc:ZDB-GENE-030131-9844]	1.241	0.3115	0.694114	0.999934	no	up	10.74	6.12	1.81	3.83	17.49	1.23	6.22333	7.51667
ENSDARG00000004823	asz1	ankyrin repeat, SAM and basic leucine zipper domain containing 1 [Source:ZFIN;Acc:ZDB-GENE-040426-988]	1.334	0.415224	1	1	no	up	12.22	10.71	4.84	1.03	44.17	0.54	9.25667	15.2467
ENSDARG00000004830	flot2a	flotillin 2a [Source:NCBI gene;Acc:245698]	0.845	-0.242803	0.715732	0.999934	no	down	7.03	4.87	1.66	3.43	4.1	1.45	4.52	2.99333
ENSDARG00000004836	dnajc5ab	DnaJ (Hsp40) homolog, subfamily C, member 5ab [Source:ZFIN;Acc:ZDB-GENE-081021-2]	0.878	-0.187778	0.78491	0.999934	no	down	4.83	5.44	4.03	3.1	2.74	3.18	4.76667	3.00667
ENSDARG00000004840	rassf1	Ras association domain family member 1 [Source:ZFIN;Acc:ZDB-GENE-040912-14]	1.116	0.158303	0.834093	0.999934	no	up	7.43	11.32	3.27	4.22	19.49	1.46	7.34	8.39
ENSDARG00000004843	foxp1a	forkhead box P1a [Source:ZFIN;Acc:ZDB-GENE-060929-624]	1.717	0.77954	0.223514	0.999934	no	up	6.36	3.65	1.33	3.95	8.9	2.36	3.78	5.07
ENSDARG00000004851	hinfp	histone H4 transcription factor [Source:ZFIN;Acc:ZDB-GENE-040426-2764]	0.763	-0.389831	0.587881	0.999934	no	down	4.44	3.11	2.13	0.71	6.43	1.01	3.22667	2.71667
ENSDARG00000004861	esrrga	estrogen-related receptor gamma a [Source:ZFIN;Acc:ZDB-GENE-030821-2]	1.841	0.880412	0.811518	1	no	up	0	0.05	0	0	0.18	0	0.0166667	0.06
ENSDARG00000004864	foxr1	forkhead box R1 [Source:ZFIN;Acc:ZDB-GENE-070928-26]	1.49	0.574842	1	1	no	up	10.4	3.93	2.34	0.29	29.45	0.2	5.55667	9.98
ENSDARG00000004866	mindy1	MINDY lysine 48 deubiquitinase 1 [Source:NCBI gene;Acc:563470]	1.047	0.0661774	0.930458	0.999934	no	up	4.96	2.28	0.96	1.94	5.35	0.52	2.73333	2.60333
ENSDARG00000004869	penka	proenkephalin a [Source:ZFIN;Acc:ZDB-GENE-030729-31]	1.581	0.660915	0.409291	0.999934	no	up	2.85	11.1	4.65	14.07	5.99	3.69	6.2	7.91667
ENSDARG00000004870	psen1	presenilin 1 [Source:NCBI gene;Acc:30221]	1.33	0.411237	0.545319	0.999934	no	up	11.73	14.02	4.03	14.72	14.63	3.36	9.92667	10.9033
ENSDARG00000004874	spata6l	spermatogenesis associated 6-like [Source:ZFIN;Acc:ZDB-GENE-040426-1369]	0.668	-0.58144	1	1	no	down	43.55	19.55	21.85	2.41	69.47	1.14	28.3167	24.34
ENSDARG00000004875	tmc6b	transmembrane channel-like 6b [Source:ZFIN;Acc:ZDB-GENE-040718-460]	1.393	0.478412	0.588782	0.999934	no	up	11.58	37.33	2.13	18.38	47.31	2.54	17.0133	22.7433
ENSDARG00000004877	rock2b	rho-associated, coiled-coil containing protein kinase 2b [Source:ZFIN;Acc:ZDB-GENE-060125-2]	1.335	0.417109	0.520843	0.999934	no	up	10.55	3.67	12.92	14.64	16.51	11.47	9.04667	14.2067
ENSDARG00000004880	acsm3	acyl-CoA synthetase medium chain family member 3 [Source:ZFIN;Acc:ZDB-GENE-080220-22]	1.282	0.358505	0.620014	0.999934	no	up	0.6	1.13	0.36	0.72	1.44	0.28	0.696667	0.813333
ENSDARG00000004889	aga	aspartylglucosaminidase [Source:ZFIN;Acc:ZDB-GENE-040426-2311]	1.57	0.650462	0.305156	0.999934	no	up	8.01	10.38	4.63	8.94	20.95	4.32	7.67333	11.4033
ENSDARG00000004891	pex19	peroxisomal biogenesis factor 19 [Source:ZFIN;Acc:ZDB-GENE-050417-424]	0.947	-0.0781136	0.906826	0.999934	no	down	20.7	20.66	17.35	12.42	15.52	14.31	19.57	14.0833
ENSDARG00000004898	zp2l2	zona pellucida glycoprotein 2, like 2 [Source:ZFIN;Acc:ZDB-GENE-060818-4]	2.037	1.02666	0.416782	0.999934	no	up	14.89	7.75	2.66	0.37	60.9	0.11	8.43333	20.46
ENSDARG00000004904	gys2	glycogen synthase 2 [Source:ZFIN;Acc:ZDB-GENE-030826-31]	1.964	0.973481	0.290373	0.999934	no	up	102.72	5.88	17.49	16.92	49.39	2.69	42.03	23
ENSDARG00000004906	stip1	stress-induced phosphoprotein 1 [Source:ZFIN;Acc:ZDB-GENE-041121-17]	0.951	-0.071945	0.917336	0.999934	no	down	27.19	21.03	13.53	7.4	47.35	6.61	20.5833	20.4533
ENSDARG00000004925	immp2l	inner mitochondrial membrane peptidase subunit 2 [Source:NCBI gene;Acc:445299]	0.966	-0.0497411	0.940075	0.999934	no	down	8.73	8.71	4.53	5.42	11.92	2.23	7.32333	6.52333
ENSDARG00000004930	lmo7a	LIM domain 7a [Source:ZFIN;Acc:ZDB-GENE-030219-74]	1.446	0.532253	0.418704	0.999934	no	up	8.59	18.52	6.93	17.27	11.09	12.52	11.3467	13.6267
ENSDARG00000004931	slc8a3	solute carrier family 8 member 3 [Source:ZFIN;Acc:ZDB-GENE-050810-1]	0.294	-1.76533	0.659767	1	no	down	0.05	0	0	0	0	0	0.0166667	0
ENSDARG00000004932	anos1b	anosmin 1b [Source:ZFIN;Acc:ZDB-GENE-000201-13]	3.161	1.66025	0.206478	0.999934	no	up	0.09	0.06	0.01	0.18	0.02	0.08	0.0533333	0.0933333
ENSDARG00000004937	skp2	S-phase kinase-associated protein 2, E3 ubiquitin protein ligase [Source:ZFIN;Acc:ZDB-GENE-030219-158]	1.096	0.132305	0.875238	0.999934	no	up	7.4	7.27	3.44	2	21.15	0.81	6.03667	7.98667
ENSDARG00000004939	mtdhb	metadherin b [Source:ZFIN;Acc:ZDB-GENE-090929-2]	0.987	-0.019072	0.981298	0.999934	no	down	1.81	1.84	0.29	0.93	2.17	0.25	1.31333	1.11667
ENSDARG00000004948	bccip	BRCA2 and CDKN1A interacting protein [Source:NCBI gene;Acc:541348]	1.472	0.557316	0.370529	0.999934	no	up	8.5	11.01	6.45	10.01	12.08	8.1	8.65333	10.0633
ENSDARG00000004952	rsad2	radical S-adenosyl methionine domain containing 2 [Source:NCBI gene;Acc:570456]	0.826	-0.275706	0.79651	0.999934	no	down	11.72	41.81	55.71	31.1	1.55	33.37	36.4133	22.0067
ENSDARG00000004953	mxb	myxovirus (influenza) resistance B [Source:NCBI gene;Acc:360143]	0.834	-0.261133	0.798955	0.999934	no	down	1.29	2.74	5.59	2.9	0.28	2.69	3.20667	1.95667
ENSDARG00000004954	grna	granulin a [Source:ZFIN;Acc:ZDB-GENE-030131-8434]	0.512	-0.965178	0.138896	0.999934	no	down	41.26	27.55	9.38	9.9	15.63	7.92	26.0633	11.15
ENSDARG00000004956	zmat2	zinc finger, matrin-type 2 [Source:ZFIN;Acc:ZDB-GENE-030131-3197]	0.729	-0.456343	0.552846	0.999934	no	down	98.1	42.27	62.64	28.58	25.95	47.48	67.67	34.0033
ENSDARG00000004964	cyp4t8	cytochrome P450, family 4, subfamily T, polypeptide 8 [Source:ZFIN;Acc:ZDB-GENE-031219-3]	1.63	0.70484	0.433673	0.999934	no	up	38.34	1.63	16.45	27.9	31.69	14.91	18.8067	24.8333
ENSDARG00000004979	elovl5	ELOVL fatty acid elongase 5 [Source:ZFIN;Acc:ZDB-GENE-040407-2]	0.637	-0.651018	0.350334	0.999934	no	down	7.63	2.01	2.08	1.25	3.99	1.4	3.90667	2.21333
ENSDARG00000004988	ppp3ca	protein phosphatase 3, catalytic subunit, alpha isozyme [Source:ZFIN;Acc:ZDB-GENE-091113-24]	4.678	2.22601	0.14345	1	no	up	0.03	0.06	0	0.04	0.22	0.08	0.03	0.113333
ENSDARG00000005002	brf1b	BRF1 RNA polymerase III transcription initiation factor subunit b [Source:ZFIN;Acc:ZDB-GENE-030131-6248]	1.08	0.111697	0.902927	0.999934	no	up	0.45	0.85	0.04	0.38	0.78	0.14	0.446667	0.433333
ENSDARG00000005004	slc5a12	solute carrier family 5 member 12 [Source:NCBI gene;Acc:393339]	0.713	-0.488473	0.904713	1	no	down	0	0	0.02	0	0	0	0.00666667	0
ENSDARG00000005010	si:dkeyp-2e4.8	si:dkeyp-2e4.8 [Source:ZFIN;Acc:ZDB-GENE-061207-81]	1.267	0.341127	0.765238	0.999934	no	up	0.96	0.62	0.28	0.6	1.49	0.14	0.62	0.743333
ENSDARG00000005015	tspy	testis specific protein Y-linked [Source:ZFIN;Acc:ZDB-GENE-030131-9158]	1.254	0.326416	0.625187	0.999934	no	up	6.66	5.81	2.42	3.9	12.47	1.58	4.96333	5.98333
ENSDARG00000005023	fkbp9	FKBP prolyl isomerase 9 [Source:ZFIN;Acc:ZDB-GENE-040801-23]	0.845	-0.242294	0.763728	0.999934	no	down	1.04	1.25	0.37	0.49	0.83	0.36	0.886667	0.56
ENSDARG00000005026	tshz1	teashirt zinc finger homeobox 1 [Source:NCBI gene;Acc:369196]	0.654	-0.613423	0.375191	0.999934	no	down	2.77	1.19	0.46	0.62	1.9	0.26	1.47333	0.926667
ENSDARG00000005034	crppa	CDP-L-ribitol pyrophosphorylase A [Source:NCBI gene;Acc:798716]	1.335	0.416855	0.534762	0.999934	no	up	2.54	5.3	1.67	3.05	5.4	2.09	3.17	3.51333
ENSDARG00000005049	rab20	RAB20, member RAS oncogene family [Source:ZFIN;Acc:ZDB-GENE-030131-9143]	1.576	0.656516	0.324395	0.999934	no	up	12.21	10.26	3.11	12.25	18.17	3.63	8.52667	11.35
ENSDARG00000005050	wnt2ba	wingless-type MMTV integration site family, member 2Ba [Source:ZFIN;Acc:ZDB-GENE-030717-2]	1.211	0.27596	0.774457	0.999934	no	up	0.25	0.95	0.25	0.7	0.66	0.15	0.483333	0.503333
ENSDARG00000005057	dimt1l	DIM1 dimethyladenosine transferase 1-like (S. cerevisiae) [Source:ZFIN;Acc:ZDB-GENE-040801-75]	0.836	-0.258304	0.725927	0.999934	no	down	6.16	6.26	5.58	2.66	3.5	4.8	6	3.65333
ENSDARG00000005058	ncapd2	non-SMC condensin I complex, subunit D2 [Source:ZFIN;Acc:ZDB-GENE-050506-59]	1.373	0.457601	0.613239	0.999934	no	up	9.33	7.46	1.07	3.15	21.17	0.74	5.95333	8.35333
ENSDARG00000005078	eif4e3	eukaryotic translation initiation factor 4E family member 3 [Source:NCBI gene;Acc:447850]	1.129	0.175285	0.797699	0.999934	no	up	13.66	13.25	13.81	10.6	12.79	12.44	13.5733	11.9433
ENSDARG00000005085	ggctb	gamma-glutamylcyclotransferase b [Source:ZFIN;Acc:ZDB-GENE-040426-1939]	1.274	0.349104	0.671163	0.999934	no	up	1.61	5.83	0.94	3.58	13.68	1.76	2.79333	6.34
ENSDARG00000005092	cep89	centrosomal protein 89 [Source:NCBI gene;Acc:393852]	0.281	-1.82996	0.0570077	0.999934	no	down	8.93	1.86	1.96	0.55	1.81	0.19	4.25	0.85
ENSDARG00000005095	glcea	glucuronic acid epimerase a [Source:ZFIN;Acc:ZDB-GENE-040630-9]	0.974	-0.0387147	0.975398	0.999934	no	down	0.28	0.33	0.02	0.06	0.49	0.03	0.21	0.193333
ENSDARG00000005098	zgc:86764	zgc:86764 [Source:ZFIN;Acc:ZDB-GENE-040718-435]	0.741	-0.432052	0.617412	0.999934	no	down	4.09	5.65	3.61	0.72	10.68	0.64	4.45	4.01333
ENSDARG00000005104	limk2	LIM domain kinase 2 [Source:ZFIN;Acc:ZDB-GENE-040718-398]	0.613	-0.706503	0.356208	0.999934	no	down	55.41	3.7	14.63	2.33	12.36	1.1	24.58	5.26333
ENSDARG00000005108	oclna	occludin a [Source:ZFIN;Acc:ZDB-GENE-040426-2685]	1.505	0.58971	0.367008	0.999934	no	up	18.13	20.83	7.27	13.71	45.56	6.76	15.41	22.01
ENSDARG00000005112	cdh17	cadherin 17, LI cadherin (liver-intestine) [Source:ZFIN;Acc:ZDB-GENE-030910-3]	1.29	0.366837	0.608288	0.999934	no	up	50.38	114.4	44.18	72.03	49.79	66.47	69.6533	62.7633
ENSDARG00000005115	calub	calumenin b [Source:NCBI gene;Acc:394057]	0.986	-0.0208583	0.977545	0.999934	no	down	10.86	12.53	6.43	4.03	27.46	2.19	9.94	11.2267
ENSDARG00000005122	atp2a2b	ATPase sarcoplasmic/endoplasmic reticulum Ca2+ transporting 2b [Source:ZFIN;Acc:ZDB-GENE-030131-867]	0.741	-0.433402	0.497128	0.999934	no	down	11.53	5.69	3.83	2.66	9.9	2.27	7.01667	4.94333
ENSDARG00000005126	large1	LARGE xylosyl- and glucuronyltransferase 1 [Source:NCBI gene;Acc:446213]	2.548	1.34926	0.281784	0.999934	no	up	0.23	0.13	0.03	0.07	1	0.02	0.13	0.363333
ENSDARG00000005134	psmd11b	proteasome 26S subunit, non-ATPase 11b [Source:NCBI gene;Acc:322265]	0.768	-0.381745	0.535227	0.999934	no	down	7.19	3.92	1.95	2.46	4.4	2.1	4.35333	2.98667
ENSDARG00000005139	hhatlb	hedgehog acyltransferase like, b [Source:ZFIN;Acc:ZDB-GENE-050506-130]	5.488	2.45617	0.406163	1	no	up	0	0	0.01	0.05	0	0.01	0.00333333	0.02
ENSDARG00000005150	tbx20	T-box transcription factor 20 [Source:NCBI gene;Acc:57936]	0.345	-1.53494	0.669625	1	no	down	0.13	0	0	0	0.03	0	0.0433333	0.01
ENSDARG00000005154	aspa	aspartoacylase [Source:NCBI gene;Acc:557232]	1.194	0.255325	0.785687	0.999934	no	up	0.38	0.91	0.8	0.74	1.44	0.6	0.696667	0.926667
ENSDARG00000005159	cyth1a	cytohesin 1a [Source:ZFIN;Acc:ZDB-GENE-030131-657]	0.86	-0.216774	0.891569	1	no	down	0.28	4	3.41	0.07	0.2	0	2.56333	0.09
ENSDARG00000005162	tpm3	tropomyosin 3 [Source:ZFIN;Acc:ZDB-GENE-030826-16]	0.882	-0.181812	0.78151	0.999934	no	down	46.92	87.62	20.72	41.83	59.77	14.3	51.7533	38.6333
ENSDARG00000005163	efr3a	EFR3 homolog A (S. cerevisiae) [Source:ZFIN;Acc:ZDB-GENE-040426-1681]	1.122	0.165816	0.835652	0.999934	no	up	2.14	1.16	0.28	0.9	2.42	0.25	1.19333	1.19
ENSDARG00000005172	dynll2b	dynein, light chain, LC8-type 2b [Source:ZFIN;Acc:ZDB-GENE-050320-132]	0.799	-0.324071	0.684747	0.999934	no	down	63.71	22.12	42.74	8.09	79.73	19.3	42.8567	35.7067
ENSDARG00000005176	zgc:101040	zgc:101040 [Source:ZFIN;Acc:ZDB-GENE-040801-107]	0.802	-0.318783	0.813749	0.999934	no	down	0	0.74	0.35	0.38	0.23	0.14	0.363333	0.25
ENSDARG00000005179	dglucy	D-glutamate cyclase [Source:ZFIN;Acc:ZDB-GENE-070725-6]	1.939	0.955595	0.223283	0.999934	no	up	3.58	8.07	1.6	10.48	7.09	1.88	4.41667	6.48333
ENSDARG00000005185	cpn1	carboxypeptidase N, polypeptide 1 [Source:ZFIN;Acc:ZDB-GENE-030131-9116]	1.509	0.5939	0.442166	0.999934	no	up	42.39	5.05	15.5	20.1	44.91	16.05	20.98	27.02
ENSDARG00000005186	sp4	sp4 transcription factor [Source:ZFIN;Acc:ZDB-GENE-031202-3]	1.328	0.409289	0.581119	0.999934	no	up	1.04	1.24	0.73	0.75	0.97	0.26	1.00333	0.66
ENSDARG00000005191	ahcy	adenosylhomocysteinase [Source:ZFIN;Acc:ZDB-GENE-031219-6]	1.649	0.721819	0.264852	0.999934	no	up	476.46	471.64	319.31	861.71	610.05	264.29	422.47	578.683
ENSDARG00000005210	coro2a	coronin, actin binding protein, 2A [Source:ZFIN;Acc:ZDB-GENE-030131-2258]	1.26	0.332992	0.637546	0.999934	no	up	5.45	20.57	5.18	10.16	8.24	6.87	10.4	8.42333
ENSDARG00000005216	zgc:158328	zgc:158328 [Source:ZFIN;Acc:ZDB-GENE-070112-1202]	2.704	1.43508	0.725067	1	no	up	0	0	0	0	0.03	0	0	0.01
ENSDARG00000005218	wrnip1	WRN helicase interacting protein 1 [Source:ZFIN;Acc:ZDB-GENE-040426-2415]	1.921	0.94153	0.283455	0.999934	no	up	2.97	2.66	0.84	1.61	11.54	0.35	2.15667	4.5
ENSDARG00000005220	pdcd6	programmed cell death 6 [Source:ZFIN;Acc:ZDB-GENE-040426-1307]	0.658	-0.604143	0.437786	0.999934	no	down	21.71	47.1	20.87	14.68	7.48	17.06	29.8933	13.0733
ENSDARG00000005230	ssr2	signal sequence receptor, beta [Source:ZFIN;Acc:ZDB-GENE-010413-1]	1.376	0.460258	0.466663	0.999934	no	up	184.5	178.63	68.47	199.94	305.66	49.92	143.867	185.173
ENSDARG00000005232	ccdc85ca	coiled-coil domain containing 85C, a [Source:NCBI gene;Acc:751667]	1.117	0.159215	0.859182	0.999934	no	up	5.85	3.44	5.65	2.73	2.12	4.01	4.98	2.95333
ENSDARG00000005236	srcap	Snf2-related CREBBP activator protein [Source:ZFIN;Acc:ZDB-GENE-041008-127]	0.796	-0.32918	0.592149	0.999934	no	down	2.55	1.47	0.92	0.87	1.65	0.67	1.64667	1.06333
ENSDARG00000005246	asb3	ankyrin repeat and SOCS box containing 3 [Source:ZFIN;Acc:ZDB-GENE-030131-6142]	2.419	1.27447	0.223926	0.999934	no	up	5.83	6.13	0.63	2.33	30.39	0.3	4.19667	11.0067
ENSDARG00000005251	rpe	ribulose-5-phosphate-3-epimerase [Source:ZFIN;Acc:ZDB-GENE-030131-6837]	0.871	-0.199575	0.752506	0.999934	no	down	14.55	17.48	12.14	6.88	18.55	8.07	14.7233	11.1667
ENSDARG00000005254	kdelr2a	KDEL endoplasmic reticulum protein retention receptor 2a [Source:NCBI gene;Acc:373129]	0.888	-0.172084	0.771029	0.999934	no	down	27.21	34.9	14.9	17.46	31.5	9.89	25.67	19.6167
ENSDARG00000005271	zc3h12a	zinc finger CCCH-type containing 12A [Source:ZFIN;Acc:ZDB-GENE-110411-6]	1.663	0.73341	0.459514	0.999934	no	up	1.07	2.12	0.18	0.88	4.32	0.27	1.12333	1.82333
ENSDARG00000005274	rad52	RAD52 homolog, DNA repair protein [Source:ZFIN;Acc:ZDB-GENE-050731-10]	1.152	0.203783	0.810686	0.999934	no	up	0.97	1.88	1.58	0.45	3.93	0.99	1.47667	1.79
ENSDARG00000005284	fbxl15	F-box and leucine-rich repeat protein 15 [Source:NCBI gene;Acc:405878]	1.584	0.66393	0.436752	0.999934	no	up	0.72	0.56	0.18	0.75	0.61	0.35	0.486667	0.57
ENSDARG00000005314	CALHM1	si:dkeyp-80c12.5 [Source:ZFIN;Acc:ZDB-GENE-090312-195]	0.155	-2.68577	0.460374	1	no	down	0	0.07	0.18	0	0	0	0.0833333	0
ENSDARG00000005315	celf1	cugbp, Elav-like family member 1 [Source:NCBI gene;Acc:58137]	1.248	0.319999	0.641995	0.999934	no	up	11.68	5.99	3.49	3.54	20.09	2.85	7.05333	8.82667
ENSDARG00000005318	stam2	signal transducing adaptor molecule (SH3 domain and ITAM motif) 2 [Source:ZFIN;Acc:ZDB-GENE-041114-64]	0.815	-0.294621	0.632973	0.999934	no	down	9.07	11.58	5.33	5.88	6.62	3.98	8.66	5.49333
ENSDARG00000005320	nipsnap1	nipsnap homolog 1 (C. elegans) [Source:NCBI gene;Acc:30231]	1.15	0.201669	0.782977	0.999934	no	up	14.12	29.3	12.34	15.61	11.32	17.29	18.5867	14.74
ENSDARG00000005327	ftr66	finTRIM family, member 66 [Source:ZFIN;Acc:ZDB-GENE-070912-661]	0.675	-0.566606	0.77794	1	no	down	0.12	0.19	0	0.09	0.08	0	0.103333	0.0566667
ENSDARG00000005332	lipib	lipase, member Ib [Source:ZFIN;Acc:ZDB-GENE-091118-47]	0.676	-0.565277	0.859738	1	no	down	0.12	0.03	0	0	0.12	0	0.05	0.04
ENSDARG00000005335	slc22a4	solute carrier family 22 member 4 [Source:ZFIN;Acc:ZDB-GENE-040426-1517]	1.378	0.462633	0.600265	0.999934	no	up	2.02	15	2.02	11.9	5.63	2.54	6.34667	6.69
ENSDARG00000005343	ccdc85al	coiled-coil domain containing 85A, like [Source:ZFIN;Acc:ZDB-GENE-040912-92]	0.55	-0.862273	0.635933	1	no	down	0.06	0.14	0.05	0	0.17	0	0.0833333	0.0566667
ENSDARG00000005350	dip2ba	disco-interacting protein 2 homolog Ba [Source:NCBI gene;Acc:405899]	0.855	-0.225779	0.746481	0.999934	no	down	5.32	1.84	1.44	1.16	4.7	0.9	2.86667	2.25333
ENSDARG00000005355	larp6a	La ribonucleoprotein 6, translational regulator a [Source:ZFIN;Acc:ZDB-GENE-030131-6403]	4.351	2.12128	1	1	no	up	43.51	44.83	7.58	9.68	468.02	1.47	31.9733	159.723
ENSDARG00000005356	tyro3	TYRO3 protein tyrosine kinase [Source:NCBI gene;Acc:30709]	0.467	-1.0977	0.326132	0.999934	no	down	0.62	0.23	0.05	0.1	0.26	0.01	0.3	0.123333
ENSDARG00000005359	sucla2	succinate-CoA ligase, ADP-forming, beta subunit [Source:ZFIN;Acc:ZDB-GENE-040426-1963]	0.887	-0.173018	0.791412	0.999934	no	down	26.8	25.3	7.89	16.25	26.5	4.26	19.9967	15.67
ENSDARG00000005364	grin3ba	glutamate receptor, ionotropic, N-methyl-D-aspartate 3Ba [Source:ZFIN;Acc:ZDB-GENE-070912-354]	3.6	1.84798	0.158737	0.999934	no	up	0.09	14.05	2.02	0.08	1.02	0	5.38667	0.366667
ENSDARG00000005368	mcamb	melanoma cell adhesion molecule b [Source:ZFIN;Acc:ZDB-GENE-030219-213]	1.385	0.469384	0.554001	0.999934	no	up	1.4	3.6	2.64	2.61	1.95	3.27	2.54667	2.61
ENSDARG00000005372	camk4	calcium/calmodulin-dependent protein kinase IV [Source:ZFIN;Acc:ZDB-GENE-050417-76]	0.908	-0.138936	0.904734	0.999934	no	down	0.07	0.46	0.2	0.04	0.27	0.22	0.243333	0.176667
ENSDARG00000005374	tubgcp4	tubulin, gamma complex associated protein 4 [Source:ZFIN;Acc:ZDB-GENE-081022-124]	0.891	-0.166362	0.836209	0.999934	no	down	2.21	1.9	0.22	0.74	2.14	0.27	1.44333	1.05
ENSDARG00000005382	prdm9	PR domain containing 9 [Source:NCBI gene;Acc:393876]	1.353	0.435966	0.600074	0.999934	no	up	3.09	3.01	0.74	1.01	8.13	0.48	2.28	3.20667
ENSDARG00000005392	slc5a5	solute carrier family 5 member 5 [Source:ZFIN;Acc:ZDB-GENE-060503-585]	1.609	0.685882	0.67549	0.999934	no	up	0.43	0.14	0.02	0	1.07	0	0.196667	0.356667
ENSDARG00000005394	dnmt3aa	DNA (cytosine-5-)-methyltransferase 3 alpha a [Source:ZFIN;Acc:ZDB-GENE-050314-5]	0.617	-0.697479	0.456848	0.999934	no	down	0.71	0.8	0.32	0.14	0.45	0.13	0.61	0.24
ENSDARG00000005397	trim3b	tripartite motif containing 3b [Source:ZFIN;Acc:ZDB-GENE-070112-1132]	0.715	-0.484476	0.514822	0.999934	no	down	1.62	0.69	0.45	0.88	2.24	0.1	0.92	1.07333
ENSDARG00000005414	grapa	GRB2 related adaptor protein a [Source:ZFIN;Acc:ZDB-GENE-050522-347]	0.618	-0.693899	0.328188	0.999934	no	down	4.56	6.85	2.52	2.18	1.99	1.97	4.64333	2.04667
ENSDARG00000005416	map3k5	mitogen-activated protein kinase kinase kinase 5 [Source:ZFIN;Acc:ZDB-GENE-030827-3]	1.105	0.144243	0.835892	0.999934	no	up	1.6	1.28	0.37	1	2.74	0.33	1.08333	1.35667
ENSDARG00000005423	pgam1a	phosphoglycerate mutase 1a [Source:ZFIN;Acc:ZDB-GENE-030131-1827]	1.168	0.22457	0.709631	0.999934	no	up	38.55	36.87	13.6	28.1	46.4	13.24	29.6733	29.2467
ENSDARG00000005425	wdfy1	WD repeat and FYVE domain containing 1 [Source:ZFIN;Acc:ZDB-GENE-041024-4]	1.134	0.181256	0.831521	0.999934	no	up	13.92	3.5	3.44	0.8	7.52	2.15	6.95333	3.49
ENSDARG00000005448	mtfmt	mitochondrial methionyl-tRNA formyltransferase [Source:ZFIN;Acc:ZDB-GENE-060929-120]	0.666	-0.586498	0.415345	0.999934	no	down	8.68	10.92	12.76	3.28	14.65	4.41	10.7867	7.44667
ENSDARG00000005451	gdi2	GDP dissociation inhibitor 2 [Source:ZFIN;Acc:ZDB-GENE-030131-2485]	1.1	0.138096	0.821337	0.999934	no	up	59.88	55.27	17.02	39.71	56.18	19.45	44.0567	38.4467
ENSDARG00000005453	foxp2	forkhead box P2 [Source:ZFIN;Acc:ZDB-GENE-041203-2]	1.272	0.346726	0.871262	1	no	up	0.17	0.03	0	0	0.35	0	0.0666667	0.116667
ENSDARG00000005454	tacc3	transforming, acidic coiled-coil containing protein 3 [Source:ZFIN;Acc:ZDB-GENE-050522-327]	0.846	-0.241366	0.781993	0.999934	no	down	14.7	19.21	13.37	3.1	45.79	1.95	15.76	16.9467
ENSDARG00000005456	katnb1	katanin p80 (WD repeat containing) subunit B 1 [Source:NCBI gene;Acc:406291]	1.19	0.251116	0.704939	0.999934	no	up	3.87	3.88	1.25	2.79	6.63	1.49	3	3.63667
ENSDARG00000005458	csnk1g2a	casein kinase 1, gamma 2a [Source:ZFIN;Acc:ZDB-GENE-030131-6445]	1.001	0.00105516	0.99862	0.999934	no	up	6.71	5.62	2.93	3.23	8.98	2.03	5.08667	4.74667
ENSDARG00000005462	kif4	kinesin family member 4 [Source:ZFIN;Acc:ZDB-GENE-040426-1545]	1.809	0.855521	0.372339	0.999934	no	up	4.28	1.55	0.55	1.77	11.94	0.23	2.12667	4.64667
ENSDARG00000005463	slc30a1a	solute carrier family 30 member 1a [Source:ZFIN;Acc:ZDB-GENE-040426-1840]	1.095	0.131277	0.828782	0.999934	no	up	7.9	4.92	3.22	4.13	6.96	3.12	5.34667	4.73667
ENSDARG00000005464	dnase1l1	deoxyribonuclease I-like 1 [Source:ZFIN;Acc:ZDB-GENE-040426-2170]	0.896	-0.157866	0.83335	0.999934	no	down	12.92	9.98	7.66	5.67	4.3	8.7	10.1867	6.22333
ENSDARG00000005468	irf2bp1	interferon regulatory factor 2 binding protein 1 [Source:NCBI gene;Acc:556852]	0.786	-0.348119	0.629347	0.999934	no	down	8.86	3.72	1.45	1.63	6.68	1.3	4.67667	3.20333
ENSDARG00000005476	nav3	neuron navigator 3 [Source:NCBI gene;Acc:567779]	0.991	-0.013246	0.989619	0.999934	no	down	0.74	0.12	0.16	0.05	0.49	0.59	0.34	0.376667
ENSDARG00000005479	tenm3	Teneurin-3 [Source:UniProtKB/Swiss-Prot;Acc:Q9W7R4]	0.891	-0.166225	0.806748	0.999934	no	down	0.32	19.32	9.32	6.31	0.29	9.04	9.65333	5.21333
ENSDARG00000005481	nfkbiaa	nuclear factor of kappa light polypeptide gene enhancer in B-cells inhibitor, alpha a [Source:ZFIN;Acc:ZDB-GENE-040426-2227]	1.148	0.199364	0.77813	0.999934	no	up	15.85	42.09	12.76	26.34	16.81	15.75	23.5667	19.6333
ENSDARG00000005482	rapgef2	Rap guanine nucleotide exchange factor (GEF) 2 [Source:ZFIN;Acc:ZDB-GENE-030131-6959]	1.061	0.0850038	0.929517	0.999934	no	up	0.85	0.12	0.16	0.09	2.13	0.06	0.376667	0.76
ENSDARG00000005485	ucmab	upper zone of growth plate and cartilage matrix associated b [Source:NCBI gene;Acc:405870]	2.277	1.18734	0.732494	1	no	up	0.34	0	0	0.13	0	0	0.113333	0.0433333
ENSDARG00000005500	dgcr6	DiGeorge syndrome critical region gene 6 [Source:ZFIN;Acc:ZDB-GENE-040912-125]	0.846	-0.241125	0.708224	0.999934	no	down	9.28	13.18	10.03	5.39	14.13	4.54	10.83	8.02
ENSDARG00000005513	naca	nascent polypeptide associated complex subunit alpha [Source:NCBI gene;Acc:195823]	1.778	0.830342	0.325711	0.999934	no	up	672.59	1136.89	1125.39	1008.37	616.97	1991.64	978.29	1205.66
ENSDARG00000005518	slc5a9	solute carrier family 5 member 9 [Source:NCBI gene;Acc:564815]	2.179	1.12356	0.143099	0.999934	no	up	2.39	7.88	1.65	10.5	5.84	2.91	3.97333	6.41667
ENSDARG00000005522	galr1a	galanin receptor 1a [Source:ZFIN;Acc:ZDB-GENE-060503-290]	0.33	-1.5995	0.401777	1	no	down	0	0.4	0.07	0.06	0	0.02	0.156667	0.0266667
ENSDARG00000005525	acy3.2	aspartoacylase (aminocyclase) 3, tandem duplicate 2 [Source:NCBI gene;Acc:436619]	1.403	0.488484	0.469117	0.999934	no	up	8.36	13.91	5.09	14.4	9.88	10.08	9.12	11.4533
ENSDARG00000005526	igfn1.1	immunoglobulin like and fibronectin type III domain containing 1, tandem duplicate 1 [Source:ZFIN;Acc:ZDB-GENE-050327-30]	4.199	2.07008	0.525373	1	no	up	0.02	0	0	0.04	0	0.02	0.00666667	0.02
ENSDARG00000005536	ubr7	ubiquitin protein ligase E3 component n-recognin 7 [Source:ZFIN;Acc:ZDB-GENE-030131-1535]	1.213	0.27837	0.714182	0.999934	no	up	13.36	12.23	2.99	5.36	26.37	2.43	9.52667	11.3867
ENSDARG00000005540	xpo7	exportin 7 [Source:ZFIN;Acc:ZDB-GENE-060628-2]	0.943	-0.0843082	0.897644	0.999934	no	down	5.07	4.35	19.39	5.68	7.89	19.79	9.60333	11.12
ENSDARG00000005541	wif1	wnt inhibitory factor 1 [Source:NCBI gene;Acc:30476]	1.276	0.352007	0.769746	0.999934	no	up	0.58	1.43	0	1.13	0.61	0.12	0.67	0.62
ENSDARG00000005544	btbd3a	BTB (POZ) domain containing 3a [Source:ZFIN;Acc:ZDB-GENE-090312-7]	0.719	-0.476833	0.465192	0.999934	no	down	2.51	2.75	2.1	1.37	1.51	0.55	2.45333	1.14333
ENSDARG00000005547	rint1	RAD50 interactor 1 [Source:ZFIN;Acc:ZDB-GENE-041210-174]	2.257	1.17435	0.169366	0.999934	no	up	2.5	2.4	0.47	1.41	10.47	0.55	1.79	4.14333
ENSDARG00000005549	znf710b	zinc finger protein 710b [Source:ZFIN;Acc:ZDB-GENE-120503-2]	1.321	0.401642	0.58372	0.999934	no	up	3.4	2.46	0.63	1.71	5.46	0.66	2.16333	2.61
ENSDARG00000005551	hnrnph1l	heterogeneous nuclear ribonucleoprotein H1, like [Source:ZFIN;Acc:ZDB-GENE-030131-275]	0.738	-0.439249	0.527709	0.999934	no	down	18.94	15.03	4.06	7.1	16.08	2.13	12.6767	8.43667
ENSDARG00000005559	pou4f1	POU class 4 homeobox 1 [Source:ZFIN;Acc:ZDB-GENE-000523-2]	0.641	-0.641075	0.814618	1	no	down	0.06	0	0.03	0	0.08	0	0.03	0.0266667
ENSDARG00000005560	ywhah	tyrosine 3-monooxygenase/tryptophan 5-monooxygenase activation protein, eta polypeptide [Source:ZFIN;Acc:ZDB-GENE-040426-2191]	1.059	0.0823639	0.8962	0.999934	no	up	10.6	8.82	2.81	6	10.85	2.75	7.41	6.53333
ENSDARG00000005561	gfm2	G elongation factor, mitochondrial 2 [Source:NCBI gene;Acc:558184]	1.512	0.596276	0.454439	0.999934	no	up	2.63	2.66	0.56	1.72	6.46	0.43	1.95	2.87
ENSDARG00000005565	entpd8	ectonucleoside triphosphate diphosphohydrolase 8 [Source:ZFIN;Acc:ZDB-GENE-040724-142]	1.915	0.937311	0.256475	0.999934	no	up	9.66	20.4	19.86	24.27	13.89	34.79	16.64	24.3167
ENSDARG00000005574	vsx2	visual system homeobox 2 [Source:NCBI gene;Acc:796163]	0.311	-1.68724	0.559375	1	no	down	0.1	0.03	0.03	0	0.04	0	0.0533333	0.0133333
ENSDARG00000005576	mphosph8	M-phase phosphoprotein 8 [Source:ZFIN;Acc:ZDB-GENE-050309-191]	0.819	-0.28776	0.63192	0.999934	no	down	6.37	4.35	2.79	2.51	4.75	1.93	4.50333	3.06333
ENSDARG00000005578	ugp2a	UDP-glucose pyrophosphorylase 2a [Source:ZFIN;Acc:ZDB-GENE-090311-46]	1.561	0.642041	0.508556	0.999934	no	up	10.74	0.22	4.14	6.73	8.01	4.38	5.03333	6.37333
ENSDARG00000005586	zbtb20	zinc finger and BTB domain containing 20 [Source:ZFIN;Acc:ZDB-GENE-070112-1992]	1.318	0.398253	0.722264	0.999934	no	up	0.17	5.07	2.92	8.87	9.53	1.57	2.72	6.65667
ENSDARG00000005590	mtf2	metal response element binding transcription factor 2 [Source:ZFIN;Acc:ZDB-GENE-060512-94]	0.67	-0.57773	0.498536	0.999934	no	down	3.62	3.21	0.72	0.31	7.25	0.09	2.51667	2.55
ENSDARG00000005593	rxrga	retinoid x receptor, gamma a [Source:NCBI gene;Acc:30464]	1.835	0.875976	0.207079	0.999934	no	up	4.13	2.62	1.6	6.03	3.72	2.03	2.78333	3.92667
ENSDARG00000005595	adgb	androglobin [Source:ZFIN;Acc:ZDB-GENE-041001-205]	0.946	-0.0803629	0.95866	0.999934	no	down	0.12	0.1	0.02	0	0.27	0	0.08	0.09
ENSDARG00000005606	paxip1	PAX interacting (with transcription-activation domain) protein 1 [Source:NCBI gene;Acc:449658]	0.774	-0.369749	0.631526	0.999934	no	down	5.15	2.83	0.57	1.16	4.3	0.5	2.85	1.98667
ENSDARG00000005612	aph1b	APH1B gamma secretase subunit [Source:NCBI gene;Acc:386808]	0.946	-0.0799207	0.908829	0.999934	no	down	11.61	15.28	3.45	7.54	15.39	2.15	10.1133	8.36
ENSDARG00000005616	bfb	complement component bfb [Source:ZFIN;Acc:ZDB-GENE-990415-34]	1.733	0.793404	0.447996	0.999934	no	up	105.12	8.7	172.6	114.43	58.52	214.94	95.4733	129.297
ENSDARG00000005619	nek2	NIMA-related kinase 2 [Source:ZFIN;Acc:ZDB-GENE-040426-752]	0.395	-1.34159	0.131992	0.999934	no	down	44.3	19.55	35.34	2.44	45.24	2.71	33.0633	16.7967
ENSDARG00000005625	maco1a	macoilin 1a [Source:NCBI gene;Acc:393289]	1.169	0.225747	0.804475	0.999934	no	up	7.24	4.18	0.93	0.96	13.44	0.64	4.11667	5.01333
ENSDARG00000005626	RHOU	si:ch211-133l11.10 [Source:ZFIN;Acc:ZDB-GENE-141219-14]	1.355	0.438144	0.786268	0.999934	no	up	1.94	0.34	0.08	0	3.36	0	0.786667	1.12
ENSDARG00000005627	zmp:0000000527	zmp:0000000527 [Source:ZFIN;Acc:ZDB-GENE-130530-530]	0.704	-0.506324	0.61729	0.999934	no	down	2.07	1.69	0.07	0.74	1.13	0.22	1.27667	0.696667
ENSDARG00000005629	smyd2b	SET and MYND domain containing 2b [Source:NCBI gene;Acc:568616]	0.489	-1.03328	0.766632	1	no	down	0	0.02	0.01	0.02	0	0	0.01	0.00666667
ENSDARG00000005640	adat3	adenosine deaminase tRNA specific 3 [Source:NCBI gene;Acc:368634]	1.335	0.416439	0.592626	0.999934	no	up	4.08	4.84	7.03	3.01	17.9	3.53	5.31667	8.14667
ENSDARG00000005643	gcat	glycine C-acetyltransferase [Source:ZFIN;Acc:ZDB-GENE-060518-3]	2.389	1.25663	0.165441	0.999934	no	up	13.17	7.09	1.3	6.9	43.42	1.4	7.18667	17.24
ENSDARG00000005645	robo3	roundabout, axon guidance receptor, homolog 3 (Drosophila) [Source:ZFIN;Acc:ZDB-GENE-000209-4]	1.516	0.600131	0.493667	0.999934	no	up	0.2	0.11	0.05	0.09	0.28	0.08	0.12	0.15
ENSDARG00000005648	olfml2a	olfactomedin-like 2A [Source:ZFIN;Acc:ZDB-GENE-081105-107]	1.593	0.671462	0.612652	1	no	up	0.05	0.18	0.06	0.07	0.17	0.12	0.0966667	0.12
ENSDARG00000005651	hrasb	HRas proto-oncogene, GTPase b [Source:ZFIN;Acc:ZDB-GENE-050522-466]	0.69	-0.534667	0.50807	0.999934	no	down	4.82	3.34	5.37	0.93	12.38	0.46	4.51	4.59
ENSDARG00000005652	man1a1	mannosidase, alpha, class 1A, member 1 [Source:ZFIN;Acc:ZDB-GENE-041014-321]	1.398	0.483645	0.474748	0.999934	no	up	2.61	2.28	1.56	1.82	2.21	2.45	2.15	2.16
ENSDARG00000005670	ttbk2a	tau tubulin kinase 2a [Source:ZFIN;Acc:ZDB-GENE-120928-3]	1.093	0.128276	0.947441	1	no	up	0.05	0.08	0	0.01	0.07	0.01	0.0433333	0.03
ENSDARG00000005675	sec61a1l	SEC61 translocon alpha 1 subunit, like [Source:NCBI gene;Acc:266796]	0.906	-0.143031	0.856151	0.999934	no	down	34.24	12.4	8.08	5.35	41.95	3.74	18.24	17.0133
ENSDARG00000005679	trip10a	thyroid hormone receptor interactor 10a [Source:NCBI gene;Acc:492762]	0.866	-0.206903	0.736868	0.999934	no	down	2.59	3.38	1.49	1.85	2.32	1.03	2.48667	1.73333
ENSDARG00000005690	slc25a23a	solute carrier family 25 member 23a [Source:ZFIN;Acc:ZDB-GENE-121214-154]	1.602	0.679733	0.459459	0.999934	no	up	0.34	0.11	0.04	0.18	0.13	0.17	0.163333	0.16
ENSDARG00000005699	ddx19	DEAD/H (Asp-Glu-Ala-Asp/His) box polypeptide 19 (DBP5 homolog, yeast) [Source:ZFIN;Acc:ZDB-GENE-020419-30]	0.702	-0.511058	0.490163	0.999934	no	down	18.95	15.87	8.17	3.22	27.41	3	14.33	11.21
ENSDARG00000005704	eps8l3b	EPS8-like 3b [Source:ZFIN;Acc:ZDB-GENE-040426-1335]	1.354	0.437667	0.538146	0.999934	no	up	14.74	25.29	12.47	24.29	11.83	15.94	17.5	17.3533
ENSDARG00000005713	ethe1	ETHE1 persulfide dioxygenase [Source:ZFIN;Acc:ZDB-GENE-040426-2503]	1.512	0.596676	0.410332	0.999934	no	up	23.68	74.39	14.44	61.43	52.43	20.26	37.5033	44.7067
ENSDARG00000005716	olfml2ba	olfactomedin-like 2Ba [Source:ZFIN;Acc:ZDB-GENE-041014-329]	2.625	1.39209	0.15874	0.999934	no	up	0.12	0.33	0.11	0.36	0.21	0.41	0.186667	0.326667
ENSDARG00000005739	gpm6ba	glycoprotein M6Ba [Source:ZFIN;Acc:ZDB-GENE-030710-9]	0.499	-1.00221	0.637201	1	no	down	0.09	0.06	0.02	0.02	0.06	0	0.0566667	0.0266667
ENSDARG00000005749	cand2	cullin-associated and neddylation-dissociated 2 (putative) [Source:ZFIN;Acc:ZDB-GENE-060503-645]	0.328	-1.60714	0.456288	1	no	down	0.14	0.02	0	0.01	0.04	0	0.0533333	0.0166667
ENSDARG00000005754	ptprfb	protein tyrosine phosphatase receptor type Fb [Source:NCBI gene;Acc:799867]	1.18	0.239395	0.702502	0.999934	no	up	3.76	3.86	4.08	3.98	5.27	4.68	3.9	4.64333
ENSDARG00000005762	col14a1a	collagen, type XIV, alpha 1a [Source:ZFIN;Acc:ZDB-GENE-030131-9889]	0.724	-0.46506	0.623579	0.999934	no	down	0.19	0.11	0.05	0.1	0.19	0.05	0.116667	0.113333
ENSDARG00000005772	tsr2	TSR2 ribosome maturation factor [Source:NCBI gene;Acc:317639]	0.941	-0.0874309	0.903296	0.999934	no	down	30.24	23.25	12.77	8.64	65.19	5.57	22.0867	26.4667
ENSDARG00000005774	ddx3xb	DEAD-box helicase 3 X-linked b [Source:ZFIN;Acc:ZDB-GENE-980526-150]	1.49	0.575502	0.486813	0.999934	no	up	27.29	27.43	5.41	13.45	74.94	3.47	20.0433	30.62
ENSDARG00000005775	scn8aa	sodium channel, voltage gated, type VIII, alpha subunit a [Source:ZFIN;Acc:ZDB-GENE-000828-1]	0.801	-0.321003	0.842337	1	no	down	0.14	0.03	0.02	0	0.17	0	0.0633333	0.0566667
ENSDARG00000005776	guk1b	guanylate kinase 1b [Source:ZFIN;Acc:ZDB-GENE-020916-1]	0.713	-0.488473	0.904713	1	no	down	0.05	0	0	0	0	0	0.0166667	0
ENSDARG00000005780	npy8br	neuropeptide Y receptor Y8b [Source:ZFIN;Acc:ZDB-GENE-980526-208]	1.809	0.855502	0.710889	1	no	up	0	0.29	0	0.11	0.43	0	0.0966667	0.18
ENSDARG00000005783	ncanb	neurocan b [Source:ZFIN;Acc:ZDB-GENE-050208-586]	0.649	-0.62427	0.818409	1	no	down	0.27	0.01	0	0	0.02	0.01	0.0933333	0.01
ENSDARG00000005786	ppm1f	protein phosphatase, Mg2+/Mn2+ dependent, 1F [Source:ZFIN;Acc:ZDB-GENE-051128-2]	1.519	0.603368	0.691965	1	no	up	0.23	0.2	0	0.05	0.56	0.02	0.143333	0.21
ENSDARG00000005789	enpp1	ectonucleotide pyrophosphatase/phosphodiesterase 1 [Source:ZFIN;Acc:ZDB-GENE-040724-172]	1.159	0.213376	0.726404	0.999934	no	up	5.62	4.4	2.23	3.28	7.09	2.31	4.08333	4.22667
ENSDARG00000005791	rpl28	ribosomal protein L28 [Source:ZFIN;Acc:ZDB-GENE-040930-10]	1.725	0.78625	0.28962	0.999934	no	up	1537.77	3745.46	2319.41	3811.06	2577.71	3613.11	2534.21	3333.96
ENSDARG00000005799	smim14	small integral membrane protein 14 [Source:ZFIN;Acc:ZDB-GENE-040426-22]	1.207	0.271432	0.692916	0.999934	no	up	36.54	25.06	34.41	17.51	81.35	21.29	32.0033	40.05
ENSDARG00000005800	ampd3a	adenosine monophosphate deaminase 3a [Source:ZFIN;Acc:ZDB-GENE-110407-2]	1.044	0.0626822	0.965375	1	no	up	0.11	0.04	0.03	0.03	0.02	0.07	0.06	0.04
ENSDARG00000005814	klhl10a	kelch-like family member 10a [Source:ZFIN;Acc:ZDB-GENE-131015-1]	1.585	0.664288	0.651942	0.999934	no	up	0.09	0.67	0.06	0.84	0.09	0	0.273333	0.31
ENSDARG00000005821	ncf2	neutrophil cytosolic factor 2 [Source:ZFIN;Acc:ZDB-GENE-070209-29]	0.446	-1.16521	0.118871	0.999934	no	down	3.11	4.18	1.85	1.31	0.56	0.91	3.04667	0.926667
ENSDARG00000005823	slc39a10	solute carrier family 39 member 10 [Source:NCBI gene;Acc:393644]	1.14	0.188844	0.755454	0.999934	no	up	3.05	2.14	1.22	1.78	3.72	0.97	2.13667	2.15667
ENSDARG00000005827	eif2s1a	eukaryotic translation initiation factor 2, subunit 1 alpha a [Source:ZFIN;Acc:ZDB-GENE-030131-526]	0.85	-0.234905	0.708898	0.999934	no	down	24	18.28	19.48	11.66	25.72	10.36	20.5867	15.9133
ENSDARG00000005834	gatad2b	GATA zinc finger domain containing 2B [Source:ZFIN;Acc:ZDB-GENE-060503-655]	0.747	-0.420048	0.710082	0.999934	no	down	0.73	0.18	0.13	0.02	0.63	0.1	0.346667	0.25
ENSDARG00000005840	got2b	glutamic-oxaloacetic transaminase 2b, mitochondrial [Source:ZFIN;Acc:ZDB-GENE-030131-7917]	1.397	0.482846	0.495166	0.999934	no	up	33.31	36.26	7.23	32.01	53.47	7.34	25.6	30.94
ENSDARG00000005841	tnni2a.2	troponin I type 2a (skeletal, fast), tandem duplicate 2 [Source:ZFIN;Acc:ZDB-GENE-040426-970]	1.265	0.338626	0.706571	0.999934	no	up	0.25	0.71	0.39	0.47	0.2	0.51	0.45	0.393333
ENSDARG00000005842	cd9a	CD9 molecule a [Source:ZFIN;Acc:ZDB-GENE-030131-1175]	1.263	0.336329	0.600098	0.999934	no	up	45.68	64.77	20.7	56.89	46.13	23.13	43.7167	42.05
ENSDARG00000005846		Sp5 transcription factor b [Source:NCBI gene;Acc:799504]	0.275	-1.86451	0.129254	0.999934	no	down	9.24	0.31	1.28	0.13	2.69	0.22	3.61	1.01333
ENSDARG00000005853	slc25a6	solute carrier family 25 member 6 [Source:ZFIN;Acc:ZDB-GENE-070912-446]	1.989	0.992251	0.741867	1	no	up	0.05	0.04	0	0.05	0.13	0	0.03	0.06
ENSDARG00000005861	ralgapa2	Ral GTPase activating protein, alpha subunit 2 (catalytic) [Source:ZFIN;Acc:ZDB-GENE-131122-56]	1.177	0.235102	0.730778	0.999934	no	up	6.96	2.45	2.74	1.95	11.74	0.71	4.05	4.8
ENSDARG00000005867	gon4l	gon-4-like (C. elegans) [Source:ZFIN;Acc:ZDB-GENE-070117-2447]	1.057	0.0803118	0.914772	0.999934	no	up	2.52	0.78	0.38	0.47	2.27	0.49	1.22667	1.07667
ENSDARG00000005870	mmadhc	metabolism of cobalamin associated D [Source:ZFIN;Acc:ZDB-GENE-040704-50]	1.143	0.193273	0.777208	0.999934	no	up	13.75	19.15	15.61	14.99	15.07	13.99	16.17	14.6833
ENSDARG00000005883	rfx1a	regulatory factor X, 1a (influences HLA class II expression) [Source:ZFIN;Acc:ZDB-GENE-070424-94]	0.736	-0.441923	0.762108	1	no	down	0.25	0.27	0.03	0.09	0.08	0.01	0.183333	0.06
ENSDARG00000005891	cyb5r3	cytochrome b5 reductase 3 [Source:ZFIN;Acc:ZDB-GENE-030131-3281]	0.852	-0.231463	0.734959	0.999934	no	down	19.98	28.76	17.36	16.48	11.72	13.3	22.0333	13.8333
ENSDARG00000005897	dera	deoxyribose-phosphate aldolase (putative) [Source:ZFIN;Acc:ZDB-GENE-041010-200]	1.721	0.783021	0.258136	0.999934	no	up	2.67	1.64	1.83	2.68	6.16	1.41	2.04667	3.41667
ENSDARG00000005908	clk4b	CDC-like kinase 4b [Source:ZFIN;Acc:ZDB-GENE-050227-19]	1.1	0.137738	0.860102	0.999934	no	up	3.62	15.3	7.39	10.63	6.1	8.49	8.77	8.40667
ENSDARG00000005913	tgm1l3	transglutaminase 1 like 3 [Source:ZFIN;Acc:ZDB-GENE-120718-1]	0.984	-0.0237379	0.989294	1	no	down	0.06	0.1	0.03	0.12	0.03	0	0.0633333	0.05
ENSDARG00000005915	tcf3a	transcription factor 3a [Source:ZFIN;Acc:ZDB-GENE-990415-51]	0.923	-0.115065	0.909332	0.999934	no	down	1.39	0.58	0.05	0.24	0.91	0.29	0.673333	0.48
ENSDARG00000005916	srpk3	SRSF protein kinase 3 [Source:ZFIN;Acc:ZDB-GENE-101025-2]	1.051	0.0723861	0.940622	0.999934	no	up	0.5	0.59	0.18	0.32	1.48	0.03	0.423333	0.61
ENSDARG00000005924	serpina10a	serpin peptidase inhibitor, clade A (alpha-1 antiproteinase, antitrypsin), member 10a [Source:ZFIN;Acc:ZDB-GENE-041014-246]	1.036	0.0506338	0.938843	0.999934	no	up	5.24	4.6	4.54	4.76	4.38	3.06	4.79333	4.06667
ENSDARG00000005926	ak2	adenylate kinase 2 [Source:NCBI gene;Acc:321793]	1.535	0.618705	0.415894	0.999934	no	up	110.64	517.76	136.52	456.85	273.52	165.43	254.973	298.6
ENSDARG00000005927	tbc1d17	TBC1 domain family, member 17 [Source:ZFIN;Acc:ZDB-GENE-050522-79]	1.444	0.529893	0.450874	0.999934	no	up	5.93	3.84	1.13	3.78	8.73	1.29	3.63333	4.6
ENSDARG00000005941	clul1	clusterin-like 1 (retinal) [Source:ZFIN;Acc:ZDB-GENE-031118-57]	1.111	0.151377	0.81003	0.999934	no	up	7.41	3.83	1.83	2.58	9	1.71	4.35667	4.43
ENSDARG00000005942	vmn2r1	vomeronasal 2, receptor 1 [Source:ZFIN;Acc:ZDB-GENE-050419-65]	5.986	2.58152	0.520671	1	no	up	0	0	0	0	0.07	0	0	0.0233333
ENSDARG00000005943	htra4	HtrA serine peptidase 4 [Source:ZFIN;Acc:ZDB-GENE-131120-192]	1.067	0.0934451	0.956541	1	no	up	0.15	0.06	0.1	0	0.45	0	0.103333	0.15
ENSDARG00000005945	sart1	spliceosome associated factor 1, recruiter of U4/U6.U5 tri-snRNP [Source:ZFIN;Acc:ZDB-GENE-040718-422]	0.897	-0.156494	0.795489	0.999934	no	down	15.5	9.63	5.98	6.74	10.3	5.03	10.37	7.35667
ENSDARG00000005948	ankmy2a	ankyrin repeat and MYND domain containing 2a [Source:ZFIN;Acc:ZDB-GENE-030131-6321]	0.64	-0.643081	0.361372	0.999934	no	down	4.05	5.52	4.34	1.21	5.84	1.73	4.63667	2.92667
ENSDARG00000005972	ric8b	RIC8 guanine nucleotide exchange factor B [Source:NCBI gene;Acc:334503]	1.055	0.0775765	0.912808	0.999934	no	up	10.52	5	2.62	4.26	10.57	2.08	6.04667	5.63667
ENSDARG00000005980	sfswap	splicing factor SWAP [Source:ZFIN;Acc:ZDB-GENE-040426-931]	1.205	0.269006	0.713043	0.999934	no	up	3.26	5.83	1.75	5.42	5.07	0.84	3.61333	3.77667
ENSDARG00000005989	rgl1	ral guanine nucleotide dissociation stimulator-like 1 [Source:NCBI gene;Acc:402933]	1.119	0.161718	0.808759	0.999934	no	up	2.51	1.11	0.8	1.56	1.81	0.61	1.47333	1.32667
ENSDARG00000005993	prc1b	protein regulator of cytokinesis 1b [Source:ZFIN;Acc:ZDB-GENE-040426-777]	0.447	-1.16169	0.0688377	0.999934	no	down	4.99	5.05	3.46	1.52	3.43	0.78	4.5	1.91
ENSDARG00000006003	mycla	MYCL proto-oncogene, bHLH transcription factor a [Source:NCBI gene;Acc:405873]	1.593	0.671779	0.565079	0.999934	no	up	27.85	10.06	2.24	2.1	68.93	0.24	13.3833	23.7567
ENSDARG00000006008	dct	dopachrome tautomerase [Source:ZFIN;Acc:ZDB-GENE-000508-1]	1.108	0.147545	0.898413	0.999934	no	up	2.41	0.43	0.83	0.11	6.73	0.11	1.22333	2.31667
ENSDARG00000006010	bmi1a	bmi1 polycomb ring finger oncogene 1a [Source:NCBI gene;Acc:321505]	0.465	-1.10584	0.145854	0.999934	no	down	29.84	11.54	22.04	3.12	20.83	6.44	21.14	10.13
ENSDARG00000006011	klhl42	kelch-like family, member 42 [Source:ZFIN;Acc:ZDB-GENE-041210-190]	1.088	0.121384	0.886419	0.999934	no	up	0.33	0.83	0.25	0.66	0.29	0.2	0.47	0.383333
ENSDARG00000006019	tktb	transketolase b [Source:ZFIN;Acc:ZDB-GENE-030909-13]	1.553	0.6355	0.402046	0.999934	no	up	48.06	59.71	9.24	47.36	107.16	9.52	39.0033	54.68
ENSDARG00000006025	tp53i11b	tumor protein p53 inducible protein 11b [Source:ZFIN;Acc:ZDB-GENE-030131-6328]	0.789	-0.3422	0.618911	0.999934	no	down	5.12	1.68	2.13	1.15	3.55	1.37	2.97667	2.02333
ENSDARG00000006029	lta4h	leukotriene A4 hydrolase [Source:ZFIN;Acc:ZDB-GENE-040426-2477]	1.202	0.26592	0.716118	0.999934	no	up	33.32	70.47	12.53	61.6	30.74	13.45	38.7733	35.2633
ENSDARG00000006031	abat	4-aminobutyrate aminotransferase [Source:ZFIN;Acc:ZDB-GENE-031006-4]	1.627	0.701892	0.265195	0.999934	no	up	17.19	10.96	11.23	20.04	25.69	11.17	13.1267	18.9667
ENSDARG00000006038	aebp2	AE binding protein 2 [Source:NCBI gene;Acc:406815]	1.556	0.638191	0.384897	0.999934	no	up	2.71	2.14	0.85	1.76	7.22	0.62	1.9	3.2
ENSDARG00000006040	cyp20a1	cytochrome P450, family 20, subfamily A, polypeptide 1 [Source:ZFIN;Acc:ZDB-GENE-040426-2646]	1.262	0.335297	0.613719	0.999934	no	up	9.35	8.94	3.46	6.81	16.58	2.27	7.25	8.55333
ENSDARG00000006044	usta	uronyl 2-sulfotransferase a [Source:ZFIN;Acc:ZDB-GENE-041001-163]	1.134	0.181184	0.788634	0.999934	no	up	1.26	1.27	0.63	0.7	1.95	0.54	1.05333	1.06333
ENSDARG00000006052	malt2	MALT paracaspase 2 [Source:ZFIN;Acc:ZDB-GENE-020801-2]	1.186	0.245831	0.774634	0.999934	no	up	1.59	7.71	1.97	4.6	2.09	3.12	3.75667	3.27
ENSDARG00000006060	crybg1b	crystallin beta-gamma domain containing 1b [Source:ZFIN;Acc:ZDB-GENE-030131-7179]	1.292	0.369326	0.607103	0.999934	no	up	0.3	0.37	0.21	0.29	0.5	0.24	0.293333	0.343333
ENSDARG00000006062	akap1b	A kinase (PRKA) anchor protein 1b [Source:ZFIN;Acc:ZDB-GENE-030131-6844]	1.558	0.639955	0.463294	0.999934	no	up	16.91	5.43	1.95	3.66	40.6	1.03	8.09667	15.0967
ENSDARG00000006065	znf385b	zinc finger protein 385B [Source:NCBI gene;Acc:368405]	0.91	-0.135594	0.935901	1	no	down	0.16	0.11	0.05	0.06	0.25	0	0.106667	0.103333
ENSDARG00000006074	uck2a	uridine-cytidine kinase 2a [Source:NCBI gene;Acc:100005763]	0.516	-0.955811	0.202977	0.999934	no	down	16.19	8.29	14.16	1.38	28.01	2.76	12.88	10.7167
ENSDARG00000006092	rad21a	RAD21 cohesin complex component a [Source:NCBI gene;Acc:322275]	1.296	0.373857	0.610879	0.999934	no	up	22.12	20.83	4.72	14.98	38.65	3.35	15.89	18.9933
ENSDARG00000006093	cdk15	cyclin-dependent kinase 15 [Source:NCBI gene;Acc:791619]	2.558	1.3551	0.640947	1	no	up	0	0.02	0.02	0.1	0	0	0.0133333	0.0333333
ENSDARG00000006094	igf2r	insulin-like growth factor 2 receptor [Source:ZFIN;Acc:ZDB-GENE-041014-300]	1.057	0.080115	0.917763	0.999934	no	up	2.7	1.02	0.31	0.79	2.67	0.32	1.34333	1.26
ENSDARG00000006110	chrd	chordin [Source:NCBI gene;Acc:30161]	1.491	0.576691	0.534648	0.999934	no	up	0.27	0.28	0.04	0.34	0.3	0.06	0.196667	0.233333
ENSDARG00000006112	myof	myoferlin [Source:ZFIN;Acc:ZDB-GENE-040426-1138]	1.003	0.00482962	0.99603	0.999934	no	up	1.89	0.69	0.47	0.27	3.16	0.05	1.01667	1.16
ENSDARG00000006120	tbx2b	T-box transcription factor 2b [Source:NCBI gene;Acc:30253]	1.793	0.841991	0.272859	0.999934	no	up	1.56	0.43	0.4	0.77	2.4	0.58	0.796667	1.25
ENSDARG00000006124	kdm5c	lysine (K)-specific demethylase 5C [Source:ZFIN;Acc:ZDB-GENE-060810-94]	1.156	0.208927	0.786237	0.999934	no	up	7.01	3.34	1.06	2.16	9.48	0.83	3.80333	4.15667
ENSDARG00000006125	csnk1db	casein kinase 1, delta b [Source:NCBI gene;Acc:406533]	1.171	0.227342	0.743899	0.999934	no	up	15.43	12.22	4.09	7.35	30.36	2.66	10.58	13.4567
ENSDARG00000006128	cep170aa	centrosomal protein 170Aa [Source:NCBI gene;Acc:557463]	0.794	-0.332456	0.649076	0.999934	no	down	1.08	0.84	0.19	0.17	0.58	0.13	0.703333	0.293333
ENSDARG00000006137	star	steroidogenic acute regulatory protein [Source:NCBI gene;Acc:63999]	1.297	0.374788	0.745861	0.999934	no	up	0.95	0.13	0.71	0.6	0.13	0.85	0.596667	0.526667
ENSDARG00000006151	pde11al	phosphodiesterase 11a, like [Source:ZFIN;Acc:ZDB-GENE-031118-106]	1.779	0.83108	0.597107	1	no	up	0.34	0.04	0.11	0	0.77	0.01	0.163333	0.26
ENSDARG00000006169	lrrk2	leucine-rich repeat kinase 2 [Source:ZFIN;Acc:ZDB-GENE-071218-6]	1.217	0.283254	0.692797	0.999934	no	up	0.65	0.3	0.17	0.19	0.67	0.25	0.373333	0.37
ENSDARG00000006174	lrrc23	leucine rich repeat containing 23 [Source:ZFIN;Acc:ZDB-GENE-041010-153]	0.549	-0.865001	0.618256	1	no	down	0.5	0.58	0.11	0	0.64	0.12	0.396667	0.253333
ENSDARG00000006181	hif1aa	hypoxia inducible factor 1 subunit alpha a [Source:ZFIN;Acc:ZDB-GENE-080917-55]	2.181	1.12527	0.17452	0.999934	no	up	0.87	0.26	0.47	1.25	2.32	1.16	0.533333	1.57667
ENSDARG00000006192	gatad2ab	GATA zinc finger domain containing 2Ab [Source:ZFIN;Acc:ZDB-GENE-040426-2372]	1.081	0.112767	0.881687	0.999934	no	up	3.15	2.33	0.51	0.97	6.33	0.28	1.99667	2.52667
ENSDARG00000006196	sav1	salvador family WW domain containing protein 1 [Source:ZFIN;Acc:ZDB-GENE-040912-28]	1.04	0.0566089	0.940052	0.999934	no	up	8.02	3.41	1.22	2.01	8.7	1.22	4.21667	3.97667
ENSDARG00000006200	eif4g1a	eukaryotic translation initiation factor 4 gamma, 1a [Source:ZFIN;Acc:ZDB-GENE-070112-702]	0.869	-0.20203	0.775007	0.999934	no	down	13.48	5.54	2.4	2.19	13.85	2.01	7.14	6.01667
ENSDARG00000006202	erbb3a	erb-b2 receptor tyrosine kinase 3a [Source:ZFIN;Acc:ZDB-GENE-030916-3]	1.738	0.797109	0.274591	0.999934	no	up	1.94	2.57	1.33	1.73	4.61	2.5	1.94667	2.94667
ENSDARG00000006207	gpx1b	glutathione peroxidase 1b [Source:ZFIN;Acc:ZDB-GENE-040912-60]	1.163	0.217324	0.804312	0.999934	no	up	114.9	717.92	252.2	652.78	145.78	167.77	361.673	322.11
ENSDARG00000006219	gnl3	guanine nucleotide binding protein-like 3 (nucleolar) [Source:NCBI gene;Acc:321897]	0.582	-0.780543	0.245394	0.999934	no	down	22.4	22.34	19.15	8.62	10.09	10.59	21.2967	9.76667
ENSDARG00000006220	ugt1a1	UDP glucuronosyltransferase 1 family, polypeptide A1 [Source:ZFIN;Acc:ZDB-GENE-071004-4]	2.114	1.0797	0.152423	0.999934	no	up	60.35	177.74	79.39	216.58	97.47	145.35	105.827	153.133
ENSDARG00000006225	ddx39aa	DEAD (Asp-Glu-Ala-Asp) box polypeptide 39Aa [Source:ZFIN;Acc:ZDB-GENE-030131-4275]	1.227	0.29495	0.717817	0.999934	no	up	27.99	53.51	6.82	26.72	71.59	4.27	29.44	34.1933
ENSDARG00000006235	brms1la	BRMS1 like transcriptional repressor a [Source:NCBI gene;Acc:792017]	0.489	-1.03084	0.201414	0.999934	no	down	101.42	13.57	34.4	11.47	23.24	25.69	49.7967	20.1333
ENSDARG00000006240	slc27a1a	solute carrier family 27 member 1a [Source:ZFIN;Acc:ZDB-GENE-050320-112]	1.176	0.233644	0.785272	0.999934	no	up	4.7	1	1.03	0.64	6.62	0.73	2.24333	2.66333
ENSDARG00000006242	ptp4a1	protein tyrosine phosphatase 4A1 [Source:ZFIN;Acc:ZDB-GENE-041121-11]	0.954	-0.067811	0.91429	0.999934	no	down	16.66	28.46	11.96	11.95	20.96	59.69	19.0267	30.8667
ENSDARG00000006251	ell2	elongation factor, RNA polymerase II, 2 [Source:ZFIN;Acc:ZDB-GENE-030131-1717]	1.813	0.858523	0.175397	0.999934	no	up	7.59	3.9	3.49	5.62	9.95	5.9	4.99333	7.15667
ENSDARG00000006253	mier3a	mesoderm induction early response 1, family member 3 a [Source:ZFIN;Acc:ZDB-GENE-050913-97]	1.474	0.560026	0.495069	0.999934	no	up	4.32	2.27	0.66	1.55	9.01	0.93	2.41667	3.83
ENSDARG00000006257	vldlr	very low density lipoprotein receptor [Source:ZFIN;Acc:ZDB-GENE-040426-803]	0.981	-0.0278575	0.97991	0.999934	no	down	34.01	5.55	1.63	1.91	41.1	0.53	13.73	14.5133
ENSDARG00000006260	tuba8l4	tubulin, alpha 8 like 4 [Source:ZFIN;Acc:ZDB-GENE-040426-860]	1.543	0.626144	0.463215	0.999934	no	up	199.58	385.07	53.94	229.86	741.02	28	212.863	332.96
ENSDARG00000006266	stat1a	signal transducer and activator of transcription 1a [Source:ZFIN;Acc:ZDB-GENE-980526-499]	1.49	0.575123	0.427943	0.999934	no	up	9.35	7.19	6.37	8.79	5.43	9.52	7.63667	7.91333
ENSDARG00000006272	mpp5a	membrane protein, palmitoylated 5a (MAGUK p55 subfamily member 5) [Source:NCBI gene;Acc:252845]	1.038	0.0536727	0.942672	0.999934	no	up	2.33	1.19	0.4	0.94	2.16	0.39	1.30667	1.16333
ENSDARG00000006279	rragd	ras-related GTP binding D [Source:ZFIN;Acc:ZDB-GENE-070620-6]	3.001	1.58541	0.27376	1	no	up	0.02	0.05	0.05	0.06	0.34	0.03	0.04	0.143333
ENSDARG00000006283	waslb	WASP like actin nucleation promoting factor b [Source:ZFIN;Acc:ZDB-GENE-040426-718]	1.054	0.0761934	0.902094	0.999934	no	up	11.85	7.57	3.69	4.75	9.62	4.6	7.70333	6.32333
ENSDARG00000006288	prdm5	PR domain containing 5 [Source:ZFIN;Acc:ZDB-GENE-040708-1]	1.538	0.621298	0.675291	1	no	up	0.02	5.78	2.28	5.56	24.63	0	2.69333	10.0633
ENSDARG00000006290	ndufs5	NADH:ubiquinone oxidoreductase subunit S5 [Source:ZFIN;Acc:ZDB-GENE-050522-437]	1.223	0.290133	0.681637	0.999934	no	up	112.31	406.48	162.49	203.21	293.89	185.93	227.093	227.677
ENSDARG00000006292	maats1	MYCBP-associated, testis expressed 1 [Source:ZFIN;Acc:ZDB-GENE-070912-489]	1.281	0.357429	0.766326	0.999934	no	up	0.13	0	0.2	0.22	0.24	0.13	0.11	0.196667
ENSDARG00000006299	arhgef7a	Rho guanine nucleotide exchange factor (GEF) 7a [Source:ZFIN;Acc:ZDB-GENE-060322-11]	1.139	0.188266	0.873276	0.999934	no	up	2.18	0.63	0.23	0.38	7.69	0	1.01333	2.69
ENSDARG00000006300	psmd9	proteasome 26S subunit, non-ATPase 9 [Source:ZFIN;Acc:ZDB-GENE-030131-431]	1.099	0.136159	0.834498	0.999934	no	up	9.86	17.08	7.97	8.58	22.67	5.95	11.6367	12.4
ENSDARG00000006301	RAPH1	wu:fj59g11 [Source:ZFIN;Acc:ZDB-GENE-030131-8202]	0.659	-0.602274	0.554846	0.999934	no	down	1.68	0.17	0.14	0.14	1.35	0.1	0.663333	0.53
ENSDARG00000006307	shisa4	shisa family member 4 [Source:ZFIN;Acc:ZDB-GENE-050417-419]	1.165	0.220647	0.808988	0.999934	no	up	0.14	0.28	0.13	0.23	0.11	0.13	0.183333	0.156667
ENSDARG00000006308	ptpn18	protein tyrosine phosphatase non-receptor type 18 [Source:ZFIN;Acc:ZDB-GENE-050320-12]	1.135	0.183125	0.827704	0.999934	no	up	1.04	5.14	1.42	2.33	0.61	3.39	2.53333	2.11
ENSDARG00000006314	itgav	integrin, alpha V [Source:ZFIN;Acc:ZDB-GENE-060616-382]	0.865	-0.209951	0.766618	0.999934	no	down	3.54	1.95	0.54	0.93	2.7	0.66	2.01	1.43
ENSDARG00000006316	rpl23a	ribosomal protein L23a [Source:ZFIN;Acc:ZDB-GENE-030131-7479]	1.517	0.601112	0.47879	0.999934	no	up	3582.04	5660.83	7298.42	4902.29	3729.37	9940.8	5513.76	6190.82
ENSDARG00000006332	snx14	sorting nexin 14 [Source:NCBI gene;Acc:555970]	1.379	0.463681	0.53912	0.999934	no	up	6.19	3.6	1.7	3.31	10.1	0.81	3.83	4.74
ENSDARG00000006341	tas1r3	taste receptor, type 1, member 3 [Source:ZFIN;Acc:ZDB-GENE-070917-3]	27.529	4.7829	0.0584432	1	no	up	0	0	0	0.04	0	0.12	0	0.0533333
ENSDARG00000006345	med17	mediator complex subunit 17 [Source:NCBI gene;Acc:567560]	1.263	0.336802	0.672721	0.999934	no	up	7.76	9.28	1.05	6.98	10.76	1.41	6.03	6.38333
ENSDARG00000006350	nkx1.2la	NK1 transcription factor related 2-like,a [Source:ZFIN;Acc:ZDB-GENE-040615-1]	1.388	0.473299	0.907659	1	no	up	0	0.01	0	0	0.02	0	0.00333333	0.00666667
ENSDARG00000006353	itga5	integrin, alpha 5 (fibronectin receptor, alpha polypeptide) [Source:ZFIN;Acc:ZDB-GENE-031116-52]	0.794	-0.333257	0.649438	0.999934	no	down	1.21	0.34	0.48	23.07	0.76	0.25	0.676667	8.02667
ENSDARG00000006356	slc18a3a	solute carrier family 18 member 3a [Source:NCBI gene;Acc:559347]	0.516	-0.954687	0.615978	1	no	down	0.11	0.14	0	0.02	0.06	0.02	0.0833333	0.0333333
ENSDARG00000006368	crlf1b	cytokine receptor-like factor 1b [Source:ZFIN;Acc:ZDB-GENE-080108-1]	1.838	0.87777	0.393993	0.999934	no	up	0.73	0.19	0.21	0.25	1.65	0.2	0.376667	0.7
ENSDARG00000006370	atp6v1h	ATPase H+ transporting V1 subunit H [Source:ZFIN;Acc:ZDB-GENE-021219-2]	0.947	-0.0789258	0.908453	0.999934	no	down	19.1	17.03	3.96	11.23	18.54	2.79	13.3633	10.8533
ENSDARG00000006372	ugt5c2	UDP glucuronosyltransferase 5 family, polypeptide C2 [Source:ZFIN;Acc:ZDB-GENE-060825-206]	1.382	0.467107	0.64735	0.999934	no	up	61.19	7.14	71.49	27.42	17.94	89.49	46.6067	44.95
ENSDARG00000006383	stxbp5l	syntaxin binding protein 5-like [Source:NCBI gene;Acc:567605]	1.425	0.510924	0.852595	1	no	up	0.05	0	0	0.02	0.03	0	0.0166667	0.0166667
ENSDARG00000006385	triobpb	TRIO and F-actin binding protein b [Source:ZFIN;Acc:ZDB-GENE-061215-80]	1.328	0.40874	0.616629	0.999934	no	up	8.61	14.61	1.41	8.61	15.28	2.66	8.21	8.85
ENSDARG00000006389	smad2	SMAD family member 2 [Source:NCBI gene;Acc:30639]	1.27	0.34526	0.677514	0.999934	no	up	7.2	2.58	1.03	1.39	19.77	0.8	3.60333	7.32
ENSDARG00000006392	exosc9	exosome component 9 [Source:NCBI gene;Acc:450057]	0.444	-1.17165	0.102582	0.999934	no	down	43.28	15.62	22.66	4.55	24.29	6.28	27.1867	11.7067
ENSDARG00000006395	rbm25b	RNA binding motif protein 25b [Source:ZFIN;Acc:ZDB-GENE-030131-5547]	1.029	0.0405991	0.957324	0.999934	no	up	8.74	8.38	2.4	4.95	14.47	0.88	6.50667	6.76667
ENSDARG00000006396	nrcama	neuronal cell adhesion molecule a [Source:ZFIN;Acc:ZDB-GENE-041210-235]	2.025	1.01781	0.443035	0.999934	no	up	0.23	0.05	0.03	0.09	1.12	0	0.103333	0.403333
ENSDARG00000006397	laptm4a	lysosomal protein transmembrane 4 alpha [Source:ZFIN;Acc:ZDB-GENE-030131-1024]	1.326	0.407258	0.502295	0.999934	no	up	28.55	16.37	12.35	16.8	30.78	14.78	19.09	20.7867
ENSDARG00000006399	ywhae1	tyrosine 3-monooxygenase/tryptophan 5-monooxygenase activation protein, epsilon polypeptide 1 [Source:ZFIN;Acc:ZDB-GENE-030131-779]	0.857	-0.22344	0.734621	0.999934	no	down	72.51	66.27	52.97	28.01	120.38	21.02	63.9167	56.47
ENSDARG00000006408	hmgb3b	high mobility group box 3b [Source:ZFIN;Acc:ZDB-GENE-050417-290]	0.514	-0.961209	0.196048	0.999934	no	down	212.36	62.89	116.92	18.62	137.05	43.57	130.723	66.4133
ENSDARG00000006409	mapk12b	mitogen-activated protein kinase 12b [Source:ZFIN;Acc:ZDB-GENE-041210-123]	1.515	0.599522	0.537154	0.999934	no	up	0.98	0.91	1.41	1.43	0.4	1.58	1.1	1.13667
ENSDARG00000006413	rpl38	ribosomal protein L38 [Source:ZFIN;Acc:ZDB-GENE-030131-8752]	1.112	0.153484	0.853358	0.999934	no	up	1083.9	745.3	983.09	459.73	452.48	1133.68	937.43	681.963
ENSDARG00000006420	atrnl1b	attractin-like 1b [Source:ZFIN;Acc:ZDB-GENE-030131-8092]	0.73	-0.453575	0.533204	0.999934	no	down	1.2	0.43	0.31	0.26	0.83	0.17	0.646667	0.42
ENSDARG00000006422	esyt3	extended synaptotagmin-like protein 3 [Source:ZFIN;Acc:ZDB-GENE-050809-35]	1.086	0.11841	0.881697	0.999934	no	up	1.23	0.44	0.4	0.34	1.32	0.28	0.69	0.646667
ENSDARG00000006427	fabp2	fatty acid binding protein 2, intestinal [Source:ZFIN;Acc:ZDB-GENE-991019-5]	1.272	0.347025	0.717323	0.999934	no	up	1142.4	3592.04	6179.97	3612.32	1367.39	5825.51	3638.14	3601.74
ENSDARG00000006434	polr1e	RNA polymerase I subunit E [Source:ZFIN;Acc:ZDB-GENE-050522-251]	0.579	-0.78948	0.292264	0.999934	no	down	47.23	25.31	37.33	6.3	50.29	10.93	36.6233	22.5067
ENSDARG00000006447	slc19a3a	solute carrier family 19 member 3a [Source:ZFIN;Acc:ZDB-GENE-110411-41]	2.143	1.09977	0.129656	0.999934	no	up	0.89	1.29	0.36	1.7	1.75	0.8	0.846667	1.41667
ENSDARG00000006456	pdgfrl	platelet-derived growth factor receptor-like [Source:ZFIN;Acc:ZDB-GENE-040426-901]	0.704	-0.507083	0.588265	0.999934	no	down	0.91	1.59	0.9	1.05	0.22	0.47	1.13333	0.58
ENSDARG00000006467	pcdh8	protocadherin 8 [Source:ZFIN;Acc:ZDB-GENE-980526-242]	1.679	0.747988	0.798083	1	no	up	0	0.01	0.01	0.01	0.02	0	0.00666667	0.01
ENSDARG00000006468	grap2a	GRB2 related adaptor protein 2a [Source:ZFIN;Acc:ZDB-GENE-050417-275]	0.769	-0.378532	0.653158	0.999934	no	down	3.08	8.81	2.21	2.69	1.07	2.96	4.7	2.24
ENSDARG00000006474	saxo2	stabilizer of axonemal microtubules 2 [Source:ZFIN;Acc:ZDB-GENE-051127-27]	12.881	3.68713	0.29737	1	no	up	0	0	0	0	0	0.12	0	0.04
ENSDARG00000006477	ddi2	DNA-damage inducible protein 2 [Source:NCBI gene;Acc:386644]	1.023	0.0333018	0.958792	0.999934	no	up	5.5	4.29	1.7	1.92	6.8	1.56	3.83	3.42667
ENSDARG00000006487	anp32a	acidic (leucine-rich) nuclear phosphoprotein 32 family, member A [Source:NCBI gene;Acc:335907]	1.08	0.11113	0.874633	0.999934	no	up	33.75	56.43	31.03	31.61	26.38	34.19	40.4033	30.7267
ENSDARG00000006491	agpat9l	1-acylglycerol-3-phosphate O-acyltransferase 9, like [Source:NCBI gene;Acc:567414]	1.589	0.668148	0.329241	0.999934	no	up	7.16	11.93	8.72	15.81	11.45	8.76	9.27	12.0067
ENSDARG00000006494	asb7	ankyrin repeat and SOCS box containing 7 [Source:ZFIN;Acc:ZDB-GENE-040426-2429]	1.03	0.0421687	0.958985	0.999934	no	up	0.88	0.64	0.31	0.14	1.57	0.21	0.61	0.64
ENSDARG00000006497	rtn1a	reticulon 1a [Source:ZFIN;Acc:ZDB-GENE-030131-2426]	1.623	0.698907	0.43754	0.999934	no	up	152.51	6.55	93.78	86.97	213.35	84.11	84.28	128.143
ENSDARG00000006508	pip5k1bb	phosphatidylinositol-4-phosphate 5-kinase, type I, beta b [Source:ZFIN;Acc:ZDB-GENE-040912-141]	0.927	-0.108835	0.883131	0.999934	no	down	1.72	2.46	0.84	1.63	2.3	0.29	1.67333	1.40667
ENSDARG00000006514	her6	hairy-related 6 [Source:ZFIN;Acc:ZDB-GENE-980526-144]	0.851	-0.232135	0.749037	0.999934	no	down	3.32	11.97	4.88	5.01	6.18	3.23	6.72333	4.80667
ENSDARG00000006522	otop2	otopetrin 2 [Source:ZFIN;Acc:ZDB-GENE-050104-2]	1.223	0.289937	0.692745	0.999934	no	up	1.42	4.32	2.05	2.03	3.44	2.53	2.59667	2.66667
ENSDARG00000006524	supt6h	SPT6 homolog, histone chaperone and transcription elongation factor [Source:NCBI gene;Acc:337866]	1.017	0.024342	0.970834	0.999934	no	up	4.48	2.47	1.05	1.83	4.6	0.78	2.66667	2.40333
ENSDARG00000006526	fn1b	fibronectin 1b [Source:ZFIN;Acc:ZDB-GENE-030131-6545]	1.644	0.717159	0.334681	0.999934	no	up	61.73	12.66	21.17	44.99	74.37	16.68	31.8533	45.3467
ENSDARG00000006527	brd3a	bromodomain containing 3a [Source:ZFIN;Acc:ZDB-GENE-030131-6141]	1.025	0.0361329	0.958142	0.999934	no	up	7.87	6.68	4.55	3.34	19.87	1.8	6.36667	8.33667
ENSDARG00000006544	c1qtnf6b	C1q and TNF related 6b [Source:ZFIN;Acc:ZDB-GENE-080411-1]	0.654	-0.613195	0.576764	0.999934	no	down	0.34	0.37	0.1	0.14	0.29	0.04	0.27	0.156667
ENSDARG00000006545	rgp1	GP1 homolog, RAB6A GEF complex partner 1 [Source:ZFIN;Acc:ZDB-GENE-040718-352]	1.726	0.787787	0.381228	0.999934	no	up	3.68	4.28	1.04	1.56	15.19	0.46	3	5.73667
ENSDARG00000006546	ak4	adenylate kinase 4 [Source:ZFIN;Acc:ZDB-GENE-040426-2505]	1.807	0.853766	0.185491	0.999934	no	up	12.73	14.37	7.01	17.51	15.23	13.08	11.37	15.2733
ENSDARG00000006553	rras	RAS related [Source:ZFIN;Acc:ZDB-GENE-041010-217]	0.727	-0.459832	0.434334	0.999934	no	down	17.23	17.7	8.27	7.04	18.21	5.2	14.4	10.15
ENSDARG00000006560	irf4a	interferon regulatory factor 4a [Source:ZFIN;Acc:ZDB-GENE-070912-330]	1.322	0.403033	0.709072	0.999934	no	up	0.58	0.34	0.06	0.23	0.64	0.17	0.326667	0.346667
ENSDARG00000006566	nlk1	nemo-like kinase, type 1 [Source:ZFIN;Acc:ZDB-GENE-040701-1]	1.238	0.308581	0.624313	0.999934	no	up	2.33	2.41	1.11	2.4	2.61	0.92	1.95	1.97667
ENSDARG00000006567	dus4l	dihydrouridine synthase 4-like (S. cerevisiae) [Source:ZFIN;Acc:ZDB-GENE-040801-233]	1.179	0.237043	0.728627	0.999934	no	up	4.07	9.6	4.95	5.42	11.96	3.32	6.20667	6.9
ENSDARG00000006568	kcnmb2	potassium large conductance calcium-activated channel, subfamily M, beta member 2 [Source:ZFIN;Acc:ZDB-GENE-050320-97]	3.084	1.62466	0.668492	1	no	up	0	0	0.04	0	0.2	0	0.0133333	0.0666667
ENSDARG00000006577	nadka	NAD kinase a [Source:ZFIN;Acc:ZDB-GENE-050417-39]	0.837	-0.256707	0.795608	0.999934	no	down	3.62	2.62	0.78	1.12	4.24	0.34	2.34	1.9
ENSDARG00000006580	cldnd	claudin d [Source:NCBI gene;Acc:81583]	4.369	2.12743	1	1	no	up	143.43	290.39	73.64	37.09	2746.84	4.39	169.153	929.44
ENSDARG00000006584	phf8	PHD finger protein 8 [Source:NCBI gene;Acc:566534]	1.25	0.32166	0.634468	0.999934	no	up	1.79	0.93	0.48	0.96	2.19	0.42	1.06667	1.19
ENSDARG00000006585	DMWD	zmp:0000000529 [Source:ZFIN;Acc:ZDB-GENE-130530-532]	1.315	0.394998	0.676389	0.999934	no	up	0.26	0.32	0.19	0.11	1.31	0.04	0.256667	0.486667
ENSDARG00000006588	zgc:111983	zgc:111983 [Source:ZFIN;Acc:ZDB-GENE-050417-335]	1.385	0.469729	0.722665	0.999934	no	up	0.22	1.28	0.02	0.77	1.09	0	0.506667	0.62
ENSDARG00000006598	sgk2b	serum/glucocorticoid regulated kinase 2b [Source:ZFIN;Acc:ZDB-GENE-060929-44]	0.729	-0.455498	0.627818	0.999934	no	down	4.47	0.3	2.51	1.28	1.26	1.54	2.42667	1.36
ENSDARG00000006600	lsm14aa	LSM14A mRNA processing body assembly factor a [Source:ZFIN;Acc:ZDB-GENE-040426-1567]	1.216	0.281835	0.676199	0.999934	no	up	14.01	5.6	2.96	3.39	23.01	2.78	7.52333	9.72667
ENSDARG00000006601	kaznb	kazrin, periplakin interacting protein b [Source:ZFIN;Acc:ZDB-GENE-061215-31]	1.965	0.974531	0.246719	0.999934	no	up	2.98	2.15	2.19	3.6	1.17	4.23	2.44	3
ENSDARG00000006602	chrna2a	cholinergic receptor, nicotinic, alpha 2a (neuronal) [Source:ZFIN;Acc:ZDB-GENE-040108-2]	0.58	-0.786613	0.725745	1	no	down	0.16	0.04	0	0	0.03	0.04	0.0666667	0.0233333
ENSDARG00000006603	csrp1a	cysteine and glycine-rich protein 1a [Source:ZFIN;Acc:ZDB-GENE-030909-4]	0.718	-0.478808	0.462688	0.999934	no	down	5.63	10.43	3.83	3.99	10.61	1.86	6.63	5.48667
ENSDARG00000006604	nectin3b	nectin cell adhesion molecule 3b [Source:NCBI gene;Acc:541491]	1.365	0.449009	1	1	no	up	4.25	1.16	0.43	0.16	8.11	0.2	1.94667	2.82333
ENSDARG00000006607	gpr27	G protein-coupled receptor 27 [Source:ZFIN;Acc:ZDB-GENE-071022-3]	2.71	1.43829	0.428887	1	no	up	0.01	0.02	0.01	0.05	0.05	0.01	0.0133333	0.0366667
ENSDARG00000006609	map2k2a	mitogen-activated protein kinase kinase 2a [Source:ZFIN;Acc:ZDB-GENE-041027-1]	0.974	-0.037817	0.952915	0.999934	no	down	14.26	9.87	4.04	5.55	16.13	2.98	9.39	8.22
ENSDARG00000006615	hnf1ba	HNF1 homeobox Ba [Source:NCBI gene;Acc:792391]	1.453	0.539046	0.408804	0.999934	no	up	3.59	5.49	2.76	5.18	4.41	3.56	3.94667	4.38333
ENSDARG00000006617	napga	N-ethylmaleimide-sensitive factor attachment protein, gamma a [Source:ZFIN;Acc:ZDB-GENE-050320-46]	1.285	0.361268	0.611242	0.999934	no	up	1.66	1.3	1.25	1.7	3.24	0.48	1.40333	1.80667
ENSDARG00000006621	pspc1	paraspeckle component 1 [Source:NCBI gene;Acc:692285]	1.183	0.241853	0.723335	0.999934	no	up	2.02	2.65	2.13	1.58	4.06	1.51	2.26667	2.38333
ENSDARG00000006624	ppp2r2ab	protein phosphatase 2, regulatory subunit B, alpha b [Source:ZFIN;Acc:ZDB-GENE-030131-5474]	1.139	0.188325	0.817332	0.999934	no	up	10.45	12.71	2.6	4.08	24.82	1.34	8.58667	10.08
ENSDARG00000006639	lnpk	lunapark, ER junction formation factor [Source:NCBI gene;Acc:337509]	1.059	0.0822073	0.902836	0.999934	no	up	2.18	1.96	0.94	1.19	2.76	0.54	1.69333	1.49667
ENSDARG00000006640	eomesa	eomesodermin homolog a [Source:ZFIN;Acc:ZDB-GENE-001228-1]	2.807	1.4889	1	1	no	up	3.97	0.88	0.56	0.25	16.63	0.04	1.80333	5.64
ENSDARG00000006642	drg2	developmentally regulated GTP binding protein 2 [Source:ZFIN;Acc:ZDB-GENE-040808-29]	0.928	-0.107215	0.867596	0.999934	no	down	12.74	12.43	10.09	5.81	16.22	7.38	11.7533	9.80333
ENSDARG00000006666	bud13	BUD13 homolog [Source:ZFIN;Acc:ZDB-GENE-030131-6333]	1.141	0.190253	0.790175	0.999934	no	up	4.24	3.91	3.02	1.41	8.88	2.25	3.72333	4.18
ENSDARG00000006672	fam49a	family with sequence similarity 49 member A [Source:ZFIN;Acc:ZDB-GENE-031002-50]	0.625	-0.67697	0.340736	0.999934	no	down	25.87	17.63	20.56	7.69	11.1	12.15	21.3533	10.3133
ENSDARG00000006677	ripk1l	receptor (TNFRSF)-interacting serine-threonine kinase 1, like [Source:ZFIN;Acc:ZDB-GENE-070705-132]	0.738	-0.437384	0.589729	0.999934	no	down	2.04	1.81	0.31	0.47	1.93	0.31	1.38667	0.903333
ENSDARG00000006678	pth2ra	parathyroid hormone 2 receptor a [Source:ZFIN;Acc:ZDB-GENE-991123-10]	1.528	0.611488	0.591706	0.999934	no	up	0.17	7.82	0.84	2.2	0.75	3.12	2.94333	2.02333
ENSDARG00000006683	arhgef6	Rac/Cdc42 guanine nucleotide exchange factor (GEF) 6 [Source:ZFIN;Acc:ZDB-GENE-101013-2]	0.958	-0.0620725	0.935302	0.999934	no	down	4.47	16.15	7.55	12.53	4.68	5.14	9.39	7.45
ENSDARG00000006691	rpl12	ribosomal protein L12 [Source:ZFIN;Acc:ZDB-GENE-030131-5297]	1.596	0.674426	0.330577	0.999934	no	up	985.71	2690.64	1482.1	2579.51	2423.97	1750.14	1719.48	2251.21
ENSDARG00000006712	wipf2b	WAS/WASL interacting protein family, member 2b [Source:ZFIN;Acc:ZDB-GENE-040625-182]	0.978	-0.0315641	0.961991	0.999934	no	down	2.61	1.83	1.7	1.39	2.5	0.95	2.04667	1.61333
ENSDARG00000006719	specc1la	sperm antigen with calponin homology and coiled-coil domains 1-like a [Source:NCBI gene;Acc:561775]	0.785	-0.349988	0.586508	0.999934	no	down	1.6	0.86	0.61	0.66	1.43	0.31	1.02333	0.8
ENSDARG00000006747	tmem178b	transmembrane protein 178B [Source:NCBI gene;Acc:436669]	1.041	0.0576801	0.957527	0.999934	no	up	0.02	0.08	0.04	0.04	0.03	0.04	0.0466667	0.0366667
ENSDARG00000006754	mllt3	MLLT3 super elongation complex subunit [Source:ZFIN;Acc:ZDB-GENE-050417-356]	0.625	-0.677169	0.371558	0.999934	no	down	2.65	2.4	2.2	0.54	3.95	0.83	2.41667	1.77333
ENSDARG00000006757	klhl41b	kelch-like family member 41b [Source:NCBI gene;Acc:321064]	0.147	-2.76534	0.116916	1	no	down	0.2	0.08	0.02	0	0.05	0	0.1	0.0166667
ENSDARG00000006758	fam234b	family with sequence similarity 234 member B [Source:ZFIN;Acc:ZDB-GENE-030131-3308]	0.825	-0.278366	0.805124	0.999934	no	down	0.33	0.09	0.05	0.06	0.23	0.05	0.156667	0.113333
ENSDARG00000006760	slc24a3	solute carrier family 24 member 3 [Source:ZFIN;Acc:ZDB-GENE-090312-67]	0.304	-1.71647	0.45794	1	no	down	0.18	0	0.07	0	0.04	0.02	0.0833333	0.02
ENSDARG00000006766	snd1	staphylococcal nuclease and tudor domain containing 1 [Source:NCBI gene;Acc:324404]	1.807	0.853664	0.200005	0.999934	no	up	43.15	28.1	11.11	45.63	72.12	11.27	27.4533	43.0067
ENSDARG00000006773	elovl4a	ELOVL fatty acid elongase 4a [Source:ZFIN;Acc:ZDB-GENE-040426-1767]	0.89	-0.168092	0.916029	1	no	down	0.12	0.07	0.08	0.07	0.2	0	0.09	0.09
ENSDARG00000006775	cass4	Cas scaffold protein family member 4 [Source:ZFIN;Acc:ZDB-GENE-110131-9]	0.467	-1.09756	0.277787	0.999934	no	down	0.59	0.26	0.1	0.07	0.22	0.07	0.316667	0.12
ENSDARG00000006782	rb1	retinoblastoma 1 [Source:ZFIN;Acc:ZDB-GENE-040428-1]	1.003	0.00488166	0.994107	0.999934	no	up	3.38	4.67	2.76	1.8	3.45	2.16	3.60333	2.47
ENSDARG00000006786	copz2	coatomer protein complex, subunit zeta 2 [Source:ZFIN;Acc:ZDB-GENE-000406-5]	0.701	-0.512326	0.447308	0.999934	no	down	16.94	6.87	7.01	3.02	12.55	3.64	10.2733	6.40333
ENSDARG00000006791	arntl1a	aryl hydrocarbon receptor nuclear translocator-like 1a [Source:ZFIN;Acc:ZDB-GENE-000509-1]	0.948	-0.077787	0.909589	0.999934	no	down	10.45	12.57	3.3	5.01	16.11	2.17	8.77333	7.76333
ENSDARG00000006797	nt5dc1	5'-nucleotidase domain containing 1 [Source:ZFIN;Acc:ZDB-GENE-030131-8274]	1.696	0.761902	0.411811	0.999934	no	up	1.27	0.94	0.11	0.89	3.04	0.28	0.773333	1.40333
ENSDARG00000006811	sult1st6	sulfotransferase family 1, cytosolic sulfotransferase 6 [Source:ZFIN;Acc:ZDB-GENE-040718-343]	1.73	0.79107	0.371164	0.999934	no	up	18.63	22.24	27.35	32	7.77	41.53	22.74	27.1
ENSDARG00000006812	wdr26b	WD repeat domain 26b [Source:NCBI gene;Acc:564794]	1.114	0.155999	0.829713	0.999934	no	up	4.27	1.9	0.99	1.15	5.69	0.76	2.38667	2.53333
ENSDARG00000006818	urod	uroporphyrinogen decarboxylase [Source:NCBI gene;Acc:30617]	0.874	-0.194838	0.780237	0.999934	no	down	7.87	5.78	1.51	3.8	5.02	1.55	5.05333	3.45667
ENSDARG00000006832	galnt9	polypeptide N-acetylgalactosaminyltransferase 9 [Source:ZFIN;Acc:ZDB-GENE-060526-21]	0.203	-2.30308	0.0640586	0.999934	no	down	3.69	0.8	1.3	0.02	0.82	0	1.93	0.28
ENSDARG00000006837	mycn	MYCN proto-oncogene, bHLH transcription factor [Source:NCBI gene;Acc:252851]	1.488	0.573809	0.625609	1	no	up	0.21	0.08	0.07	0.14	0.28	0.05	0.12	0.156667
ENSDARG00000006838	eef1a2	eukaryotic translation elongation factor 1 alpha 2 [Source:ZFIN;Acc:ZDB-GENE-040718-64]	0.305	-1.71371	0.585637	1	no	down	0	0.02	0.06	0	0.04	0	0.0266667	0.0133333
ENSDARG00000006840	gnmt	glycine N-methyltransferase [Source:ZFIN;Acc:ZDB-GENE-040227-1]	1.491	0.57622	0.443095	0.999934	no	up	34.53	26.41	32.18	31.92	19.04	42.95	31.04	31.3033
ENSDARG00000006848	parp9	poly(ADP-ribose) polymerase family member 9 [Source:ZFIN;Acc:ZDB-GENE-081104-179]	0.794	-0.332683	0.673926	0.999934	no	down	5.9	8.55	7.94	5.52	2.92	5.58	7.46333	4.67333
ENSDARG00000006849	asic2	acid-sensing (proton-gated) ion channel 2 [Source:NCBI gene;Acc:407669]	0.353	-1.50151	0.158217	0.999934	no	down	19.18	1.07	5.29	0.44	9.55	0.26	8.51333	3.41667
ENSDARG00000006859	nkain1	sodium/potassium transporting ATPase interacting 1 [Source:NCBI gene;Acc:393517]	1.762	0.817534	0.426219	0.999934	no	up	3.42	0.93	0.35	0.23	8.73	0.07	1.56667	3.01
ENSDARG00000006862	kifap3b	kinesin-associated protein 3b [Source:ZFIN;Acc:ZDB-GENE-030131-2219]	0.77	-0.377835	0.694988	0.999934	no	down	1.34	0.8	0.44	0.14	2.09	0.05	0.86	0.76
ENSDARG00000006863	si:ch1073-349o24.2	si:ch1073-349o24.2 [Source:ZFIN;Acc:ZDB-GENE-081104-83]	0.902	-0.148317	0.931071	1	no	down	0.22	0	0.02	0.01	0.23	0	0.08	0.08
ENSDARG00000006865	glra4a	glycine receptor, alpha 4a [Source:ZFIN;Acc:ZDB-GENE-010410-3]	2.704	1.43508	0.725067	1	no	up	0	0	0	0	0	0.06	0	0.02
ENSDARG00000006868	trh	thyrotropin-releasing hormone [Source:NCBI gene;Acc:266721]	0.796	-0.328366	0.854473	1	no	down	0.09	0.08	0.08	0.06	0.17	0	0.0833333	0.0766667
ENSDARG00000006869	stx17	syntaxin 17 [Source:ZFIN;Acc:ZDB-GENE-041114-164]	1.4	0.485413	0.451242	0.999934	no	up	2.68	2.4	1.21	2.06	3.9	1.53	2.09667	2.49667
ENSDARG00000006877	enpp4	ectonucleotide pyrophosphatase/phosphodiesterase 4 [Source:NCBI gene;Acc:550586]	0.576	-0.795637	0.487117	0.999934	no	down	0.25	0.5	0.11	0.14	0.26	0.05	0.286667	0.15
ENSDARG00000006878	phf21aa	PHD finger protein 21Aa [Source:ZFIN;Acc:ZDB-GENE-050208-99]	0.848	-0.238201	0.82776	0.999934	no	down	0.05	0.14	0.08	0.16	0.07	0.04	0.09	0.09
ENSDARG00000006889	mpped2a	metallophosphoesterase domain containing 2a [Source:ZFIN;Acc:ZDB-GENE-050417-241]	0.921	-0.118751	0.885922	0.999934	no	down	4.56	2.23	0.61	0.78	5.46	0.52	2.46667	2.25333
ENSDARG00000006892	myo3b	myosin IIIB [Source:ZFIN;Acc:ZDB-GENE-070706-2]	1.145	0.195046	0.89753	1	no	up	0.08	0.1	0.05	0.06	0.21	0	0.0766667	0.09
ENSDARG00000006894	oprk1	opioid receptor, kappa 1 [Source:ZFIN;Acc:ZDB-GENE-030729-1]	1.824	0.867356	0.813962	1	no	up	0.08	0	0	0	0.15	0	0.0266667	0.05
ENSDARG00000006896	lhx6	LIM homeobox 6 [Source:ZFIN;Acc:ZDB-GENE-041025-1]	0.716	-0.482553	0.7947	1	no	down	0.11	0	0.06	0.08	0.04	0	0.0566667	0.04
ENSDARG00000006899	far1	fatty acyl CoA reductase 1 [Source:ZFIN;Acc:ZDB-GENE-040426-2908]	0.881	-0.18205	0.782508	0.999934	no	down	2.38	1.45	0.97	0.73	5.56	0.59	1.6	2.29333
ENSDARG00000006900	impdh2	IMP (inosine 5'-monophosphate) dehydrogenase 2 [Source:NCBI gene;Acc:317745]	0.987	-0.0190857	0.979067	0.999934	no	down	19.87	16.47	7.54	5.75	35.89	3.38	14.6267	15.0067
ENSDARG00000006901	si:ch1073-459j12.1	si:ch1073-459j12.1 [Source:ZFIN;Acc:ZDB-GENE-030131-8546]	1.094	0.129341	0.844122	0.999934	no	up	2.94	3.09	2.73	2.46	2.83	1.97	2.92	2.42
ENSDARG00000006915	arl8ba	ADP-ribosylation factor-like 8Ba [Source:NCBI gene;Acc:337424]	0.955	-0.0664328	0.921421	0.999934	no	down	12.86	10.23	13.35	7.5	15.18	8.49	12.1467	10.39
ENSDARG00000006921	lrp5	low density lipoprotein receptor-related protein 5 [Source:ZFIN;Acc:ZDB-GENE-050518-2]	1.234	0.303572	0.646852	0.999934	no	up	1.4	0.76	0.95	0.72	2.41	0.72	1.03667	1.28333
ENSDARG00000006923	cacna1ab	calcium channel, voltage-dependent, P/Q type, alpha 1A subunit, b [Source:ZFIN;Acc:ZDB-GENE-090514-3]	2.42	1.27481	0.710168	1	no	up	0.01	0	0	0	0.03	0	0.00333333	0.01
ENSDARG00000006924	fbxo38	F-box protein 38 [Source:ZFIN;Acc:ZDB-GENE-030131-2797]	1.129	0.174764	0.835007	0.999934	no	up	3.48	0.86	0.49	0.54	5.04	0.31	1.61	1.96333
ENSDARG00000006939	tbx16l	T-box transcription factor 16, like [Source:NCBI gene;Acc:30254]	2.704	1.43508	0.725067	1	no	up	0	0	0	0	0	0.01	0	0.00333333
ENSDARG00000006944	gdpd3b	glycerophosphodiester phosphodiesterase domain containing 3b [Source:ZFIN;Acc:ZDB-GENE-121210-2]	0.658	-0.60453	0.533625	0.999934	no	down	2.06	16.89	1.47	5.04	1.28	2.3	6.80667	2.87333
ENSDARG00000006963	cse1l	CSE1 chromosome segregation 1-like (yeast) [Source:NCBI gene;Acc:30707]	1.817	0.861213	0.376913	0.999934	no	up	6.57	4.18	0.56	1.62	19.45	0.44	3.77	7.17
ENSDARG00000006978	zak	sterile alpha motif and leucine zipper containing kinase AZK [Source:ZFIN;Acc:ZDB-GENE-070912-386]	0.978	-0.0315576	0.97435	0.999934	no	down	0.54	0.33	0.09	0.33	0.48	0.02	0.32	0.276667
ENSDARG00000006981	ccdc113	coiled-coil domain containing 113 [Source:NCBI gene;Acc:450041]	0.664	-0.590274	0.668921	1	no	down	0.64	0.1	0.26	0.31	0.21	0.04	0.333333	0.186667
ENSDARG00000006983	celf3b	cugbp, Elav-like family member 3b [Source:ZFIN;Acc:ZDB-GENE-110408-50]	1.89	0.91867	0.600089	1	no	up	0.17	6.57	0.09	4.45	0	18.47	2.27667	7.64
ENSDARG00000006990	creld1b	cysteine-rich with EGF-like domains 1b [Source:ZFIN;Acc:ZDB-GENE-161219-1]	0.275	-1.86274	0.422065	1	no	down	0.25	0.09	0.08	0	0.13	0	0.14	0.0433333
ENSDARG00000007009	hoxa11b	homeobox A11b [Source:NCBI gene;Acc:30382]	6.933	2.79354	0.161701	1	no	up	0.06	0.03	0	0.06	0	0.21	0.03	0.09
ENSDARG00000007018	ms4a17a.6	membrane-spanning 4-domains, subfamily A, member 17A.6 [Source:ZFIN;Acc:ZDB-GENE-070209-265]	0.887	-0.173213	0.835901	0.999934	no	down	2.9	7.87	0.92	3.72	3.3	0.98	3.89667	2.66667
ENSDARG00000007024	uox	urate oxidase [Source:NCBI gene;Acc:436604]	3.104	1.63417	0.155546	0.999934	no	up	227.17	13.52	478.65	487.75	112.28	1080.71	239.78	560.247
ENSDARG00000007025	ttc9c	tetratricopeptide repeat domain 9C [Source:ZFIN;Acc:ZDB-GENE-040426-1053]	1.142	0.19112	0.81507	0.999934	no	up	8.76	5.59	1.03	3.66	11.35	0.99	5.12667	5.33333
ENSDARG00000007034	hnrpkl	heterogeneous nuclear ribonucleoprotein K, like [Source:ZFIN;Acc:ZDB-GENE-040426-1923]	1.05	0.0704419	0.920076	0.999934	no	up	5.31	9.69	3.1	7.65	4.98	2.36	6.03333	4.99667
ENSDARG00000007040	tmigd1	transmembrane and immunoglobulin domain containing 1 [Source:ZFIN;Acc:ZDB-GENE-080303-6]	3.2	1.67819	0.137833	0.999934	no	up	11.44	0.08	3.66	24.94	3	7.08	5.06	11.6733
ENSDARG00000007045	cnot4a	CCR4-NOT transcription complex, subunit 4a [Source:ZFIN;Acc:ZDB-GENE-090313-262]	0.945	-0.0822898	0.918572	0.999934	no	down	3.35	1.94	0.35	0.64	3.32	2.48	1.88	2.14667
ENSDARG00000007067	si:dkey-19a16.16	si:dkey-19a16.16 [Source:ZFIN;Acc:ZDB-GENE-141212-322]	2.704	1.43508	0.725067	1	no	up	0	0	0	0.37	0	0	0	0.123333
ENSDARG00000007077	ankrd50l	ankyrin repeat domain 50-like [Source:ZFIN;Acc:ZDB-GENE-041008-117]	0.893	-0.163381	0.80631	0.999934	no	down	3.14	2.16	0.94	1.5	2.17	0.71	2.08	1.46
ENSDARG00000007080	rhcgl1	Rh family, C glycoprotein, like 1 [Source:ZFIN;Acc:ZDB-GENE-060209-2]	0.679	-0.55817	0.684945	1	no	down	0.11	0.07	0.29	0.19	0.04	0.07	0.156667	0.1
ENSDARG00000007081	pias4a	protein inhibitor of activated STAT, 4a [Source:NCBI gene;Acc:406712]	1.465	0.551324	0.477128	0.999934	no	up	6.7	3.85	1.44	2.08	14.39	1.2	3.99667	5.89
ENSDARG00000007086	aqp10a	aquaporin 10a [Source:ZFIN;Acc:ZDB-GENE-040718-40]	1.779	0.831267	0.288655	0.999934	no	up	9.26	46.3	11.96	31.45	24.83	28.33	22.5067	28.2033
ENSDARG00000007092	xab2	XPA binding protein 2 [Source:ZFIN;Acc:ZDB-GENE-040426-685]	1.431	0.516873	0.523303	0.999934	no	up	4.16	3.79	1.32	1.65	11.87	0.64	3.09	4.72
ENSDARG00000007098	itm2ba	integral membrane protein 2Ba [Source:ZFIN;Acc:ZDB-GENE-030131-2352]	1.075	0.104658	0.863111	0.999934	no	up	58.02	31.31	18.22	29.41	43.21	18.68	35.85	30.4333
ENSDARG00000007099	cx43.4	connexin 43.4 [Source:NCBI gene;Acc:30276]	0.922	-0.11763	0.915707	0.999934	no	down	28.39	10.53	3.4	0.85	42.85	0.41	14.1067	14.7033
ENSDARG00000007108	lipia	lipase, member Ia [Source:NCBI gene;Acc:445105]	1.098	0.134339	0.852501	0.999934	no	up	5.83	5.06	3.2	2.57	12.31	1.25	4.69667	5.37667
ENSDARG00000007125	asb6	ankyrin repeat and SOCS box containing 6 [Source:ZFIN;Acc:ZDB-GENE-050522-338]	1.923	0.943238	0.347388	0.999934	no	up	1.56	1.33	0.06	0.64	5.74	0.32	0.983333	2.23333
ENSDARG00000007127	acat2	acetyl-CoA acetyltransferase 2 [Source:ZFIN;Acc:ZDB-GENE-990714-22]	1.173	0.230799	0.715156	0.999934	no	up	9.82	11.12	3.77	8.79	9.11	4.59	8.23667	7.49667
ENSDARG00000007129	slc6a16a	solute carrier family 6 member 16a [Source:ZFIN;Acc:ZDB-GENE-061009-43]	2.133	1.09302	0.308831	0.999934	no	up	0.36	0.12	0.21	0.22	1.43	0.08	0.23	0.576667
ENSDARG00000007130	mrto4	MRT4 homolog, ribosome maturation factor [Source:ZFIN;Acc:ZDB-GENE-050417-142]	0.554	-0.852052	0.261278	0.999934	no	down	44.49	21.53	37.37	10.85	14.13	18.45	34.4633	14.4767
ENSDARG00000007135	cnot3a	CCR4-NOT transcription complex, subunit 3a [Source:ZFIN;Acc:ZDB-GENE-040927-6]	0.943	-0.0840408	0.904585	0.999934	no	down	4.87	2.23	0.89	1.08	4.17	0.81	2.66333	2.02
ENSDARG00000007136	gtf2h4	general transcription factor IIH, polypeptide 4 [Source:ZFIN;Acc:ZDB-GENE-030131-6779]	1.051	0.0713858	0.922709	0.999934	no	up	0.98	0.39	1.26	0.34	0.83	0.31	0.876667	0.493333
ENSDARG00000007141	psmc3	proteasome 26S subunit, ATPase 3 [Source:ZFIN;Acc:ZDB-GENE-030131-666]	1.023	0.0334201	0.962528	0.999934	no	up	29.07	39.42	7.29	24.58	35.23	5.4	25.26	21.7367
ENSDARG00000007149	l1cama	L1 cell adhesion molecule, paralog a [Source:NCBI gene;Acc:30634]	0.921	-0.119276	0.938439	1	no	down	0.13	0.01	0.02	0.02	0.05	0.03	0.0533333	0.0333333
ENSDARG00000007151	kcnk2b	potassium channel, subfamily K, member 2b [Source:ZFIN;Acc:ZDB-GENE-051120-69]	4.21	2.07368	0.609185	1	no	up	0	0	0	0	0.1	0	0	0.0333333
ENSDARG00000007169	itgb1bp1	integrin beta 1 binding protein 1 [Source:ZFIN;Acc:ZDB-GENE-051113-264]	1.795	0.844119	0.30114	0.999934	no	up	7.12	9.44	1.1	9.63	16.29	1.6	5.88667	9.17333
ENSDARG00000007171	aig1	androgen-induced 1 (H. sapiens) [Source:ZFIN;Acc:ZDB-GENE-041014-358]	0.421	-1.24758	0.515454	1	no	down	0.06	0.11	0.1	0.06	0	0.02	0.09	0.0266667
ENSDARG00000007172	plxna3	plexin A3 [Source:NCBI gene;Acc:567422]	1.183	0.242227	0.791511	0.999934	no	up	0.33	0.09	0.06	0.08	0.36	0.07	0.16	0.17
ENSDARG00000007175	recql	RecQ helicase-like [Source:ZFIN;Acc:ZDB-GENE-050809-134]	0.907	-0.140076	0.830046	0.999934	no	down	2.97	5.64	2.19	2.19	3.76	1.88	3.6	2.61
ENSDARG00000007179	sash1a	SAM and SH3 domain containing 1a [Source:ZFIN;Acc:ZDB-GENE-030131-9960]	0.904	-0.14566	0.843582	0.999934	no	down	3.46	1.45	0.59	0.32	5.72	0.46	1.83333	2.16667
ENSDARG00000007180	slc30a4	solute carrier family 30 member 4 [Source:ZFIN;Acc:ZDB-GENE-040426-1408]	1.716	0.779006	0.246886	0.999934	no	up	4.74	4.32	1.27	5.74	7.47	1.54	3.44333	4.91667
ENSDARG00000007181	nadk2	NAD kinase 2, mitochondrial [Source:ZFIN;Acc:ZDB-GENE-040801-202]	1.294	0.372319	0.688666	0.999934	no	up	7.16	4.27	0.65	1.52	14.88	0.49	4.02667	5.63
ENSDARG00000007184	zbtb16a	zinc finger and BTB domain containing 16a [Source:NCBI gene;Acc:323269]	1.096	0.131679	0.871418	0.999934	no	up	2.37	1.01	0.39	0.16	2.19	0.84	1.25667	1.06333
ENSDARG00000007186	ppp1r8a	protein phosphatase 1, regulatory subunit 8a [Source:ZFIN;Acc:ZDB-GENE-060503-681]	1.254	0.326199	0.762802	0.999934	no	up	0.65	0.79	0.3	0.05	1.28	0.52	0.58	0.616667
ENSDARG00000007195	grm2b	glutamate receptor, metabotropic 2b [Source:ZFIN;Acc:ZDB-GENE-060201-5]	7.625	2.93064	0.243543	1	no	up	0.01	0	0	0.01	0.06	0.02	0.00333333	0.03
ENSDARG00000007196	rae1	ribonucleic acid export 1 [Source:NCBI gene;Acc:393973]	0.82	-0.285431	0.687087	0.999934	no	down	20.81	28.01	23.65	10.06	49.48	6.84	24.1567	22.1267
ENSDARG00000007198	mta1	metastasis associated 1 [Source:ZFIN;Acc:ZDB-GENE-131121-353]	1.403	0.488744	0.572667	0.999934	no	up	2.49	2.09	0.59	0.92	6.16	0.27	1.72333	2.45
ENSDARG00000007199	CR846090.1	-	1.283	0.359581	0.78866	1	no	up	0.28	0.2	0.09	0.21	0	0.2	0.19	0.136667
ENSDARG00000007207	cnpy2	canopy FGF signaling regulator 2 [Source:ZFIN;Acc:ZDB-GENE-060315-4]	0.918	-0.123682	0.882499	0.999934	no	down	4.23	3.11	2.57	0.47	8.89	0.97	3.30333	3.44333
ENSDARG00000007216	abce1	ATP-binding cassette, sub-family E (OABP), member 1 [Source:ZFIN;Acc:ZDB-GENE-040426-1995]	0.925	-0.112926	0.874864	0.999934	no	down	25.72	19.87	5.89	9.66	34.62	2.95	17.16	15.7433
ENSDARG00000007217	wdr55	WD repeat domain 55 [Source:NCBI gene;Acc:445394]	0.508	-0.977469	0.185889	0.999934	no	down	5.42	3.85	5.52	1.26	6.03	1.04	4.93	2.77667
ENSDARG00000007219	actn1	actinin, alpha 1 [Source:ZFIN;Acc:ZDB-GENE-081113-4]	1.621	0.697012	0.338776	0.999934	no	up	2.4	5.07	0.78	5.64	4.75	1.51	2.75	3.96667
ENSDARG00000007220	ncam1b	neural cell adhesion molecule 1b [Source:ZFIN;Acc:ZDB-GENE-010822-2]	1.262	0.336235	0.837005	1	no	up	0.25	0.01	0	0.04	0.36	0.02	0.0866667	0.14
ENSDARG00000007221	pbk	PDZ binding kinase [Source:NCBI gene;Acc:360218]	0.798	-0.32574	0.618211	0.999934	no	down	4.44	8.39	2.93	3.54	5.4	2.16	5.25333	3.7
ENSDARG00000007231	ryk	receptor like tyrosine kinase [Source:ZFIN;Acc:ZDB-GENE-070209-277]	0.76	-0.395617	0.544933	0.999934	no	down	3.79	2.56	0.95	1.59	2.2	0.78	2.43333	1.52333
ENSDARG00000007244	acp2	acid phosphatase 2, lysosomal [Source:ZFIN;Acc:ZDB-GENE-050306-40]	2.106	1.07479	0.17693	0.999934	no	up	18.28	41.51	32.33	61.96	26.47	55.22	30.7067	47.8833
ENSDARG00000007245	rundc3aa	RUN domain containing 3Aa [Source:ZFIN;Acc:ZDB-GENE-130530-533]	0.476	-1.07078	0.711878	1	no	down	0	0	0.1	0.03	0.04	0	0.0333333	0.0233333
ENSDARG00000007247	ric8a	RIC8 guanine nucleotide exchange factor A [Source:NCBI gene;Acc:449546]	0.779	-0.35975	0.712333	0.999934	no	down	0.89	0.19	0.2	0.1	0.59	0.17	0.426667	0.286667
ENSDARG00000007250	use1	unconventional SNARE in the ER 1 homolog (S. cerevisiae) [Source:NCBI gene;Acc:393294]	0.684	-0.546963	0.435925	0.999934	no	down	16.43	19.24	19.77	5.94	29.27	5.88	18.48	13.6967
ENSDARG00000007257	rab5ab	RAB5A, member RAS oncogene family, b [Source:ZFIN;Acc:ZDB-GENE-040122-3]	0.997	-0.0036334	0.995296	0.999934	no	down	11.61	10.53	7.56	7.99	12.29	5.19	9.9	8.49
ENSDARG00000007264	nipsnap2	-	1.209	0.274067	0.729812	0.999934	no	up	2.69	2.37	0.41	1.44	3.76	0.55	1.82333	1.91667
ENSDARG00000007271	mynn	myoneurin [Source:NCBI gene;Acc:327167]	0.956	-0.06545	0.93108	0.999934	no	down	6.3	4.77	1.62	1.95	10.95	0.85	4.23	4.58333
ENSDARG00000007275	si:ch211-251b21.1	si:ch211-251b21.1 [Source:ZFIN;Acc:ZDB-GENE-060809-5]	1.694	0.760357	0.378871	0.999934	no	up	0.33	0.97	0.25	0.89	0.53	0.47	0.516667	0.63
ENSDARG00000007276	ela3l	elastase 3 like [Source:ZFIN;Acc:ZDB-GENE-060710-2]	1.986	0.990126	0.321774	0.999934	no	up	3561.87	125.61	1202.11	5329.81	1298.66	837.15	1629.86	2488.54
ENSDARG00000007278	ect2	epithelial cell transforming 2 [Source:ZFIN;Acc:ZDB-GENE-040831-2]	1.23	0.298848	0.758973	0.999934	no	up	5.43	1.52	0.53	0.61	9.19	0.18	2.49333	3.32667
ENSDARG00000007279	yipf5	Yip1 domain family, member 5 [Source:NCBI gene;Acc:393265]	1.476	0.561354	0.478028	0.999934	no	up	11	10	2.85	4.55	38.22	1.24	7.95	14.67
ENSDARG00000007285	mrpl57	mitochondrial ribosomal protein L57 [Source:NCBI gene;Acc:393748]	0.846	-0.241013	0.701028	0.999934	no	down	84.07	67.94	41.14	26.08	80.82	33.2	64.3833	46.7
ENSDARG00000007289	metrnlb	meteorin like, glial cell differentiation regulator b [Source:ZFIN;Acc:ZDB-GENE-121214-223]	0.475	-1.07334	0.560286	1	no	down	0.53	0.49	0	0	0.41	0.06	0.34	0.156667
ENSDARG00000007294	aco2	aconitase 2, mitochondrial [Source:ZFIN;Acc:ZDB-GENE-030131-1390]	1.009	0.0123178	0.98396	0.999934	no	up	37.66	30.41	11.99	14.16	42.44	12.26	26.6867	22.9533
ENSDARG00000007302	sh3gl3b	SH3-domain GRB2-like 3b [Source:ZFIN;Acc:ZDB-GENE-040121-4]	1.37	0.454453	0.579081	0.999934	no	up	16.73	59.64	31.19	35.58	19.28	46.15	35.8533	33.67
ENSDARG00000007315	tmpoa	thymopoietin a [Source:ZFIN;Acc:ZDB-GENE-030131-6003]	1.836	0.876743	0.390206	0.999934	no	up	6.61	4.14	1.14	1.54	19.67	0.33	3.96333	7.18
ENSDARG00000007320	rpl7	ribosomal protein L7 [Source:ZFIN;Acc:ZDB-GENE-030131-8654]	1.587	0.66632	0.419733	0.999934	no	up	1563.75	3654.98	3481.11	3348.93	2032.93	4817.82	2899.95	3399.89
ENSDARG00000007323	chmp4bb	charged multivesicular body protein 4Bb [Source:NCBI gene;Acc:406766]	0.709	-0.496738	0.525523	0.999934	no	down	135.79	73.93	89.75	41.63	29.02	69.25	99.8233	46.6333
ENSDARG00000007329	tbx16	T-box transcription factor 16 [Source:ZFIN;Acc:ZDB-GENE-990615-5]	0.488	-1.03619	0.745619	1	no	down	0.01	0.01	0.01	0.01	0	0	0.01	0.00333333
ENSDARG00000007344	tcap	titin-cap (telethonin) [Source:ZFIN;Acc:ZDB-GENE-070501-5]	1.423	0.508593	0.728845	0.999934	no	up	0.1	1	0	0.4	1.01	0.04	0.366667	0.483333
ENSDARG00000007347	degs1	delta(4)-desaturase, sphingolipid 1 [Source:ZFIN;Acc:ZDB-GENE-030131-5283]	1.007	0.0105537	0.989179	0.999934	no	up	9	6.85	1.05	6.04	5.71	1.29	5.63333	4.34667
ENSDARG00000007349	dmrt1	doublesex and mab-3 related transcription factor 1 [Source:NCBI gene;Acc:402923]	4.568	2.19171	0.0643784	0.999934	no	up	0.18	0.14	0.07	0.19	2.08	0.1	0.13	0.79
ENSDARG00000007356	fgf20a	fibroblast growth factor 20a [Source:ZFIN;Acc:ZDB-GENE-060110-1]	2.704	1.43508	0.725067	1	no	up	0	0	0	0	0	0.05	0	0.0166667
ENSDARG00000007358	cxcr3.1	chemokine (C-X-C motif) receptor 3, tandem duplicate 1 [Source:ZFIN;Acc:ZDB-GENE-060130-38]	0.842	-0.247741	0.762268	0.999934	no	down	0.84	1.74	0.34	0.74	0.41	0.47	0.973333	0.54
ENSDARG00000007359		zgc:56596 [Source:NCBI gene;Acc:393270]	0.627	-0.674469	0.351712	0.999934	no	down	26.34	26.27	26.49	6.26	39.87	7.67	26.3667	17.9333
ENSDARG00000007362	sft2d1	SFT2 domain containing 1 [Source:ZFIN;Acc:ZDB-GENE-040426-1350]	1.028	0.0393896	0.954646	0.999934	no	up	4.63	11.88	4.55	6.57	5.71	4.31	7.02	5.53
ENSDARG00000007366	AMDHD1	si:ch73-71d17.1 [Source:NCBI gene;Acc:402826]	2.919	1.54552	0.0895926	0.999934	no	up	9.91	0.76	6.76	12.06	9.7	16.54	5.81	12.7667
ENSDARG00000007369	tcf7l1b	transcription factor 7 like 1b [Source:NCBI gene;Acc:30556]	0.989	-0.0154573	0.986571	0.999934	no	down	1.22	0.48	0.54	0.18	2.49	0.05	0.746667	0.906667
ENSDARG00000007370	dysf	dysferlin, limb girdle muscular dystrophy 2B (autosomal recessive) [Source:ZFIN;Acc:ZDB-GENE-070501-1]	1.228	0.296541	0.669458	0.999934	no	up	0.32	0.22	0.18	0.25	0.32	0.16	0.24	0.243333
ENSDARG00000007377	odc1	ornithine decarboxylase 1 [Source:ZFIN;Acc:ZDB-GENE-010816-1]	1.417	0.502561	0.566579	0.999934	no	up	10.11	12.01	1.35	4.94	27.97	1.03	7.82333	11.3133
ENSDARG00000007382	ubtd1a	ubiquitin domain containing 1a [Source:ZFIN;Acc:ZDB-GENE-070424-93]	1.431	0.516926	0.835483	1	no	up	0.14	0.12	0	0.05	0.07	0	0.0866667	0.04
ENSDARG00000007383	kcnk6	potassium channel, subfamily K, member 6 [Source:ZFIN;Acc:ZDB-GENE-050309-213]	1.388	0.472616	0.599808	0.999934	no	up	2.78	0.91	1.11	0.48	7.06	0.34	1.6	2.62667
ENSDARG00000007385	cct7	chaperonin containing TCP1, subunit 7 (eta) [Source:ZFIN;Acc:ZDB-GENE-020419-7]	1.586	0.665611	0.369796	0.999934	no	up	50.84	98.19	18.47	87.26	133.8	14.86	55.8333	78.64
ENSDARG00000007396	rnd3b	Rho family GTPase 3b [Source:ZFIN;Acc:ZDB-GENE-040718-331]	0.541	-0.887378	0.306061	0.999934	no	down	3.16	2.15	6.55	2.18	1.45	1.97	3.95333	1.86667
ENSDARG00000007398	lrrk1	leucine-rich repeat kinase 1 [Source:ZFIN;Acc:ZDB-GENE-101019-2]	0.621	-0.687333	0.459241	0.999934	no	down	0.68	0.51	0.08	0.2	0.25	0.18	0.423333	0.21
ENSDARG00000007405	strap	serine/threonine kinase receptor associated protein [Source:ZFIN;Acc:ZDB-GENE-040426-1110]	1.059	0.0825485	0.912758	0.999934	no	up	21.93	19.36	5.02	11.09	33.62	2.36	15.4367	15.69
ENSDARG00000007406	phox2a	paired like homeobox 2A [Source:ZFIN;Acc:ZDB-GENE-000223-14]	1.826	0.868992	0.447837	1	no	up	0.1	0.09	0.02	0.07	0.21	0.05	0.07	0.11
ENSDARG00000007407	barx1	BARX homeobox 1 [Source:NCBI gene;Acc:553644]	0.489	-1.03093	0.682915	1	no	down	0	0	0.19	0	0.11	0.03	0.0633333	0.0466667
[truncated: 24,495 more rows]

## Sheet: Figure 1. I
Fig 1.I	KEGG enrichment analysis
Gene Number	Pathway ID	Description	Database	Ratio_in_study	Ratio_in_pop	Rich factor	Pvalue	Padjust	First Category	Second Category	Gene_ids	Gene_names
7	map00100	Steroid biosynthesis	KEGG PATHWAY	7/ 444	24/ 18935	0.291667	9.11053e-07	0.000104771	Metabolism	Lipid metabolism	ENSDARG00000044642|ENSDARG00000045015|ENSDARG00000032816|ENSDARG00000055876|ENSDARG00000079946|ENSDARG00000042641|ENSDARG00000088140	sc5d;cyp27b1;tm7sf2;msmo1;sqlea;cyp51;hsd17b7
8	map00601	Glycosphingolipid biosynthesis - lacto and neolacto series	KEGG PATHWAY	8/ 444	53/ 18935	0.150943	3.01544e-05	0.00173388	Metabolism	Glycan biosynthesis and metabolism	ENSDARG00000044775|ENSDARG00000114948|ENSDARG00000025275|ENSDARG00000027699|ENSDARG00000061432|ENSDARG00000011283|ENSDARG00000102426|ENSDARG00000073723	fut7;zgc:194551;gbgt1l1;zgc:103510;zgc:194330;si:dkey-110k5.10;zgc:165519;zgc:194679
5	map00603	Glycosphingolipid biosynthesis - globo and isoglobo series	KEGG PATHWAY	5/ 444	39/ 18935	0.128205	0.00206869	0.0793	Metabolism	Glycan biosynthesis and metabolism	ENSDARG00000027699|ENSDARG00000068503|ENSDARG00000102426|ENSDARG00000025275|ENSDARG00000091936	zgc:103510;gbgt1l4;zgc:165519;gbgt1l1;GBGT1
5	map00052	Galactose metabolism	KEGG PATHWAY	5/ 444	45/ 18935	0.111111	0.0039142	0.112533	Metabolism	Carbohydrate metabolism	ENSDARG00000068006|ENSDARG00000101629|ENSDARG00000006215|ENSDARG00000013721|ENSDARG00000060671	gck;CABZ01079192.1;akr1b1.1;g6pca.2;lct
4	map00591	Linoleic acid metabolism	KEGG PATHWAY	4/ 444	35/ 18935	0.114286	0.00879052	0.202182	Metabolism	Lipid metabolism	ENSDARG00000096445|ENSDARG00000033355|ENSDARG00000042982|ENSDARG00000022631	si:ch211-214p16.3;zgc:101699;cyp2p8;cyp2p9
6	map00982	Drug metabolism - cytochrome P450	KEGG PATHWAY	6/ 444	79/ 18935	0.0759494	0.0105886	0.202948	Metabolism	Xenobiotics biodegradation and metabolism	ENSDARG00000103019|ENSDARG00000097024|ENSDARG00000043514|ENSDARG00000039832|ENSDARG00000090228|ENSDARG00000113274	gstp2;ugt1b4;si:dkey-239i20.4;gsta.2;gsta.1;AL929536.3
7	map00983	Drug metabolism - other enzymes	KEGG PATHWAY	7/ 444	118/ 18935	0.059322	0.0212266	0.348723	Metabolism	Xenobiotics biodegradation and metabolism	ENSDARG00000103019|ENSDARG00000097024|ENSDARG00000028012|ENSDARG00000039832|ENSDARG00000046127|ENSDARG00000090228|ENSDARG00000113274	gstp2;ugt1b4;tpmt.2;gsta.2;tk2;gsta.1;AL929536.3
5	map00980	Metabolism of xenobiotics by cytochrome P450	KEGG PATHWAY	5/ 444	83/ 18935	0.060241	0.0454757	0.581078	Metabolism	Xenobiotics biodegradation and metabolism	ENSDARG00000039832|ENSDARG00000103019|ENSDARG00000090228|ENSDARG00000097024|ENSDARG00000113274	gsta.2;gstp2;gsta.1;ugt1b4;AL929536.3
6	map03320	PPAR signaling pathway	KEGG PATHWAY	6/ 444	109/ 18935	0.0550459	0.0433322	0.622901	Organismal Systems	Endocrine system	ENSDARG00000042332|ENSDARG00000002311|ENSDARG00000095863|ENSDARG00000032639|ENSDARG00000099419|ENSDARG00000017299	plin2;fabp11b;afp4;cd36;CABZ01025780.1;fabp11a
7	map00600	Sphingolipid metabolism	KEGG PATHWAY	7/ 444	152/ 18935	0.0460526	0.0672346	0.644332	Metabolism	Lipid metabolism	ENSDARG00000112907|ENSDARG00000111064|ENSDARG00000111095|ENSDARG00000010047|ENSDARG00000116452|ENSDARG00000012829|ENSDARG00000053526	CR450764.9;BX469912.8;BX000700.9;neu3.2;CABZ01022569.3;asah2;enpp7.1
2	map00730	Thiamine metabolism	KEGG PATHWAY	2/ 444	18/ 18935	0.111111	0.065553	0.685327	Metabolism	Metabolism of cofactors and vitamins	ENSDARG00000017023|ENSDARG00000098063	ak7b;alp3
3	map03030	DNA replication	KEGG PATHWAY	3/ 444	39/ 18935	0.0769231	0.0629005	0.723356	Genetic Information Processing	Replication and repair	ENSDARG00000076169|ENSDARG00000005128|ENSDARG00000008551	pold3;rnaseh2b;pole3
3	map00051	Fructose and mannose metabolism	KEGG PATHWAY	3/ 444	57/ 18935	0.0526316	0.149274	0.780297	Metabolism	Carbohydrate metabolism	ENSDARG00000053684|ENSDARG00000006215|ENSDARG00000037654	aldob;akr1b1.1;pmm2
3	map04623	Cytosolic DNA-sensing pathway	KEGG PATHWAY	3/ 444	57/ 18935	0.0526316	0.149274	0.780297	Organismal Systems	Immune system	ENSDARG00000070676|ENSDARG00000037570|ENSDARG00000024687	ifnphi3;polr1d;polr3g
4	map00590	Arachidonic acid metabolism	KEGG PATHWAY	4/ 444	81/ 18935	0.0493827	0.122522	0.782778	Metabolism	Lipid metabolism	ENSDARG00000096445|ENSDARG00000033355|ENSDARG00000042982|ENSDARG00000022631	si:ch211-214p16.3;zgc:101699;cyp2p8;cyp2p9
10	map04621	NOD-like receptor signaling pathway	KEGG PATHWAY	10/ 444	276/ 18935	0.0362319	0.116073	0.785199	Organismal Systems	Immune system	ENSDARG00000063011|ENSDARG00000014655|ENSDARG00000088274|ENSDARG00000116283|ENSDARG00000093532|ENSDARG00000076819|ENSDARG00000117429|ENSDARG00000070676|ENSDARG00000105141|ENSDARG00000077673	antxr2b;itpr1a;si:ch211-181d7.1;CABZ01023247.1;si:dkey-230i18.2;nlrc8;CABZ01025311.2;ifnphi3;FO704635.1;nlrp16
4	map00140	Steroid hormone biosynthesis	KEGG PATHWAY	4/ 444	83/ 18935	0.0481928	0.130678	0.790949	Metabolism	Lipid metabolism	ENSDARG00000027469|ENSDARG00000097024|ENSDARG00000041348|ENSDARG00000088140	hsd17b1;ugt1b4;cyp19a1a;hsd17b7
3	map03022	Basal transcription factors	KEGG PATHWAY	3/ 444	55/ 18935	0.0545455	0.138316	0.795317	Genetic Information Processing	Transcription	ENSDARG00000006816|ENSDARG00000111835|ENSDARG00000053685	gtf2f2b;BX649479.1;gtf2a2
1	map00524	Neomycin, kanamycin and gentamicin biosynthesis	KEGG PATHWAY	1/ 444	5/ 18935	0.2	0.111884	0.804163	Metabolism	Biosynthesis of other secondary metabolites	ENSDARG00000068006	gck
2	map00592	alpha-Linolenic acid metabolism	KEGG PATHWAY	2/ 444	29/ 18935	0.0689655	0.147456	0.807499	Metabolism	Lipid metabolism	ENSDARG00000096445|ENSDARG00000033355	si:ch211-214p16.3;zgc:101699
4	map00480	Glutathione metabolism	KEGG PATHWAY	4/ 444	78/ 18935	0.0512821	0.110716	0.848821	Metabolism	Metabolism of other amino acids	ENSDARG00000039832|ENSDARG00000103019|ENSDARG00000090228|ENSDARG00000113274	gsta.2;gstp2;gsta.1;AL929536.3
3	map00260	Glycine, serine and threonine metabolism	KEGG PATHWAY	3/ 444	49/ 18935	0.0612245	0.107269	0.881136	Metabolism	Amino acid metabolism	ENSDARG00000002745|ENSDARG00000052099|ENSDARG00000013430	tdh;agxta;bhmt
9	map04210	Apoptosis	KEGG PATHWAY	9/ 444	273/ 18935	0.032967	0.193263	0.889008	Cellular Processes	Cell growth and death	ENSDARG00000086266|ENSDARG00000094741|ENSDARG00000014655|ENSDARG00000021444|ENSDARG00000089307|ENSDARG00000071310|ENSDARG00000027744|ENSDARG00000104172|ENSDARG00000075621	CR925773.1;HTRA2;itpr1a;prf1.2;pmaip1;si:dkey-78l4.5;gadd45ba;diabloa;birc5a
3	map00500	Starch and sucrose metabolism	KEGG PATHWAY	3/ 444	48/ 18935	0.0625	0.102389	0.905752	Metabolism	Carbohydrate metabolism	ENSDARG00000068006|ENSDARG00000101629|ENSDARG00000013721	gck;CABZ01079192.1;g6pca.2
2	map03020	RNA polymerase	KEGG PATHWAY	2/ 444	34/ 18935	0.0588235	0.189257	0.906855	Genetic Information Processing	Transcription	ENSDARG00000037570|ENSDARG00000024687	polr1d;polr3g
6	map03013	RNA transport	KEGG PATHWAY	6/ 444	185/ 18935	0.0324324	0.267773	0.962308	Genetic Information Processing	Translation	ENSDARG00000059259|ENSDARG00000043404|ENSDARG00000100188|ENSDARG00000101472|ENSDARG00000104390|ENSDARG00000029003	pabpc4;rpp21;rnps1;pop4;sumo2a;eif1axa
11	map04514	Cell adhesion molecules (CAMs)	KEGG PATHWAY	11/ 444	379/ 18935	0.0290237	0.277778	0.968013	Environmental Information Processing	Signaling molecules and interaction	ENSDARG00000031075|ENSDARG00000058969|ENSDARG00000062693|ENSDARG00000023203|ENSDARG00000003061|ENSDARG00000096579|ENSDARG00000116300|ENSDARG00000078193|ENSDARG00000077761|ENSDARG00000002509|ENSDARG00000098006	cadm1a;cntnap2a;nrxn3b;mhc1lda;cd276;si:dkey-9c18.3;zgc:165515;si:ch211-67e16.3;nlgn4xb;zgc:153911;AL929523.1
4	map00650	Butanoate metabolism	KEGG PATHWAY	4/ 444	104/ 18935	0.0384615	0.227627	0.969522	Metabolism	Carbohydrate metabolism	ENSDARG00000112907|ENSDARG00000116452|ENSDARG00000111095|ENSDARG00000111064	CR450764.9;CABZ01022569.3;BX000700.9;BX469912.8
10	map04060	Cytokine-cytokine receptor interaction	KEGG PATHWAY	10/ 444	329/ 18935	0.0303951	0.245441	0.973301	Environmental Information Processing	Signaling molecules and interaction	ENSDARG00000069133|ENSDARG00000011941|ENSDARG00000070299|ENSDARG00000045959|ENSDARG00000102986|ENSDARG00000060526|ENSDARG00000112759|ENSDARG00000070676|ENSDARG00000079158|ENSDARG00000068991	mstnb;bmpr2a;BX942819.1;csf3r;csf1ra;bmp3;si:ch211-122l24.6;ifnphi3;thpo;zgc:158862
4	map02010	ABC transporters	KEGG PATHWAY	4/ 444	111/ 18935	0.036036	0.263291	0.976725	Environmental Information Processing	Membrane transport	ENSDARG00000091887|ENSDARG00000010936|ENSDARG00000014031|ENSDARG00000036787	BX005355.1;abcb4;abcc2;tap2a
2	map00790	Folate biosynthesis	KEGG PATHWAY	2/ 444	40/ 18935	0.05	0.241104	0.990247	Metabolism	Metabolism of cofactors and vitamins	ENSDARG00000006215|ENSDARG00000098063	akr1b1.1;alp3
2	map00515	Mannose type O-glycan biosynthesis	KEGG PATHWAY	2/ 444	42/ 18935	0.047619	0.258565	0.991166	Metabolism	Glycan biosynthesis and metabolism	ENSDARG00000027699|ENSDARG00000102426	zgc:103510;zgc:165519
2	map04130	SNARE interactions in vesicular transport	KEGG PATHWAY	2/ 444	46/ 18935	0.0434783	0.293495	0.992702	Genetic Information Processing	Folding, sorting and degradation	ENSDARG00000051981|ENSDARG00000052518	STX3;stx4
2	map04510	Focal adhesion	KEGG PATHWAY	2/ 444	362/ 18935	0.00552486	0.998312	0.998312	Cellular Processes	Cellular community - eukaryotes	ENSDARG00000058058|ENSDARG00000075962	igf3;vav3b
3	map00520	Amino sugar and nucleotide sugar metabolism	KEGG PATHWAY	3/ 444	70/ 18935	0.0428571	0.226077	0.999954	Metabolism	Carbohydrate metabolism	ENSDARG00000068006|ENSDARG00000037654|ENSDARG00000093193	gck;pmm2;chia.6
2	map03410	Base excision repair	KEGG PATHWAY	2/ 444	48/ 18935	0.0416667	0.310888	1	Genetic Information Processing	Replication and repair	ENSDARG00000076169|ENSDARG00000008551	pold3;pole3
2	map03420	Nucleotide excision repair	KEGG PATHWAY	2/ 444	49/ 18935	0.0408163	0.319553	1	Genetic Information Processing	Replication and repair	ENSDARG00000076169|ENSDARG00000008551	pold3;pole3
6	map04672	Intestinal immune network for IgA production	KEGG PATHWAY	6/ 444	200/ 18935	0.03	0.328811	1	Organismal Systems	Immune system	ENSDARG00000096337|ENSDARG00000096326|ENSDARG00000098965|ENSDARG00000099599|ENSDARG00000116660|ENSDARG00000096418	ighv5-1;ighv4-9;si:ch211-9d9.7;pigrl2.3;pigrl2.3;ighv14-1
2	map00250	Alanine, aspartate and glutamate metabolism	KEGG PATHWAY	2/ 444	51/ 18935	0.0392157	0.336799	1	Metabolism	Amino acid metabolism	ENSDARG00000002219|ENSDARG00000052099	si:dkey-103j14.5;agxta
3	map00010	Glycolysis / Gluconeogenesis	KEGG PATHWAY	3/ 444	90/ 18935	0.0333333	0.35357	1	Metabolism	Carbohydrate metabolism	ENSDARG00000068006|ENSDARG00000053684|ENSDARG00000013721	gck;aldob;g6pca.2
1	map00670	One carbon pool by folate	KEGG PATHWAY	1/ 444	20/ 18935	0.05	0.37799	1	Metabolism	Metabolism of cofactors and vitamins	ENSDARG00000077004	aldh1l1
3	map03018	RNA degradation	KEGG PATHWAY	3/ 444	96/ 18935	0.03125	0.39189	1	Genetic Information Processing	Folding, sorting and degradation	ENSDARG00000036995|ENSDARG00000059259|ENSDARG00000043177	lsm6;pabpc4;lsm1
2	map00040	Pentose and glucuronate interconversions	KEGG PATHWAY	2/ 444	58/ 18935	0.0344828	0.395957	1	Metabolism	Carbohydrate metabolism	ENSDARG00000097024|ENSDARG00000006215	ugt1b4;akr1b1.1
11	map05168	Herpes simplex virus 1 infection	KEGG PATHWAY	11/ 444	421/ 18935	0.0261283	0.400516	1	Human Diseases	Infectious disease: viral	ENSDARG00000101319|ENSDARG00000106724|ENSDARG00000023203|ENSDARG00000058566|ENSDARG00000075834|ENSDARG00000070676|ENSDARG00000074820|ENSDARG00000097215|ENSDARG00000079402|ENSDARG00000036787|ENSDARG00000068991	si:ch73-299h12.6;CU655961.3;mhc1lda;si:dkey-253d23.5;si:dkey-182i3.8;ifnphi3;si:dkey-253d23.9;si:dkey-172k15.3;tapbp.1;tap2a;zgc:158862
8	map04145	Phagosome	KEGG PATHWAY	8/ 444	299/ 18935	0.0267559	0.402942	1	Cellular Processes	Transport and catabolism	ENSDARG00000096337|ENSDARG00000038822|ENSDARG00000096326|ENSDARG00000101557|ENSDARG00000023203|ENSDARG00000036787|ENSDARG00000032639|ENSDARG00000096418	ighv5-1;mrc1b;ighv4-9;scarb1;mhc1lda;tap2a;cd36;ighv14-1
3	map00830	Retinol metabolism	KEGG PATHWAY	3/ 444	98/ 18935	0.0306122	0.404545	1	Metabolism	Metabolism of cofactors and vitamins	ENSDARG00000018069|ENSDARG00000104256|ENSDARG00000097024	rdh12;bco1;ugt1b4
1	map03430	Mismatch repair	KEGG PATHWAY	1/ 444	23/ 18935	0.0434783	0.420775	1	Genetic Information Processing	Replication and repair	ENSDARG00000076169	pold3
7	map04217	Necroptosis	KEGG PATHWAY	7/ 444	263/ 18935	0.026616	0.420973	1	Cellular Processes	Cell growth and death	ENSDARG00000033355|ENSDARG00000068820|ENSDARG00000116283|ENSDARG00000117429|ENSDARG00000070676|ENSDARG00000105141|ENSDARG00000077673	zgc:101699;h2az2a;CABZ01023247.1;CABZ01025311.2;ifnphi3;FO704635.1;nlrp16
1	map00900	Terpenoid backbone biosynthesis	KEGG PATHWAY	1/ 444	24/ 18935	0.0416667	0.434373	1	Metabolism	Metabolism of terpenoids and polyketides	ENSDARG00000052734	hmgcra
3	map04115	p53 signaling pathway	KEGG PATHWAY	3/ 444	103/ 18935	0.0291262	0.435822	1	Cellular Processes	Cell growth and death	ENSDARG00000058058|ENSDARG00000089307|ENSDARG00000027744	igf3;pmaip1;gadd45ba
2	map00514	Other types of O-glycan biosynthesis	KEGG PATHWAY	2/ 444	64/ 18935	0.03125	0.444673	1	Metabolism	Glycan biosynthesis and metabolism	ENSDARG00000062278|ENSDARG00000079049	si:dkey-202e17.1;cercam
1	map00511	Other glycan degradation	KEGG PATHWAY	1/ 444	25/ 18935	0.04	0.447653	1	Metabolism	Glycan biosynthesis and metabolism	ENSDARG00000010047	neu3.2
2	map04216	Ferroptosis	KEGG PATHWAY	2/ 444	66/ 18935	0.030303	0.460425	1	Cellular Processes	Cell growth and death	ENSDARG00000071384|ENSDARG00000056757	slc7a11;slc39a8
2	map00565	Ether lipid metabolism	KEGG PATHWAY	2/ 444	68/ 18935	0.0294118	0.475913	1	Metabolism	Lipid metabolism	ENSDARG00000096445|ENSDARG00000033355	si:ch211-214p16.3;zgc:101699
5	map00230	Purine metabolism	KEGG PATHWAY	5/ 444	196/ 18935	0.0255102	0.487895	1	Metabolism	Nucleotide metabolism	ENSDARG00000074892|ENSDARG00000089331|ENSDARG00000017023|ENSDARG00000070430|ENSDARG00000031783	pde6d;urahb;ak7b;chtopb;adcy8
1	map00120	Primary bile acid biosynthesis	KEGG PATHWAY	1/ 444	29/ 18935	0.0344828	0.497734	1	Metabolism	Lipid metabolism	ENSDARG00000089177	cyp46a1.3
1	map00533	Glycosaminoglycan biosynthesis - keratan sulfate	KEGG PATHWAY	1/ 444	29/ 18935	0.0344828	0.497734	1	Metabolism	Glycan biosynthesis and metabolism	ENSDARG00000053133	b3gnt7l
5	map04625	C-type lectin receptor signaling pathway	KEGG PATHWAY	5/ 444	204/ 18935	0.0245098	0.523196	1	Organismal Systems	Immune system	ENSDARG00000014655|ENSDARG00000116283|ENSDARG00000077673|ENSDARG00000105141|ENSDARG00000117429	itpr1a;CABZ01023247.1;nlrp16;FO704635.1;CABZ01025311.2
4	map04912	GnRH signaling pathway	KEGG PATHWAY	4/ 444	162/ 18935	0.0246914	0.528876	1	Organismal Systems	Endocrine system	ENSDARG00000033355|ENSDARG00000014655|ENSDARG00000077177|ENSDARG00000031783	zgc:101699;itpr1a;map2k4b;adcy8
3	map00562	Inositol phosphate metabolism	KEGG PATHWAY	3/ 444	120/ 18935	0.025	0.536736	1	Metabolism	Carbohydrate metabolism	ENSDARG00000075622|ENSDARG00000099715|ENSDARG00000075958	zgc:174938;si:dkey-152b24.7;si:dkey-266f7.9
4	map04114	Oocyte meiosis	KEGG PATHWAY	4/ 444	165/ 18935	0.0242424	0.543367	1	Cellular Processes	Cell growth and death	ENSDARG00000075421|ENSDARG00000014655|ENSDARG00000058058|ENSDARG00000031783	pttg1;itpr1a;igf3;adcy8
4	map04110	Cell cycle	KEGG PATHWAY	4/ 444	168/ 18935	0.0238095	0.557627	1	Cellular Processes	Cell growth and death	ENSDARG00000007241|ENSDARG00000075421|ENSDARG00000022810|ENSDARG00000027744	mycb;pttg1;fzr1b;gadd45ba
2	map03008	Ribosome biogenesis in eukaryotes	KEGG PATHWAY	2/ 444	80/ 18935	0.025	0.562873	1	Genetic Information Processing	Translation	ENSDARG00000115266|ENSDARG00000101472	imp3;pop4
3	map04914	Progesterone-mediated oocyte maturation	KEGG PATHWAY	3/ 444	125/ 18935	0.024	0.564423	1	Organismal Systems	Endocrine system	ENSDARG00000058058|ENSDARG00000022810|ENSDARG00000031783	igf3;fzr1b;adcy8
2	map00240	Pyrimidine metabolism	KEGG PATHWAY	2/ 444	85/ 18935	0.0235294	0.595932	1	Metabolism	Nucleotide metabolism	ENSDARG00000046127|ENSDARG00000036990	tk2;dctd
1	map00030	Pentose phosphate pathway	KEGG PATHWAY	1/ 444	39/ 18935	0.025641	0.603996	1	Metabolism	Carbohydrate metabolism	ENSDARG00000053684	aldob
1	map00350	Tyrosine metabolism	KEGG PATHWAY	1/ 444	41/ 18935	0.0243902	0.622387	1	Metabolism	Amino acid metabolism	ENSDARG00000058005	hgd
1	map00630	Glyoxylate and dicarboxylate metabolism	KEGG PATHWAY	1/ 444	41/ 18935	0.0243902	0.622387	1	Metabolism	Carbohydrate metabolism	ENSDARG00000052099	agxta
1	map03440	Homologous recombination	KEGG PATHWAY	1/ 444	41/ 18935	0.0243902	0.622387	1	Genetic Information Processing	Replication and repair	ENSDARG00000076169	pold3
4	map04120	Ubiquitin mediated proteolysis	KEGG PATHWAY	4/ 444	184/ 18935	0.0217391	0.629392	1	Genetic Information Processing	Folding, sorting and degradation	ENSDARG00000056784|ENSDARG00000111835|ENSDARG00000022810|ENSDARG00000114670	aire;BX649479.1;fzr1b;ube2c
1	map00512	Mucin type O-glycan biosynthesis	KEGG PATHWAY	1/ 444	45/ 18935	0.0222222	0.656653	1	Metabolism	Glycan biosynthesis and metabolism	ENSDARG00000062278	si:dkey-202e17.1
2	map03015	mRNA surveillance pathway	KEGG PATHWAY	2/ 444	96/ 18935	0.0208333	0.661968	1	Genetic Information Processing	Translation	ENSDARG00000100188|ENSDARG00000059259	rnps1;pabpc4
2	map04137	Mitophagy - animal	KEGG PATHWAY	2/ 444	97/ 18935	0.0206186	0.667521	1	Cellular Processes	Transport and catabolism	ENSDARG00000099961|ENSDARG00000096037	bnip3;si:ch211-214j24.14
5	map04270	Vascular smooth muscle contraction	KEGG PATHWAY	5/ 444	247/ 18935	0.0202429	0.690832	1	Organismal Systems	Circulatory system	ENSDARG00000033355|ENSDARG00000014655|ENSDARG00000070430|ENSDARG00000031783|ENSDARG00000011239	zgc:101699;itpr1a;chtopb;adcy8;ppp1r14aa
4	map04068	FoxO signaling pathway	KEGG PATHWAY	4/ 444	200/ 18935	0.02	0.693274	1	Environmental Information Processing	Signal transduction	ENSDARG00000099961|ENSDARG00000058058|ENSDARG00000027744|ENSDARG00000013721	bnip3;igf3;gadd45ba;g6pca.2
2	map00310	Lysine degradation	KEGG PATHWAY	2/ 444	105/ 18935	0.0190476	0.70932	1	Metabolism	Amino acid metabolism	ENSDARG00000079049|ENSDARG00000104114	cercam;kmt5ab
1	map00053	Ascorbate and aldarate metabolism	KEGG PATHWAY	1/ 444	54/ 18935	0.0185185	0.722831	1	Metabolism	Carbohydrate metabolism	ENSDARG00000097024	ugt1b4
3	map04260	Cardiac muscle contraction	KEGG PATHWAY	3/ 444	161/ 18935	0.0186335	0.731748	1	Organismal Systems	Circulatory system	ENSDARG00000001870|ENSDARG00000039131|ENSDARG00000040252	atp1a1a.4;atp1a1a.3;atp1a1a.5
1	map00620	Pyruvate metabolism	KEGG PATHWAY	1/ 444	56/ 18935	0.0178571	0.735713	1	Metabolism	Carbohydrate metabolism	ENSDARG00000099419	CABZ01025780.1
8	map05132	Salmonella infection	KEGG PATHWAY	8/ 444	405/ 18935	0.0197531	0.736866	1	Human Diseases	Infectious disease: bacterial	ENSDARG00000095930|ENSDARG00000117429|ENSDARG00000116283|ENSDARG00000086266|ENSDARG00000007241|ENSDARG00000105141|ENSDARG00000077177|ENSDARG00000077673	myha;CABZ01025311.2;CABZ01023247.1;CR925773.1;mycb;FO704635.1;map2k4b;nlrp16
2	map04920	Adipocytokine signaling pathway	KEGG PATHWAY	2/ 444	115/ 18935	0.0173913	0.755304	1	Organismal Systems	Endocrine system	ENSDARG00000032639|ENSDARG00000013721	cd36;g6pca.2
1	map00270	Cysteine and methionine metabolism	KEGG PATHWAY	1/ 444	60/ 18935	0.0166667	0.759714	1	Metabolism	Amino acid metabolism	ENSDARG00000013430	bhmt
2	map04012	ErbB signaling pathway	KEGG PATHWAY	2/ 444	120/ 18935	0.0166667	0.775853	1	Environmental Information Processing	Signal transduction	ENSDARG00000007241|ENSDARG00000077177	mycb;map2k4b
4	map04910	Insulin signaling pathway	KEGG PATHWAY	4/ 444	226/ 18935	0.0176991	0.779589	1	Organismal Systems	Endocrine system	ENSDARG00000045557|ENSDARG00000068006|ENSDARG00000013721|ENSDARG00000104576	socs2;gck;g6pca.2;
1	map00760	Nicotinate and nicotinamide metabolism	KEGG PATHWAY	1/ 444	65/ 18935	0.0153846	0.786679	1	Metabolism	Metabolism of cofactors and vitamins	ENSDARG00000097911	CU179756.1
1	map00860	Porphyrin and chlorophyll metabolism	KEGG PATHWAY	1/ 444	66/ 18935	0.0151515	0.791699	1	Metabolism	Metabolism of cofactors and vitamins	ENSDARG00000097024	ugt1b4
1	map00970	Aminoacyl-tRNA biosynthesis	KEGG PATHWAY	1/ 444	67/ 18935	0.0149254	0.7966	1	Genetic Information Processing	Translation	ENSDARG00000092639	BX649641.1
3	map04350	TGF-beta signaling pathway	KEGG PATHWAY	3/ 444	180/ 18935	0.0166667	0.797306	1	Environmental Information Processing	Signal transduction	ENSDARG00000011941|ENSDARG00000007241|ENSDARG00000102175	bmpr2a;mycb;hamp
9	map04010	MAPK signaling pathway	KEGG PATHWAY	9/ 444	481/ 18935	0.018711	0.798469	1	Environmental Information Processing	Signal transduction	ENSDARG00000098663|ENSDARG00000033355|ENSDARG00000102986|ENSDARG00000033307|ENSDARG00000027744|ENSDARG00000096820|ENSDARG00000007241|ENSDARG00000077177|ENSDARG00000058058	fgf19;zgc:101699;csf1ra;igf2b;gadd45ba;CR396584.1;mycb;map2k4b;igf3
5	map04261	Adrenergic signaling in cardiomyocytes	KEGG PATHWAY	5/ 444	284/ 18935	0.0176056	0.799017	1	Organismal Systems	Circulatory system	ENSDARG00000001870|ENSDARG00000039131|ENSDARG00000040252|ENSDARG00000031783|ENSDARG00000054510	atp1a1a.4;atp1a1a.3;atp1a1a.5;adcy8;adrb2b
4	map04140	Autophagy - animal	KEGG PATHWAY	4/ 444	236/ 18935	0.0169492	0.807216	1	Cellular Processes	Transport and catabolism	ENSDARG00000099961|ENSDARG00000014655|ENSDARG00000034215|ENSDARG00000103666	bnip3;itpr1a;rab42a;dapk2b
4	map04218	Cellular senescence	KEGG PATHWAY	4/ 444	239/ 18935	0.0167364	0.814935	1	Cellular Processes	Cell growth and death	ENSDARG00000007241|ENSDARG00000014655|ENSDARG00000023203|ENSDARG00000027744	mycb;itpr1a;mhc1lda;gadd45ba
2	map00564	Glycerophospholipid metabolism	KEGG PATHWAY	2/ 444	131/ 18935	0.0152672	0.815816	1	Metabolism	Lipid metabolism	ENSDARG00000096445|ENSDARG00000033355	si:ch211-214p16.3;zgc:101699
2	map04620	Toll-like receptor signaling pathway	KEGG PATHWAY	2/ 444	136/ 18935	0.0147059	0.831783	1	Organismal Systems	Immune system	ENSDARG00000070676|ENSDARG00000077177	ifnphi3;map2k4b
1	map00561	Glycerolipid metabolism	KEGG PATHWAY	1/ 444	75/ 18935	0.0133333	0.831888	1	Metabolism	Lipid metabolism	ENSDARG00000006215	akr1b1.1
1	map04330	Notch signaling pathway	KEGG PATHWAY	1/ 444	79/ 18935	0.0126582	0.847169	1	Environmental Information Processing	Signal transduction	ENSDARG00000038205	her2
1	map04622	RIG-I-like receptor signaling pathway	KEGG PATHWAY	1/ 444	80/ 18935	0.0125	0.850768	1	Organismal Systems	Immune system	ENSDARG00000070676	ifnphi3
2	map04512	ECM-receptor interaction	KEGG PATHWAY	2/ 444	146/ 18935	0.0136986	0.860026	1	Environmental Information Processing	Signaling molecules and interaction	ENSDARG00000032639|ENSDARG00000054619	cd36;fras1
8	map04020	Calcium signaling pathway	KEGG PATHWAY	8/ 444	477/ 18935	0.0167715	0.874517	1	Environmental Information Processing	Signal transduction	ENSDARG00000096337|ENSDARG00000031783|ENSDARG00000096326|ENSDARG00000014655|ENSDARG00000054170|ENSDARG00000100332|ENSDARG00000096418|ENSDARG00000054510	ighv5-1;adcy8;ighv4-9;itpr1a;ltb4r2b;CABZ01084942.1;ighv14-1;adrb2b
2	map03040	Spliceosome	KEGG PATHWAY	2/ 444	152/ 18935	0.0131579	0.874822	1	Genetic Information Processing	Transcription	ENSDARG00000036995|ENSDARG00000036190	lsm6;txnl4a
2	map04540	Gap junction	KEGG PATHWAY	2/ 444	155/ 18935	0.0129032	0.881668	1	Cellular Processes	Cellular community - eukaryotes	ENSDARG00000014655|ENSDARG00000031783	itpr1a;adcy8
2	map04146	Peroxisome	KEGG PATHWAY	2/ 444	157/ 18935	0.0127389	0.886038	1	Cellular Processes	Transport and catabolism	ENSDARG00000091887|ENSDARG00000052099	BX005355.1;agxta
1	map04370	VEGF signaling pathway	KEGG PATHWAY	1/ 444	101/ 18935	0.00990099	0.909549	1	Environmental Information Processing	Signal transduction	ENSDARG00000033355	zgc:101699
12	map04080	Neuroactive ligand-receptor interaction	KEGG PATHWAY	12/ 444	712/ 18935	0.0168539	0.910776	1	Environmental Information Processing	Signaling molecules and interaction	ENSDARG00000001912|ENSDARG00000053570|ENSDARG00000069944|ENSDARG00000054170|ENSDARG00000093738|ENSDARG00000038508|ENSDARG00000032631|ENSDARG00000018418|ENSDARG00000100332|ENSDARG00000096234|ENSDARG00000068303|ENSDARG00000054510	drd4-rs;AL590151.1;p2ry13;ltb4r2b;pth1a;chrnb3b;ltb4r;pth3r;CABZ01084942.1;tac4;zgc:171509;adrb2b
2	map04916	Melanogenesis	KEGG PATHWAY	2/ 444	170/ 18935	0.0117647	0.910989	1	Organismal Systems	Endocrine system	ENSDARG00000071107|ENSDARG00000031783	wnt7bb;adcy8
3	map04310	Wnt signaling pathway	KEGG PATHWAY	3/ 444	258/ 18935	0.0116279	0.943433	1	Environmental Information Processing	Signal transduction	ENSDARG00000071107|ENSDARG00000007241|ENSDARG00000037593	wnt7bb;mycb;prickle2b
1	map04070	Phosphatidylinositol signaling system	KEGG PATHWAY	1/ 444	147/ 18935	0.00680272	0.969853	1	Environmental Information Processing	Signal transduction	ENSDARG00000014655	itpr1a
2	map04371	Apelin signaling pathway	KEGG PATHWAY	2/ 444	229/ 18935	0.00873362	0.972262	1	Environmental Information Processing	Signal transduction	ENSDARG00000014655|ENSDARG00000031783	itpr1a;adcy8
2	map04150	mTOR signaling pathway	KEGG PATHWAY	2/ 444	233/ 18935	0.00858369	0.974426	1	Environmental Information Processing	Signal transduction	ENSDARG00000071107|ENSDARG00000058058	wnt7bb;igf3
5	map04144	Endocytosis	KEGG PATHWAY	5/ 444	445/ 18935	0.011236	0.980119	1	Cellular Processes	Transport and catabolism	ENSDARG00000095786|ENSDARG00000096515|ENSDARG00000023203|ENSDARG00000117757|ENSDARG00000097406	AL928685.1;si:dkey-58j15.10;mhc1lda;BX927317.3;si:dkey-81e3.2
1	map04520	Adherens junction	KEGG PATHWAY	1/ 444	168/ 18935	0.00595238	0.981761	1	Cellular Processes	Cellular community - eukaryotes	ENSDARG00000116300	zgc:165515
1	map04142	Lysosome	KEGG PATHWAY	1/ 444	211/ 18935	0.00473934	0.993493	1	Cellular Processes	Transport and catabolism	ENSDARG00000078138	si:ch211-202h22.8
3	map04810	Regulation of actin cytoskeleton	KEGG PATHWAY	3/ 444	382/ 18935	0.0078534	0.994307	1	Cellular Processes	Cell motility	ENSDARG00000098663|ENSDARG00000075962|ENSDARG00000096820	fgf19;vav3b;CR396584.1
1	map04933	AGE-RAGE signaling pathway in diabetic complications	KEGG PATHWAY	1/ 444	218/ 18935	0.00458716	0.9945	1	Human Diseases	Endocrine and metabolic disease	ENSDARG00000005673	f3b
2	map04530	Tight junction	KEGG PATHWAY	2/ 444	328/ 18935	0.00609756	0.996491	1	Cellular Processes	Cellular community - eukaryotes	ENSDARG00000004721|ENSDARG00000095930	mpp5b;myha

## Sheet: Figure 1. J
Fig 1.J	Protein-protein interaction network
#node1	node2	node1_string_id	node2_string_id	neighborhood_on_chromosome	gene_fusion	phylogenetic_cooccurrence	homology	coexpression	experimentally_determined_interaction	database_annotated	automated_textmining	combined_score
Cenpw	gmnn	7955.ENSDARP00000136746	7955.ENSDARP00000052184	0	0	0	0	0.439	0	0	0.052	0.445
Cenpw	cenpn	7955.ENSDARP00000136746	7955.ENSDARP00000064079	0	0	0	0	0.291	0.699	0	0.503	0.884
Cenpw	pttg1	7955.ENSDARP00000136746	7955.ENSDARP00000069655	0	0	0	0	0.626	0	0	0.201	0.688
Cenpw	ube2c	7955.ENSDARP00000136746	7955.ENSDARP00000146732	0	0	0	0	0.437	0	0	0.201	0.53
ERG28	tdh	7955.ENSDARP00000149428	7955.ENSDARP00000024225	0	0	0	0	0.061	0.347	0	0.247	0.497
ERG28	tm7sf2	7955.ENSDARP00000149428	7955.ENSDARP00000042161	0	0	0	0	0.101	0.786	0	0.684	0.933
ERG28	sc5d	7955.ENSDARP00000149428	7955.ENSDARP00000065599	0	0	0	0	0.098	0.922	0	0.695	0.976
ERG28	msmo1	7955.ENSDARP00000149428	7955.ENSDARP00000072739	0	0	0	0	0.153	0.637	0	0.339	0.779
ERG28	hsd17b7	7955.ENSDARP00000149428	7955.ENSDARP00000098015	0	0	0	0	0.103	0.922	0	0.697	0.976
ERG28	cyp27b1	7955.ENSDARP00000149428	7955.ENSDARP00000142417	0	0	0	0	0.05	0.179	0	0.134	0.265
HTRA2	mcts1	7955.ENSDARP00000117715	7955.ENSDARP00000037227	0	0	0	0	0	0.064	0	0.441	0.454
HTRA2	fkbp14	7955.ENSDARP00000117715	7955.ENSDARP00000059618	0	0	0	0	0.058	0.149	0	0.299	0.389
MANEAL	nip7	7955.ENSDARP00000073408	7955.ENSDARP00000076524	0	0	0	0	0.326	0	0	0	0.325
NPC1L1	insig1	7955.ENSDARP00000133903	7955.ENSDARP00000018378	0	0	0	0	0.072	0.531	0	0.291	0.664
NPC1L1	cd36	7955.ENSDARP00000133903	7955.ENSDARP00000050752	0	0	0	0	0.087	0	0	0.516	0.539
NPC1L1	slc5a1	7955.ENSDARP00000133903	7955.ENSDARP00000074898	0	0	0	0	0.06	0	0	0.474	0.484
NPC1L1	plin2	7955.ENSDARP00000133903	7955.ENSDARP00000110556	0	0	0	0	0.068	0.063	0	0.268	0.304
NPC1L1	fgf19	7955.ENSDARP00000133903	7955.ENSDARP00000135780	0	0	0	0	0.215	0	0	0.105	0.267
NPC1L1	scarb1	7955.ENSDARP00000133903	7955.ENSDARP00000137986	0	0	0	0	0.072	0	0	0.343	0.364
RSPH1	cnpy4	7955.ENSDARP00000135092	7955.ENSDARP00000072654	0	0	0	0	0	0	0	0.34	0.34
RSPH1	spata18	7955.ENSDARP00000135092	7955.ENSDARP00000103183	0	0	0	0	0.071	0	0	0.543	0.557
STX3	st8sia2	7955.ENSDARP00000118118	7955.ENSDARP00000022709	0	0	0	0	0	0	0	0.562	0.562
STX3	stx4	7955.ENSDARP00000118118	7955.ENSDARP00000068873	0	0	0.095	0.873	0	0	0.54	0.127	0.605
TCERG1L	pcgf1	7955.ENSDARP00000155719	7955.ENSDARP00000001039	0	0	0	0	0	0.251	0	0	0.25
TCERG1L	lsm6	7955.ENSDARP00000155719	7955.ENSDARP00000053772	0	0	0	0	0	0.472	0	0	0.472
TCERG1L	polr1d	7955.ENSDARP00000155719	7955.ENSDARP00000054709	0	0	0	0	0	0	0	0.293	0.293
TCERG1L	rnps1	7955.ENSDARP00000155719	7955.ENSDARP00000144842	0	0	0	0	0.144	0	0	0.201	0.286
abcb4	abcc2	7955.ENSDARP00000123836	7955.ENSDARP00000025026	0	0	0	0.579	0.215	0.064	0	0.444	0.555
abcb4	akap7	7955.ENSDARP00000123836	7955.ENSDARP00000117785	0	0	0	0	0	0.336	0	0.041	0.336
abcc2	fgf19	7955.ENSDARP00000025026	7955.ENSDARP00000135780	0	0	0	0	0.071	0	0	0.274	0.297
abcc2	scarb1	7955.ENSDARP00000025026	7955.ENSDARP00000137986	0	0	0	0	0.066	0.046	0	0.291	0.313
adcy8	akap7	7955.ENSDARP00000082256	7955.ENSDARP00000117785	0	0	0	0	0	0	0	0.293	0.293
adcy8	pde6d	7955.ENSDARP00000082256	7955.ENSDARP00000102162	0	0	0	0	0	0.048	0.65	0.055	0.657
aire	pole3	7955.ENSDARP00000114968	7955.ENSDARP00000002886	0	0	0	0	0	0.358	0	0.111	0.404
aire	fbxw10	7955.ENSDARP00000114968	7955.ENSDARP00000112164	0	0	0	0	0	0.103	0	0.29	0.336
akap7	ppil3	7955.ENSDARP00000117785	7955.ENSDARP00000044646	0	0	0	0	0	0.32	0	0	0.319
akap7	lsm6	7955.ENSDARP00000117785	7955.ENSDARP00000053772	0	0	0	0	0	0.34	0	0	0.34
akap7	polr1d	7955.ENSDARP00000117785	7955.ENSDARP00000054709	0	0	0	0	0	0	0	0.27	0.27
akap7	akip1	7955.ENSDARP00000117785	7955.ENSDARP00000090899	0	0	0	0	0	0	0	0.28	0.28
akip1	hsd17b1	7955.ENSDARP00000090899	7955.ENSDARP00000026566	0	0	0	0	0	0	0	0.272	0.272
aldh1l1	ankrd22	7955.ENSDARP00000126310	7955.ENSDARP00000012738	0	0	0	0	0.07	0.063	0.109	0.159	0.259
aldh1l1	hsd17b1	7955.ENSDARP00000126310	7955.ENSDARP00000026566	0.045	0	0	0	0.096	0.073	0.188	0.065	0.281
aldh1l1	bhmt	7955.ENSDARP00000126310	7955.ENSDARP00000040421	0	0	0	0	0.051	0.089	0	0.274	0.318
aldh1l1	slc5a1	7955.ENSDARP00000126310	7955.ENSDARP00000074898	0.052	0	0	0	0.266	0	0	0.102	0.32
aldh1l1	cerkl	7955.ENSDARP00000126310	7955.ENSDARP00000098560	0.047	0	0	0	0	0	0.25	0.064	0.272
aldh1l1	rdh12	7955.ENSDARP00000126310	7955.ENSDARP00000121735	0.045	0	0	0	0.096	0.073	0.188	0.326	0.482
aldob	fetub	7955.ENSDARP00000070225	7955.ENSDARP00000070561	0	0	0	0	0.294	0	0	0	0.294
aldob	gck	7955.ENSDARP00000070225	7955.ENSDARP00000079994	0	0	0	0	0.05	0	0.8	0.513	0.899
ankrd22	ppfia3	7955.ENSDARP00000012738	7955.ENSDARP00000127938	0	0	0	0	0	0	0	0.269	0.269
ankrd22	myo3a	7955.ENSDARP00000012738	7955.ENSDARP00000113364	0	0	0	0	0	0.25	0	0.069	0.271
arhgef38	prex1	7955.ENSDARP00000103670	7955.ENSDARP00000072486	0	0	0	0.564	0	0.154	0	0.303	0.385
asah2	slc5a1	7955.ENSDARP00000119244	7955.ENSDARP00000074898	0	0	0	0	0.202	0	0	0.208	0.34
asah2	cerkl	7955.ENSDARP00000119244	7955.ENSDARP00000098560	0	0	0	0	0	0.066	0.234	0.367	0.508
asah2	lct	7955.ENSDARP00000119244	7955.ENSDARP00000133633	0	0	0	0	0	0	0	0.391	0.39
bbs4	cetn3	7955.ENSDARP00000104870	7955.ENSDARP00000014968	0	0	0	0	0	0.11	0	0.196	0.253
bbs4	kifc3	7955.ENSDARP00000104870	7955.ENSDARP00000071718	0	0	0	0	0	0.241	0	0.107	0.293
bco1	lratd1	7955.ENSDARP00000135082	7955.ENSDARP00000020319	0	0	0	0	0	0	0	0.468	0.468
bco1	cenpn	7955.ENSDARP00000135082	7955.ENSDARP00000064079	0	0	0	0	0.087	0	0	0.511	0.534
bco1	rdh12	7955.ENSDARP00000135082	7955.ENSDARP00000121735	0	0	0	0	0.055	0	0.65	0.325	0.757
bco1	scarb1	7955.ENSDARP00000135082	7955.ENSDARP00000137986	0	0	0	0	0.086	0	0	0.845	0.852
bhmt	slc2a5	7955.ENSDARP00000040421	7955.ENSDARP00000113142	0.072	0	0	0	0.052	0	0	0.256	0.288
bhmt	utp3	7955.ENSDARP00000040421	7955.ENSDARP00000073711	0	0	0	0	0.061	0	0	0.542	0.551
cd276	havcr1	7955.ENSDARP00000123693	7955.ENSDARP00000113226	0	0	0	0	0	0.084	0	0.223	0.257
cd36	ucp1	7955.ENSDARP00000050752	7955.ENSDARP00000037614	0	0	0	0	0.076	0	0	0.323	0.347
cd36	havcr1	7955.ENSDARP00000050752	7955.ENSDARP00000113226	0	0	0	0	0.069	0	0	0.483	0.498
cd36	slc5a1	7955.ENSDARP00000050752	7955.ENSDARP00000074898	0	0	0	0	0.319	0	0	0.399	0.573
cd36	plin2	7955.ENSDARP00000050752	7955.ENSDARP00000110556	0	0	0	0	0.097	0.158	0	0.54	0.619
cebpd	slc52a3	7955.ENSDARP00000112432	7955.ENSDARP00000062715	0	0	0	0	0.046	0	0	0.264	0.267
cebpd	mafa	7955.ENSDARP00000112432	7955.ENSDARP00000108952	0	0	0	0	0.062	0.102	0	0.288	0.348
cebpd	plin2	7955.ENSDARP00000112432	7955.ENSDARP00000110556	0	0	0	0	0	0.062	0	0.292	0.308
cenpn	slx4ip	7955.ENSDARP00000064079	7955.ENSDARP00000057051	0	0	0	0	0.254	0	0	0	0.254
cenpn	sall4	7955.ENSDARP00000064079	7955.ENSDARP00000065330	0	0	0	0	0.06	0	0	0.269	0.284
cenpn	pttg1	7955.ENSDARP00000064079	7955.ENSDARP00000069655	0	0	0	0	0.406	0	0	0.103	0.444
cenpn	ube2c	7955.ENSDARP00000064079	7955.ENSDARP00000146732	0	0	0	0	0.521	0	0	0.155	0.578
cerkl	timm10b	7955.ENSDARP00000098560	7955.ENSDARP00000064462	0	0	0	0	0	0.255	0	0.05	0.261
cerkl	sc5d	7955.ENSDARP00000098560	7955.ENSDARP00000065599	0.071	0	0	0	0	0.149	0.127	0.139	0.326
cerkl	msmo1	7955.ENSDARP00000098560	7955.ENSDARP00000072739	0.071	0	0	0	0	0.149	0.127	0.139	0.326
cerkl	rdh12	7955.ENSDARP00000098560	7955.ENSDARP00000121735	0	0	0	0	0	0	0	0.574	0.574
cetn3	myo1f	7955.ENSDARP00000014968	7955.ENSDARP00000116616	0	0	0	0	0	0.239	0	0.107	0.291
cetn3	kifc3	7955.ENSDARP00000014968	7955.ENSDARP00000071718	0	0	0	0	0.042	0.171	0	0.342	0.431
cgref1	clec11a	7955.ENSDARP00000100971	7955.ENSDARP00000137337	0	0	0	0	0	0	0	0.269	0.269
cgref1	pabpc4	7955.ENSDARP00000100971	7955.ENSDARP00000140050	0	0	0	0	0	0	0	0.397	0.396
chtf8	terf1	7955.ENSDARP00000090933	7955.ENSDARP00000118728	0	0	0	0	0.179	0	0.5	0	0.571
csf3r	socs2	7955.ENSDARP00000063985	7955.ENSDARP00000114987	0	0	0	0	0.05	0.138	0	0.168	0.259
csf3r	mfap4	7955.ENSDARP00000063985	7955.ENSDARP00000090972	0	0	0	0	0.06	0	0	0.48	0.49
csf3r	thpo	7955.ENSDARP00000063985	7955.ENSDARP00000101504	0	0	0	0	0	0	0	0.533	0.533
cyp27b1	tdh	7955.ENSDARP00000142417	7955.ENSDARP00000024225	0	0	0	0	0.061	0.111	0.193	0.067	0.287
cyp27b1	tm7sf2	7955.ENSDARP00000142417	7955.ENSDARP00000042161	0	0	0	0	0	0.134	0.179	0.097	0.301
cyp27b1	gc	7955.ENSDARP00000142417	7955.ENSDARP00000140156	0	0	0	0	0.05	0	0	0.602	0.605
dact2	lratd1	7955.ENSDARP00000078756	7955.ENSDARP00000020319	0	0	0	0	0.641	0	0	0	0.641
dcun1d1	socs2	7955.ENSDARP00000131473	7955.ENSDARP00000114987	0	0	0	0	0	0	0.5	0	0.499
dcun1d1	dcun1d5	7955.ENSDARP00000131473	7955.ENSDARP00000138799	0	0	0.103	0.828	0.109	0.065	0.4	0.084	0.514
dcun1d5	pole3	7955.ENSDARP00000138799	7955.ENSDARP00000002886	0	0	0	0	0.161	0.152	0	0	0.258
dcun1d5	spata18	7955.ENSDARP00000138799	7955.ENSDARP00000103183	0	0	0	0	0	0	0	0.269	0.269
dcun1d5	socs2	7955.ENSDARP00000138799	7955.ENSDARP00000114987	0	0	0	0	0	0	0.5	0	0.499
dio2	ucp1	7955.ENSDARP00000120358	7955.ENSDARP00000037614	0	0	0	0	0.133	0	0	0.596	0.635
dio2	slc2a12	7955.ENSDARP00000120358	7955.ENSDARP00000053530	0	0	0	0	0.042	0	0	0.302	0.302
dio2	thpo	7955.ENSDARP00000120358	7955.ENSDARP00000101504	0	0	0	0	0	0	0	0.269	0.269
ebna1bp2	lsm6	7955.ENSDARP00000151663	7955.ENSDARP00000053772	0	0	0	0	0.105	0	0	0.199	0.253
ebna1bp2	polr1d	7955.ENSDARP00000151663	7955.ENSDARP00000054709	0	0	0	0	0.745	0	0	0	0.745
ebna1bp2	utp3	7955.ENSDARP00000151663	7955.ENSDARP00000073711	0	0	0	0	0.905	0	0	0	0.905
ebna1bp2	nip7	7955.ENSDARP00000151663	7955.ENSDARP00000076524	0	0	0	0	0.915	0.877	0.54	0.572	0.997
ebna1bp2	surf6	7955.ENSDARP00000151663	7955.ENSDARP00000121048	0	0	0	0	0.849	0.532	0	0.479	0.96
ebna1bp2	pabpc4	7955.ENSDARP00000151663	7955.ENSDARP00000140050	0	0	0	0	0.099	0.107	0	0.152	0.258
ebna1bp2	imp3	7955.ENSDARP00000151663	7955.ENSDARP00000148639	0	0	0	0	0.794	0.195	0	0.057	0.83
epb41l4a	gc	7955.ENSDARP00000058626	7955.ENSDARP00000140156	0	0	0.299	0	0	0	0	0	0.299
fetub	gc	7955.ENSDARP00000070561	7955.ENSDARP00000140156	0	0	0	0	0.122	0	0	0.276	0.338
fgf19	lct	7955.ENSDARP00000135780	7955.ENSDARP00000133633	0	0	0	0	0	0.36	0	0.159	0.438
fkbp14	ppil3	7955.ENSDARP00000059618	7955.ENSDARP00000044646	0.048	0	0	0	0.053	0.113	0	0.268	0.336
fkbp14	imp3	7955.ENSDARP00000059618	7955.ENSDARP00000148639	0	0	0	0	0.078	0.175	0	0.133	0.283
fras1	polr1d	7955.ENSDARP00000138474	7955.ENSDARP00000054709	0	0	0	0	0	0	0	0.401	0.401
gc	slc1a1	7955.ENSDARP00000140156	7955.ENSDARP00000124867	0	0	0	0	0.057	0	0	0.271	0.283
gck	ucp1	7955.ENSDARP00000079994	7955.ENSDARP00000037614	0	0	0	0	0	0	0	0.268	0.268
gck	slc2a12	7955.ENSDARP00000079994	7955.ENSDARP00000053530	0	0	0	0	0.042	0	0	0.28	0.281
gck	pmm2	7955.ENSDARP00000079994	7955.ENSDARP00000054847	0	0	0	0	0	0	0.27	0.199	0.39
gck	slc5a1	7955.ENSDARP00000079994	7955.ENSDARP00000074898	0	0	0	0	0	0	0	0.551	0.551
gck	mafa	7955.ENSDARP00000079994	7955.ENSDARP00000108952	0	0	0	0	0	0	0	0.269	0.269
gck	slc3a1	7955.ENSDARP00000079994	7955.ENSDARP00000114538	0	0	0	0	0	0	0.324	0.14	0.393
gck	lct	7955.ENSDARP00000079994	7955.ENSDARP00000133633	0	0	0	0	0	0	0.9	0.102	0.906
gmnn	ube2c	7955.ENSDARP00000052184	7955.ENSDARP00000146732	0	0	0	0	0.178	0	0	0.138	0.261
gmnn	pttg1	7955.ENSDARP00000052184	7955.ENSDARP00000069655	0	0	0	0	0.162	0	0	0.2	0.3
gmnn	slbp	7955.ENSDARP00000052184	7955.ENSDARP00000140437	0	0	0	0	0.299	0	0	0.344	0.52
gpnmb	p2ry13	7955.ENSDARP00000085316	7955.ENSDARP00000128832	0	0	0	0	0.046	0	0	0.304	0.307
gpnmb	slc2a5	7955.ENSDARP00000085316	7955.ENSDARP00000113142	0	0	0	0	0	0.051	0	0.31	0.317
h1-0	tm7sf2	7955.ENSDARP00000056285	7955.ENSDARP00000042161	0	0	0	0	0	0	0	0.396	0.396
h1-0	pttg1	7955.ENSDARP00000056285	7955.ENSDARP00000069655	0	0	0	0	0.05	0	0	0.301	0.307
h1-0	msmo1	7955.ENSDARP00000056285	7955.ENSDARP00000072739	0	0	0	0	0	0	0	0.311	0.311
h1-0	sc5d	7955.ENSDARP00000056285	7955.ENSDARP00000065599	0	0	0	0	0	0	0	0.444	0.444
h1-0	slbp	7955.ENSDARP00000056285	7955.ENSDARP00000140437	0	0	0	0	0.05	0	0	0.565	0.569
h1-0	h1-10	7955.ENSDARP00000056285	7955.ENSDARP00000070677	0	0	0	0.66	0.332	0.167	0	0.388	0.63
h1-10	tm7sf2	7955.ENSDARP00000070677	7955.ENSDARP00000042161	0	0	0	0	0.085	0	0	0.462	0.486
h1-10	sc5d	7955.ENSDARP00000070677	7955.ENSDARP00000065599	0	0	0	0	0.047	0	0	0.516	0.519
h1-10	msmo1	7955.ENSDARP00000070677	7955.ENSDARP00000072739	0	0	0	0	0.064	0	0	0.411	0.425
hsd17b1	hsd17b7	7955.ENSDARP00000026566	7955.ENSDARP00000098015	0	0	0	0	0	0	0.9	0.64	0.962
hsd17b7	insig1	7955.ENSDARP00000098015	7955.ENSDARP00000018378	0	0	0	0	0.198	0	0	0.821	0.85
hsd17b7	tdh	7955.ENSDARP00000098015	7955.ENSDARP00000024225	0	0	0	0	0.068	0.261	0.203	0.188	0.494
hsd17b7	tm7sf2	7955.ENSDARP00000098015	7955.ENSDARP00000042161	0	0	0	0	0.307	0.786	0	0.695	0.95
hsd17b7	sc5d	7955.ENSDARP00000098015	7955.ENSDARP00000065599	0	0	0	0	0.464	0.922	0.273	0.904	0.996
hsd17b7	msmo1	7955.ENSDARP00000098015	7955.ENSDARP00000072739	0	0	0	0	0.266	0.637	0.93	0.682	0.993
hsd17b7	thrsp	7955.ENSDARP00000098015	7955.ENSDARP00000140435	0	0	0	0	0	0	0	0.435	0.435
imp3	tdh	7955.ENSDARP00000148639	7955.ENSDARP00000024225	0	0	0	0	0.074	0.478	0	0.098	0.525
imp3	mcts1	7955.ENSDARP00000148639	7955.ENSDARP00000037227	0	0	0	0	0.101	0.474	0	0.402	0.692
imp3	ppil3	7955.ENSDARP00000148639	7955.ENSDARP00000044646	0.066	0	0	0	0.129	0.134	0	0.128	0.303
imp3	slc2a12	7955.ENSDARP00000148639	7955.ENSDARP00000053530	0	0	0	0	0	0.284	0	0.057	0.295
imp3	polr1d	7955.ENSDARP00000148639	7955.ENSDARP00000054709	0	0	0	0	0.903	0.08	0	0.313	0.933
imp3	utp3	7955.ENSDARP00000148639	7955.ENSDARP00000073711	0	0	0	0	0.79	0.988	0.54	0	0.998
imp3	nip7	7955.ENSDARP00000148639	7955.ENSDARP00000076524	0	0	0	0	0.916	0	0.4	0	0.947
imp3	surf6	7955.ENSDARP00000148639	7955.ENSDARP00000121048	0	0	0	0	0.626	0	0	0.153	0.669
imp3	slbp	7955.ENSDARP00000148639	7955.ENSDARP00000140437	0	0	0	0	0.094	0	0	0.27	0.31
insig1	tm7sf2	7955.ENSDARP00000018378	7955.ENSDARP00000042161	0	0	0	0	0.133	0.067	0	0.312	0.396
insig1	msmo1	7955.ENSDARP00000018378	7955.ENSDARP00000072739	0	0	0	0	0.216	0	0	0.617	0.687
insig1	sc5d	7955.ENSDARP00000018378	7955.ENSDARP00000065599	0	0	0	0	0.266	0	0	0.595	0.69
kifc3	ttc32	7955.ENSDARP00000071718	7955.ENSDARP00000091378	0	0	0	0	0	0.241	0	0.107	0.293
kifc3	ube2c	7955.ENSDARP00000071718	7955.ENSDARP00000146732	0	0	0	0	0.293	0.074	0	0.063	0.332
lct	slc5a1	7955.ENSDARP00000133633	7955.ENSDARP00000074898	0	0	0	0	0	0	0	0.669	0.669
lratd1	scarb1	7955.ENSDARP00000020319	7955.ENSDARP00000137986	0	0	0	0	0	0	0	0.313	0.313
lratd1	rdh12	7955.ENSDARP00000020319	7955.ENSDARP00000121735	0	0	0	0	0.051	0	0	0.329	0.335
lsm6	ppil3	7955.ENSDARP00000053772	7955.ENSDARP00000044646	0	0	0	0	0.203	0.169	0	0	0.31
lsm6	timm10b	7955.ENSDARP00000053772	7955.ENSDARP00000064462	0	0	0	0	0.355	0	0	0.102	0.396
ltb4r	scarb1	7955.ENSDARP00000128869	7955.ENSDARP00000137986	0	0	0	0	0	0	0	0.283	0.283
mcts1	slbp	7955.ENSDARP00000037227	7955.ENSDARP00000140437	0	0	0	0	0.057	0	0	0.296	0.307
moxd1	tmem70	7955.ENSDARP00000111612	7955.ENSDARP00000099221	0	0	0	0	0.398	0	0	0	0.398
mrps18b	rbfa	7955.ENSDARP00000014244	7955.ENSDARP00000114038	0	0	0	0	0	0.733	0	0.082	0.744
msmo1	tdh	7955.ENSDARP00000072739	7955.ENSDARP00000024225	0	0	0	0	0.072	0.17	0.174	0.137	0.378
msmo1	tm7sf2	7955.ENSDARP00000072739	7955.ENSDARP00000042161	0	0	0	0	0.343	0.354	0.924	0.794	0.992
msmo1	sc5d	7955.ENSDARP00000072739	7955.ENSDARP00000065599	0	0	0.109	0.618	0.761	0.637	0	0.551	0.96
msmo1	thrsp	7955.ENSDARP00000072739	7955.ENSDARP00000140435	0	0	0	0	0	0	0	0.309	0.309
msmo1	rdh12	7955.ENSDARP00000072739	7955.ENSDARP00000121735	0	0	0	0	0.272	0	0	0.102	0.318
ngb	thrsp	7955.ENSDARP00000069992	7955.ENSDARP00000140435	0	0	0	0	0	0	0	0.3	0.3
nip7	polr1d	7955.ENSDARP00000076524	7955.ENSDARP00000054709	0	0	0	0	0.923	0	0	0	0.923
nip7	timm10b	7955.ENSDARP00000076524	7955.ENSDARP00000064462	0	0	0	0	0.263	0	0	0	0.263
nip7	utp3	7955.ENSDARP00000076524	7955.ENSDARP00000073711	0	0	0	0	0.755	0	0.4	0	0.847
nip7	surf6	7955.ENSDARP00000076524	7955.ENSDARP00000121048	0	0	0	0	0.559	0.062	0	0.262	0.668
p2ry13	slc2a5	7955.ENSDARP00000128832	7955.ENSDARP00000113142	0	0	0	0	0	0	0	0.834	0.834
pabpc4	rnps1	7955.ENSDARP00000140050	7955.ENSDARP00000144842	0	0	0	0	0.069	0.182	0	0.138	0.286
plin2	ucp1	7955.ENSDARP00000110556	7955.ENSDARP00000037614	0	0	0	0	0	0.063	0	0.408	0.421
plin2	scarb1	7955.ENSDARP00000110556	7955.ENSDARP00000137986	0	0	0	0	0.069	0.158	0	0.154	0.278
pmm2	slc3a1	7955.ENSDARP00000054847	7955.ENSDARP00000114538	0.083	0	0	0	0	0	0.317	0.139	0.413
pole3	rnaseh2b	7955.ENSDARP00000002886	7955.ENSDARP00000006173	0	0	0	0	0.095	0	0	0.321	0.359
polr1d	ppil3	7955.ENSDARP00000054709	7955.ENSDARP00000044646	0	0	0	0	0.308	0.063	0	0	0.324
polr1d	timm10b	7955.ENSDARP00000054709	7955.ENSDARP00000064462	0	0	0	0	0.45	0	0	0	0.45
polr1d	surf6	7955.ENSDARP00000054709	7955.ENSDARP00000121048	0	0	0	0	0.722	0	0	0	0.722
polr1d	utp3	7955.ENSDARP00000054709	7955.ENSDARP00000073711	0	0	0	0	0.73	0	0	0	0.73
ppil3	utp3	7955.ENSDARP00000044646	7955.ENSDARP00000073711	0	0	0	0	0.157	0.17	0	0	0.271
pttg1	ube2c	7955.ENSDARP00000069655	7955.ENSDARP00000146732	0	0	0	0	0.818	0.051	0	0.44	0.894
rbfa	rnaseh2b	7955.ENSDARP00000114038	7955.ENSDARP00000006173	0	0	0	0	0.048	0	0	0.29	0.295
rdh12	tlcd1	7955.ENSDARP00000121735	7955.ENSDARP00000009170	0	0	0	0	0	0.082	0	0.587	0.604
rdh12	tm7sf2	7955.ENSDARP00000121735	7955.ENSDARP00000042161	0	0	0	0	0.266	0.053	0	0.102	0.321
rdh12	sc5d	7955.ENSDARP00000121735	7955.ENSDARP00000065599	0	0	0	0	0.303	0.05	0	0.081	0.338
rnaseh2b	tk2	7955.ENSDARP00000006173	7955.ENSDARP00000124191	0	0	0	0	0.411	0	0	0	0.41
rnps1	slbp	7955.ENSDARP00000144842	7955.ENSDARP00000140437	0	0	0	0	0.218	0	0	0.11	0.274
rpp21	sc5d	7955.ENSDARP00000063718	7955.ENSDARP00000065599	0	0	0	0	0.314	0	0	0	0.313
sall4	terf1	7955.ENSDARP00000065330	7955.ENSDARP00000118728	0	0	0	0	0.046	0.077	0	0.287	0.317
sc5d	tdh	7955.ENSDARP00000065599	7955.ENSDARP00000024225	0	0	0	0	0.071	0.17	0.174	0.137	0.376
sc5d	tm7sf2	7955.ENSDARP00000065599	7955.ENSDARP00000042161	0	0	0	0	0.54	0.786	0.225	0.846	0.986
sc5d	thrsp	7955.ENSDARP00000065599	7955.ENSDARP00000140435	0	0	0	0	0	0	0	0.342	0.342
slbp	ube2c	7955.ENSDARP00000140437	7955.ENSDARP00000146732	0	0	0	0	0.222	0	0	0.27	0.408
slc13a1	slc5a1	7955.ENSDARP00000047006	7955.ENSDARP00000074898	0.048	0	0	0	0.134	0	0	0.312	0.384
slc13a1	slc7a9	7955.ENSDARP00000047006	7955.ENSDARP00000142939	0.055	0	0	0	0.103	0	0	0.37	0.42
slc13a1	slc1a1	7955.ENSDARP00000047006	7955.ENSDARP00000124867	0	0	0	0	0.135	0	0.225	0.208	0.423
slc13a1	slc2a12	7955.ENSDARP00000047006	7955.ENSDARP00000053530	0	0	0	0	0.074	0	0	0.446	0.465
slc13a1	slc3a1	7955.ENSDARP00000047006	7955.ENSDARP00000114538	0	0	0	0	0.124	0	0	0.627	0.659
slc16a7	slc1a1	7955.ENSDARP00000017993	7955.ENSDARP00000124867	0	0	0	0	0	0	0	0.27	0.27
slc1a1	slc2a12	7955.ENSDARP00000124867	7955.ENSDARP00000053530	0	0	0	0	0.071	0	0	0.414	0.433
[truncated: 14 more rows]

## Sheet: Figure 2
Fig 2.A	Body length (cm)							Fig 2.B	Body weight (g)							Fig 2.C	BMI (kg/m^2)
[truncated: 11 more rows]

[truncated: 7 more sheets: Figure 3, Figure 4, Figure 5. A-D, Figure 5. E, Figure 5. F, Figure 5. G, Figure 6]
