# Supplementary material for: An integrative pharmacology-based study on the pharmacological activity and mechanism of xiaoji-chenpi formula (XCF) against MAFLD
Source: Front Pharmacol. 2025 Mar 7;16:1521111. doi: 10.3389/fphar.2025.1521111 (PMC11925881; doi:10.3389/fphar.2025.1521111)
Supplement: Supplementary file 2 [file Table1.xlsx]

## Sheet: Table S1
Table S1. The compositions of HFD diet and NC diet.
NC diet (8%Fat)				Fat Diet	18%Fat	20%Fat	22%Fat	24%Fat	26%Fat	28%Fat	30%Fat
Product Code#F08	gram%	Kcal%		Product Code#	F18	F20	F22	F24	F26	F28	F30
Protein	77	55		F08 (gram%)	90	88	86	84	82	80	78
Carbohydrate	24.8	26		Lard (gram%)	10	12	14	16	18	20	22
Fat	8	19		Total	100	100	100	100	100	100	100
Total		100
kcal/gm	3.81			Chol and Fat Diet	1%Chol+20%Fat	2%Chol+20%Fat	4%Chol+20%Fat	6%Chol+20%Fat	8%Chol+20%Fat
Detailed Ingredient	gram	Kcal		Product Code#	F18	F20	F22	F24	F26
Casein	400	1600		F08 (gram%)	79	78	76	74	72
Arginine	17	68		Lard (gram%)	20	20	20	20	20
Lysine	8	32		Cholesterol (gram%)	1	2	4	6	8
Gelatin	100	400		Total	100	100	100	100	100
Maltodextrin	248	992
Cellulose	12	0
Sodium alginate	20	0
Lard	0	0
Bean Oil	80	720
Vitamins	15	0
minerals	100	0
Cholesterol	0	0
Total	1000	3812

## Sheet: Table S2
Table S2. The compositions of HFD diet and NC diet.
HFD diet				NC diet
Product Code#PD6001	gram%	Kcal%		Product Code#PD450J	gram%	Kcal%
Protein	26	20		Protein	19.2	20
Carbohydrate	26	20		Carbohydrate	67.3	70
Fat	35	60		Fat	4.3	10
Total		100		Total		100
kcal/gm	5.24			kcal/gm	3.84
Detailed Ingredient	gram	Kcal		Detailed Ingredient	gram	Kcal
Casein, 80 Mesh	200	800		Casein, 80 Mesh	200	800
L-Cystine	3	12		L-Cystine	3	12
Cholesterol	12	0		Cholesterol	12	0
Lard	245	2205		Lard	20	180
Maltodextrin 10	125	500		Maltodextrin 10	125	500
Sucrose	68.8	275.2		Sucrose	77.8	311.2
Cellulose, BW200	50	0		Cellulose, BW200	50	0
Soybean Oil	25	225		Soybean Oil	25	225
Mineral Mix, S10026	10	0		Mineral Mix, S10026	10	0
Dicalcium Phosphate	13	0		Dicalcium Phosphate	13	0
Calcium Carbonate	5.5	0		Calcium Carbonate	5.5	0
Potassium Citrate, 1 H2O	16.5	0		Potassium Citrate, 1 H2O	16.5	0
Vitamin Mix, V10001C	10	40		Vitamin Mix, V10001C	1	4
Vitamin Mix, V10001	2	0		FD&C Blue Dye	0.01	0
FD&C Blue Dye	0.05	0		FD&C Yellow Dye	0.04	0
Total	785.85	4057.2		Corn Starch	506.2	2024.8
				Total	1065.05	4057

## Sheet: Table S3
Table S3. Quantitative analysis of four main chemical constituents by HPLC-UV.
Compounds	tR(min)	Calibration curves	Linear Range(mg/ml)	R2	Content in XCF(%)	Content in CSE(%)	Content in CRPE(%)	Content in MLE(%)
Chlorogenic acid (1)	25.156	y=1E+07x-336598	0.0375-1.2000	0.9985	2.71	3.72	0	2.08
Naringin (2)	34.909	y=3E+07x+303400	0.0195-0.6250	0.9999	0.92	0	5.65	0
Hesperidin (3)	35.444	y=3E+07x+394926	0.0156-0.2500	0.9985	0.4	0	2.37	0
Quercetin (4)	40.716	y=2E+07x+579404	0.0469-1.5000	0.9997	1.47	1.82	0	0
